# Supplementary material for: Disruption of BCAA degradation is a critical characteristic of diabetic cardiomyopathy revealed by integrated transcriptome and metabolome analysis
Source: Open Life Sci. 2024 Dec 31;19(1):20220974. doi: 10.1515/biol-2022-0974 (PMC11736389; doi:10.1515/biol-2022-0974)
Supplement: Supplementary Table 3 [file biol-2022-0974-sm3.xlsx]

## Sheet: Category1_Model.vs.control_DEG
Supplementary Table 3. Differentially expressed genes between the normal and DCM model group
Features	baseMean	log2FoldChange	lfcSE	stat	pvalue	padj	#NAME?	#NAME?	Gene Symbol	KEGG Gene ID	GO	STRING Protein	TF Family	description	KEGG description
ENSRNOG00000007545	977.062	5.05002	0.438736	11.5104	1.17e-30	1.38e-27	29.9319	26.861	Angptl4	362850	GO:0062023,GO:0043335,GO:2000352,GO:0004857,GO:0042802,GO:0043086,GO:0005102,GO:0001666,GO:0005576,GO:0005615,GO:0006629,GO:0019216,GO:0043066,GO:0001525,GO:0070328,GO:0051005	10116.ENSRNOP00000010031		angiopoietin-like 4	Angptl4; angiopoietin-related protein 4 precursor
ENSRNOG00000020578	422.985	2.65124	0.238286	11.1263	9.34e-29	7.7e-26	28.0296	25.1135	Ceacam1	81613	GO:0035726,GO:0042803,GO:0016338,GO:0038016,GO:0050860,GO:0031005,GO:2001187,GO:0014066,GO:0002682,GO:0006469,GO:0043318,GO:0046718,GO:0007165,GO:0010594,GO:0016324,GO:0005887,GO:0009897,GO:0044794,GO:0016020,GO:1903387,GO:0005886,GO:2001214,GO:0070886,GO:0001558,GO:0005912,GO:0048541,GO:1903670,GO:0030853,GO:2000563,GO:0044319,GO:0070237,GO:0007155,GO:0005516,GO:0009986,GO:0032703,GO:0044793,GO:…	10116.ENSRNOP00000046654		CEA cell adhesion molecule 1	Ceacam1; carcinoembryonic antigen-related cell adhesion molecule 1 isoform 1 precursor
ENSRNOG00000020679	525.695	2.28132	0.219817	10.3783	3.11e-25	1.47e-22	24.5067	21.8336	Icam1	25464	GO:0045429,GO:0007159,GO:0045471,GO:0030838,GO:1902042,GO:0051926,GO:0070374,GO:0044877,GO:1900027,GO:0046688,GO:0002457,GO:0071347,GO:0007155,GO:0031669,GO:0032868,GO:0043547,GO:0007605,GO:0001541,GO:0001772,GO:0009986,GO:2000352,GO:0034698,GO:0071310,GO:0002291,GO:0010212,GO:0071346,GO:0071356,GO:0044406,GO:0007569,GO:0002438,GO:0050900,GO:0022614,GO:0071549,GO:0098609,GO:1990830,GO:0071456,GO:…	10116.ENSRNOP00000028066		intercellular adhesion molecule 1	Icam1; intercellular adhesion molecule 1 precursor
ENSRNOG00000064680	4448.81	3.41507	0.334331	10.2146	1.71e-24	6.86e-22	23.7682	21.1639	Gpihbp1	300027	GO:0090321,GO:0008035,GO:0046658,GO:0035473,GO:0016323,GO:0051006,GO:0071813,GO:0009986,GO:0140318,GO:0030301,GO:0042632,GO:0071503,GO:0070328,GO:0006886,GO:1902494,GO:0045056,GO:0016324,GO:0009897,GO:0035478,GO:0005886,GO:0006869,GO:0031225,GO:0031362,GO:0017038,GO:0019433,GO:0050821,GO:0034394			glycosylphosphatidylinositol anchored high density lipoprotein binding protein 1	Gpihbp1; glycosylphosphatidylinositol-anchored high density lipoprotein-binding protein 1
ENSRNOG00000007334	65.4704	5.19769	0.577199	9.00502	2.16e-19	3.29e-17	18.6663	16.4826	Ly6h	300025	GO:0033130,GO:0095500,GO:0030550,GO:0045202,GO:2000272,GO:0005886	10116.ENSRNOP00000068039		lymphocyte antigen 6 family member H	Ly6h; lymphocyte antigen 6 complex, locus H precursor
ENSRNOG00000050071	2380.02	2.20064	0.245134	8.97732	2.77e-19	4.08e-17	18.5568	16.389	Cdc45	65131	GO:0005923,GO:0045471,GO:0016525,GO:0016338,GO:0010628,GO:0008284,GO:0016327,GO:1903142,GO:0007043,GO:0033270,GO:1903348,GO:1903660,GO:0007155,GO:0042552,GO:0010629,GO:1990963,GO:0016328,GO:0061028,GO:0042802,GO:0005911,GO:0005198,GO:0070830,GO:0030864,GO:0005886,GO:0043116,GO:0016021,GO:0035633,GO:0032092,GO:0007179,GO:0070160,GO:0120192,GO:0043220,GO:0030336	10116.ENSRNOP00000066206		claudin 5	Cldn5; claudin-5
ENSRNOG00000015850	3249.97	3.76663	0.42071	8.95304	3.46e-19	4.96e-17	18.4612	16.3048	Rbp7			10116.ENSRNOP00000021348
ENSRNOG00000023896	571.117	1.80001	0.210892	8.53521	1.4e-17	1.36e-15	16.8542	14.8661	Dusp6	116663	GO:0008330,GO:0001933,GO:0005829,GO:0043409,GO:0043065,GO:0005654,GO:0060420,GO:0070848,GO:0070373,GO:0005737,GO:0006470,GO:0051409,GO:0035335,GO:0004722,GO:0030154,GO:0010942,GO:0009410,GO:0010033,GO:0004721,GO:0014070,GO:0008138,GO:0017017,GO:0004725	10116.ENSRNOP00000032969		dual specificity phosphatase 6	Dusp6; dual specificity protein phosphatase 6
ENSRNOG00000005906	8920.28	1.54907	0.182264	8.49905	1.91e-17	1.77e-15	16.7186	14.7519	RGD1565355	4.99985e+19	GO:0008289,GO:0016525,GO:0098900,GO:0140052,GO:0044877,GO:0071813,GO:0071447,GO:0042308,GO:0032735,GO:0010629,GO:0034197,GO:0030301,GO:0015911,GO:0045725,GO:0043235,GO:0005044,GO:0050830,GO:0050731,GO:0009617,GO:0016324,GO:0001676,GO:0015908,GO:0060100,GO:0009897,GO:0016020,GO:0009410,GO:0006910,GO:0019915,GO:0005886,GO:0071222,GO:0071404,GO:0033993,GO:0045429,GO:0050766,GO:0000122,GO:0060907,GO:…	10116.ENSRNOP00000068300		platelet glycoprotein 4-like,similar to fatty acid translocase/CD36,CD36 molecule	RGD1565355; Cd36 antigen-like | Cd36; platelet glycoprotein 4 |
ENSRNOG00000009487	107.705	3.43519	0.405661	8.46814	2.49e-17	2.26e-15	16.6032	14.6462	Gpr160	499588	GO:0016021,GO:0004930,GO:0043235,GO:0007186,GO:0005886	10116.ENSRNOP00000012560		G protein-coupled receptor 160	Gpr160; probable G-protein coupled receptor 160
ENSRNOG00000009980	792.588	1.59911	0.189182	8.45274	2.85e-17	2.56e-15	16.5458	14.5912	Plpp1	64369	GO:0008195,GO:0042392,GO:0016021,GO:0016020,GO:0046839,GO:0005886,GO:0016324,GO:0006672,GO:0005887,GO:0042577,GO:0006644,GO:0006670,GO:0009395,GO:0000810,GO:0005901,GO:0045121,GO:0106235,GO:0007165	10116.ENSRNOP00000062843		phospholipid phosphatase 1	Plpp1; phospholipid phosphatase 1
ENSRNOG00000016945	2318.79	2.27786	0.278584	8.17657	2.92e-16	2.25e-14	15.5346	13.6479	Pla2g2a	29692	GO:0048471,GO:0036335,GO:0046473,GO:0070374,GO:0047498,GO:0046470,GO:0050482,GO:0050830,GO:0046337,GO:0006954,GO:0005543,GO:0019835,GO:0005783,GO:0016042,GO:1902563,GO:0004623,GO:0005886,GO:0005741,GO:0030141,GO:0005615,GO:0005509,GO:0006644	10116.ENSRNOP00000022827		phospholipase A2 group IIA	Pla2g2a; phospholipase A2, membrane associated precursor
ENSRNOG00000069366	191.032	2.83516	0.349312	8.11641	4.8e-16	3.57e-14	15.3186	13.4479
ENSRNOG00000019018	6676.33	2.05492	0.257248	7.9881	1.37e-15	9.33e-14	14.8632	13.0299	Plat	25692	GO:0062023,GO:0004252,GO:0071373,GO:0071372,GO:0005102,GO:0048008,GO:0098978,GO:0009986,GO:0005737,GO:0051219,GO:0098685,GO:0071549,GO:0098992,GO:0099544,GO:0042060,GO:0035249,GO:0045177,GO:0045202,GO:0003674,GO:0048167,GO:0060279,GO:0006508,GO:0099183,GO:0005576,GO:0060468,GO:0097180,GO:0014909,GO:0070542,GO:0030141,GO:0045861,GO:0031639,GO:0001666,GO:0005615,GO:0098794,GO:0051591	10116.ENSRNOP00000025764		plasminogen activator, tissue type	Plat; tissue-type plasminogen activator precursor
ENSRNOG00000065497	272.878	2.39986	0.313267	7.66077	1.85e-14	1.04e-12	13.7332	11.9815
ENSRNOG00000027024	231.41	1.77217	0.231739	7.64725	2.05e-14	1.14e-12	13.6876	11.9447	Rgs16	360857	GO:0007186,GO:0005737,GO:0005096,GO:0031224,GO:0043547,GO:0009968,GO:0045121	10116.ENSRNOP00000029844		regulator of G-protein signaling 16	Rgs16; regulator of G-protein signaling 16
ENSRNOG00000010775	1424.66	1.98863	0.264246	7.52567	5.24e-14	2.6e-12	13.2803	11.5843	Arrdc4	293019	GO:0015031,GO:0016567,GO:0005768,GO:1903561,GO:0005737,GO:1990756,GO:0051443,GO:0140112,GO:0043231,GO:0006511,GO:0005769,GO:0005886	10116.ENSRNOP00000045721		arrestin domain containing 4	Arrdc4; arrestin domain-containing protein 4
ENSRNOG00000014508	9003.26	1.58137	0.214415	7.37525	1.64e-13	7.56e-12	12.7851	11.1213	Mgll	29254	GO:0016787,GO:0005829,GO:0042803,GO:0050727,GO:0005811,GO:0005654,GO:0051930,GO:0030424,GO:0060292,GO:0046464,GO:0009966,GO:0006633,GO:0045202,GO:0047372,GO:2000124,GO:0019369,GO:0052651,GO:0016020,GO:0019433,GO:0043196,GO:0019898,GO:0030516,GO:0016298,GO:0045907	10116.ENSRNOP00000030271		monoglyceride lipase	Mgll; monoglyceride lipase
ENSRNOG00000008376	647.566	1.6326	0.22158	7.36799	1.73e-13	7.93e-12	12.7614	11.1006	Slc2a3	25551	GO:0005355,GO:0005515,GO:0150104,GO:0015145,GO:0099699,GO:0042995,GO:0070837,GO:0055056,GO:0043204,GO:0098978,GO:0033300,GO:0098708,GO:0021987,GO:0016936,GO:0005737,GO:0015749,GO:0009749,GO:0046323,GO:0033222,GO:1904016,GO:0005536,GO:0015149,GO:0005887,GO:0030672,GO:0043066,GO:0016020,GO:0002080,GO:0005886,GO:0016021,GO:0019900,GO:0005901,GO:1904659	10116.ENSRNOP00000011298		solute carrier family 2 member 3	Slc2a3; solute carrier family 2, facilitated glucose transporter member 3
ENSRNOG00000049918	2247.02	1.87598	0.266383	7.04242	1.89e-12	7.21e-11	11.7237	10.1421	Lrg1			10116.ENSRNOP00000065771
ENSRNOG00000006877	1355.12	1.38992	0.200103	6.94603	3.76e-12	1.36e-10	11.4252	9.86703	Efnb1	25186	GO:0005634,GO:0001755,GO:0009880,GO:0007411,GO:0016021,GO:0007399,GO:0048013,GO:0098978,GO:0005515,GO:0099054,GO:0045202,GO:0031295,GO:0005737,GO:0042102,GO:0099056,GO:0046875,GO:0045121,GO:0005886	10116.ENSRNOP00000009635		ephrin B1	Efnb1; ephrin-B1 precursor
ENSRNOG00000024651	87.4368	3.99467	0.580584	6.88044	5.97e-12	2.08e-10	11.2242	9.68202	Greb1	500633	GO:0007275,GO:0016021	10116.ENSRNOP00000036412		growth regulating estrogen receptor binding 1	Greb1; protein GREB1 isoform X1
ENSRNOG00000010308	827.592	1.30831	0.190427	6.87037	6.4e-12	2.21e-10	11.1936	9.65464	Nr2f2	113984	GO:0005634,GO:0003700,GO:0005829,GO:0042803,GO:0000122,GO:0005515,GO:0003084,GO:0008270,GO:0008585,GO:0032355,GO:0007519,GO:0001945,GO:0045893,GO:0006355,GO:0060838,GO:0001937,GO:0005654,GO:0001764,GO:0000978,GO:0003677,GO:0009566,GO:0045892,GO:0045944,GO:0043565,GO:0030522,GO:0048856,GO:0030154,GO:0048514,GO:0060707,GO:0001893,GO:0009956,GO:0004879,GO:0001972,GO:0009952,GO:0060173,GO:0030900,GO:…	10116.ENSRNOP00000014152	RXR-like	nuclear receptor subfamily 2, group F, member 2	Nr2f2; COUP transcription factor 2
ENSRNOG00000030726	97.8681	2.49422	0.364295	6.84668	7.56e-12	2.58e-10	11.1216	9.58844	Asgr2	29403	GO:0030282,GO:0016021,GO:0048471,GO:0030246,GO:0044419,GO:0055088,GO:0009897,GO:0031647,GO:0006897,GO:0044322,GO:0009100	10116.ENSRNOP00000060474		asialoglycoprotein receptor 2	Asgr2; asialoglycoprotein receptor 2
ENSRNOG00000068783	158.411	2.15605	0.316291	6.81666	9.32e-12	3.09e-10	11.0307	9.50993
ENSRNOG00000019560	1674.67	1.11425	0.166073	6.70943	1.95e-11	6.11e-10	10.7091	9.21383	Pde2a	81743	GO:0005634,GO:0060976,GO:0071560,GO:0004114,GO:0003281,GO:0005829,GO:0000122,GO:0005515,GO:0008270,GO:0042803,GO:0048471,GO:0004118,GO:0010628,GO:0030224,GO:0010749,GO:0097457,GO:0071260,GO:1904880,GO:0007193,GO:0030424,GO:0010754,GO:0043951,GO:0030911,GO:0005737,GO:0010752,GO:0019934,GO:0005739,GO:0061028,GO:0000287,GO:0007165,GO:0004115,GO:0042301,GO:0047555,GO:0035904,GO:0036004,GO:0071466,GO:…	10116.ENSRNOP00000026586		phosphodiesterase 2A	Pde2a; cGMP-dependent 3',5'-cyclic phosphodiesterase isoform PDE2A2 precursor
ENSRNOG00000001173	255.078	1.71855	0.257534	6.67309	2.5e-11	7.67e-10	10.6012	9.11493	Cabp1	171051	GO:0005634,GO:0009898,GO:0005829,GO:0048471,GO:0005515,GO:0019904,GO:0014069,GO:0044280,GO:1901386,GO:0008139,GO:0042308,GO:0098978,GO:0030424,GO:0048306,GO:0005737,GO:0031800,GO:0099527,GO:1901385,GO:0044325,GO:0042802,GO:0032991,GO:0048167,GO:0005856,GO:0010651,GO:1905539,GO:0007601,GO:0005886,GO:0030425,GO:0030141,GO:0000139,GO:0099573,GO:0005509,GO:0098885,GO:0043025	10116.ENSRNOP00000001551		calcium binding protein 1	Cabp1; calcium-binding protein 1 isoform 3
ENSRNOG00000063592	585.466	1.99016	0.29861	6.66475	2.65e-11	8.06e-10	10.5765	9.09346	Lyve1
ENSRNOG00000011250	27.0932	3.80666	0.575545	6.614	3.74e-11	1.12e-09	10.427	8.95269	Inmt	368066	GO:0004790,GO:0005829,GO:0030748,GO:0032259,GO:0008170,GO:0009308	10116.ENSRNOP00000015316		indolethylamine N-methyltransferase	Inmt; indolethylamine N-methyltransferase
ENSRNOG00000001431	688.405	1.98389	0.300514	6.60166	4.07e-11	1.21e-09	10.3908	8.91883	Rasa4	288589	GO:0035556,GO:0005543,GO:0005096,GO:0071277,GO:0046580,GO:0043087,GO:0046872	10116.ENSRNOP00000001943		RAS p21 protein activator 4	Rasa4; ras GTPase-activating protein 4 isoform X1
ENSRNOG00000027811	90.0597	3.2387	0.492251	6.57936	4.72e-11	1.38e-09	10.3256	8.85982	Lilrb4	292594	GO:0032691,GO:0002725,GO:0045591,GO:0050860,GO:0043409,GO:0061099,GO:0030293,GO:0002507,GO:0009986,GO:0032703,GO:0043124,GO:0150102,GO:0032720,GO:0032693,GO:0071659,GO:0019903,GO:1900181,GO:2000272,GO:0002669,GO:0046007,GO:0030547,GO:0031623,GO:0043378,GO:2000524,GO:0045584,GO:0002774,GO:0005886,GO:0016021,GO:0001968,GO:0032682,GO:1900016,GO:0045576,GO:0042130,GO:0032714,GO:0032715,GO:0032689,GO:…	10116.ENSRNOP00000030632		leukocyte immunoglobulin like receptor B4	Lilrb4; leukocyte immunoglobulin like receptor B4 precursor
ENSRNOG00000067231	95.8288	2.35065	0.357389	6.57729	4.79e-11	1.4e-09	10.3196	8.85531
ENSRNOG00000013387	234.852	1.37218	0.211613	6.4844	8.91e-11	2.48e-09	10.0502	8.60541	Tpcn2	309139	GO:0005248,GO:0075509,GO:0005829,GO:0035725,GO:0097682,GO:0010506,GO:0006874,GO:0033280,GO:0019901,GO:0005575,GO:0010008,GO:0036020,GO:0007040,GO:0090117,GO:0003674,GO:0042802,GO:0006939,GO:0005245,GO:0019065,GO:0017157,GO:0005764,GO:0019722,GO:0005765,GO:0072345,GO:0016021,GO:0080025,GO:0051209,GO:0015280	10116.ENSRNOP00000051739		two pore segment channel 2	Tpcn2; two pore calcium channel protein 2
ENSRNOG00000006033	85.9421	3.19597	0.492966	6.48315	8.98e-11	2.49e-09	10.0466	8.60335	Spon2	171569	GO:0003823,GO:0060907,GO:0005102,GO:0002448,GO:0007155,GO:0043152,GO:0050832,GO:0032755,GO:0001530,GO:0045087,GO:0008228,GO:0032760,GO:0046872,GO:0032496,GO:0051607,GO:0071222,GO:0005615,GO:0031012,GO:0042742	10116.ENSRNOP00000008262		spondin 2	Spon2; spondin-2 precursor
ENSRNOG00000048043	1233.02	1.23308	0.191778	6.42974	1.28e-10	3.47e-09	9.89338	8.4602	F2r	25439	GO:0032967,GO:0007186,GO:0005901,GO:0032757,GO:0070493,GO:0005770,GO:0003105,GO:0014068,GO:0070374,GO:0031094,GO:0008284,GO:0030194,GO:0045893,GO:0005102,GO:0001965,GO:0043410,GO:0048873,GO:0015057,GO:0043547,GO:0051930,GO:0007204,GO:0009986,GO:0032651,GO:0009611,GO:0031681,GO:0032755,GO:0002248,GO:0005769,GO:0051928,GO:0046427,GO:0099553,GO:1900134,GO:0006954,GO:0045211,GO:0007200,GO:0045202,GO:…	10116.ENSRNOP00000065624		coagulation factor II (thrombin) receptor	F2r; proteinase-activated receptor 1 precursor
ENSRNOG00000069032	598.807	1.43119	0.222681	6.4271	1.3e-10	3.52e-09	9.88586	8.45339		120093819				apolipoprotein L3-like	apolipoprotein L3-like isoform X1
ENSRNOG00000012881	1800.3	2.36706	0.369954	6.39825	1.57e-10	4.15e-09	9.80364	8.38174	Fgl2	84586	GO:0062023,GO:0007567,GO:0002291,GO:0002617,GO:0002605,GO:0006508,GO:0005615,GO:0005102,GO:0050687,GO:0008233,GO:0043381	10116.ENSRNOP00000017232		fibrinogen-like 2	Fgl2; fibroleukin precursor
ENSRNOG00000005387	1681.1	1.96184	0.306819	6.39413	1.61e-10	4.25e-09	9.79192	8.3721	Rbm3	114488	GO:0005634,GO:0006412,GO:0005515,GO:0009409,GO:0003723,GO:0030425,GO:0005737,GO:0043023,GO:0035196,GO:0048026,GO:0006417,GO:0005654,GO:0005681,GO:0045727	10116.ENSRNOP00000007367		RNA binding motif protein 3	Rbm3; RNA-binding protein 3
ENSRNOG00000008846	164.381	2.0404	0.319224	6.39176	1.64e-10	4.3e-09	9.78519	8.36675	Plag1	297804	GO:0005829,GO:0005813,GO:0060736,GO:0010628,GO:0000981,GO:0006355,GO:0035264,GO:0060252,GO:0005654,GO:0000978,GO:0010629,GO:0035265,GO:0005575,GO:0006351,GO:0045944,GO:0003674,GO:0016607,GO:0046872,GO:0001228,GO:0008150,GO:0022612	10116.ENSRNOP00000011721	zf-C2H2	PLAG1 zinc finger	Plag1; zinc finger protein PLAG1
ENSRNOG00000024677	71.4419	2.02852	0.317592	6.38719	1.69e-10	4.41e-09	9.77222	8.35585	Arhgap33	100362311	GO:0015031,GO:0043197,GO:0005515,GO:0050790,GO:0005737,GO:0007264,GO:0005096,GO:0032991,GO:0009636,GO:0019901,GO:0035091,GO:0061001,GO:0005886	10116.ENSRNOP00000033946		Rho GTPase activating protein 33	Arhgap33; rho GTPase-activating protein 33 isoform X1
ENSRNOG00000022929	770.041	1.05572	0.16766	6.29678	3.04e-10	7.59e-09	9.51729	8.11975	Mtmr12	310155	GO:0004438,GO:0050790,GO:0005737,GO:0016529,GO:0030017,GO:0019208,GO:0016020,GO:0046856,GO:1901998	10116.ENSRNOP00000036677		myotubularin related protein 12	Mtmr12; myotubularin-related protein 12
ENSRNOG00000029465	3708.5	1.88063	0.298761	6.29475	3.08e-10	7.68e-09	9.51161	8.11472	Slc26a10	366909	GO:0019532,GO:0015301,GO:0019531,GO:0005887,GO:1902358,GO:0016323,GO:0008271,GO:0015116,GO:0015108,GO:1902476,GO:0015701,GO:0015106	10116.ENSRNOP00000049501		solute carrier family 26, member 10	Slc26a10; solute carrier family 26 member 10
ENSRNOG00000001325	368.513	2.57506	0.409428	6.28942	3.19e-10	7.92e-09	9.49668	8.1011	Il3ra	246144	GO:0016021,GO:0004896,GO:0004912,GO:0016020,GO:0030224,GO:0001558,GO:0009897,GO:0019955,GO:0019978,GO:0038156,GO:0043235,GO:0019221	10116.ENSRNOP00000001792		interleukin 3 receptor subunit alpha	Il3ra; interleukin-3 receptor subunit alpha precursor
ENSRNOG00000069246	410.374	2.08107	0.331431	6.27905	3.41e-10	8.43e-09	9.4677	8.07409	Abcg3l3	305142	GO:0016021,GO:0005886,GO:0005524			ATP-binding cassette, subfamily G (WHITE), member 3-like 3	Abcg3l3; ATP-binding cassette, sub-family G (WHITE), member 3 family member
ENSRNOG00000010265	460.902	1.11208	0.177401	6.26872	3.64e-10	8.96e-09	9.43887	8.04786	Ada	24165	GO:0032261,GO:0043103,GO:0005829,GO:0045582,GO:0006196,GO:0004000,GO:0050862,GO:0008270,GO:0033632,GO:0042542,GO:0032263,GO:0010035,GO:0060169,GO:0033197,GO:0001890,GO:0030890,GO:0007155,GO:0033089,GO:0046111,GO:0007568,GO:0048566,GO:0009986,GO:0046101,GO:0045580,GO:0044209,GO:0070256,GO:0005737,GO:0046638,GO:0030324,GO:0002314,GO:0046085,GO:0043278,GO:0002906,GO:0030054,GO:0002636,GO:0046103,GO:…	10116.ENSRNOP00000014151		adenosine deaminase	Ada; adenosine deaminase
ENSRNOG00000045844	758.312	1.82375	0.291758	6.25092	4.08e-10	9.97e-09	9.38931	8.00152	Impact	497198	GO:0001933,GO:0000122,GO:0042149,GO:0005844,GO:0005737,GO:0006446,GO:0031333,GO:1990138,GO:0043022,GO:0031953,GO:0072755,GO:0034198,GO:1990253,GO:0060548,GO:0071494,GO:0097201,GO:0071468,GO:0140469,GO:0071264,GO:0045666,GO:0003779,GO:0070301	10116.ENSRNOP00000064200		impact RWD domain protein	Impact; protein IMPACT
ENSRNOG00000012273	232.663	1.71192	0.275212	6.22036	4.96e-10	1.2e-08	9.30452	7.9225	Dmtn	361069	GO:0035585,GO:0005829,GO:0048471,GO:1900025,GO:0032956,GO:1901731,GO:0030194,GO:0051895,GO:0005102,GO:2001046,GO:0014069,GO:0043621,GO:0005884,GO:0048821,GO:0031253,GO:0051015,GO:0030036,GO:0031095,GO:0010812,GO:0031410,GO:0090315,GO:0010763,GO:0010591,GO:0030863,GO:0014731,GO:0008360,GO:0035584,GO:0071320,GO:0090527,GO:1900026,GO:0050732,GO:0016020,GO:0030507,GO:0015629,GO:0030032,GO:0005886,GO:…	10116.ENSRNOP00000016555		dematin actin binding protein	Dmtn; dematin
ENSRNOG00000021750	3589.2	1.75036	0.281397	6.22025	4.96e-10	1.2e-08	9.30421	7.9225	Id1	25261	GO:0005634,GO:0071560,GO:0005813,GO:0005515,GO:0000122,GO:0010628,GO:0045668,GO:0031648,GO:0050774,GO:0005654,GO:0043621,GO:0043408,GO:0032963,GO:0043433,GO:0010629,GO:0046983,GO:0005737,GO:1903351,GO:0070628,GO:0032233,GO:0060425,GO:0036164,GO:0007420,GO:0007623,GO:0030182,GO:0045892,GO:0005794,GO:0042802,GO:0043392,GO:0045765,GO:0071364,GO:0120163,GO:0030154,GO:0030509,GO:0001886,GO:0140416,GO:…	10116.ENSRNOP00000052261	bHLH	inhibitor of DNA binding 1, HLH protein	Id1; DNA-binding protein inhibitor ID-1
ENSRNOG00000033921	613.867	1.21983	0.197171	6.18666	6.15e-10	1.43e-08	9.21145	7.84373	Als2cl	316017	GO:0031267,GO:0042802,GO:0031410,GO:0008104,GO:0007032,GO:0005085	10116.ENSRNOP00000043561		ALS2 C-terminal like	Als2cl; ALS2 C-terminal-like protein isoform X1
ENSRNOG00000070930	169.361	2.47925	0.402086	6.16597	7.01e-10	1.61e-08	9.15458	7.79422	Hilpda	100361568	GO:0009986,GO:0016021,GO:0005811,GO:0010884,GO:0030141,GO:0008284,GO:0005615,GO:0005102,GO:0035425,GO:0001819,GO:0071456,GO:0005654			hypoxia inducible lipid droplet-associated	Hilpda; hypoxia-inducible lipid droplet-associated protein
ENSRNOG00000019112	167.09	1.62681	0.264468	6.15125	7.69e-10	1.75e-08	9.11423	7.75688	Chp2	308965	GO:0005634,GO:0009898,GO:0042307,GO:0015031,GO:0045944,GO:0005515,GO:0005737,GO:0019904,GO:0070886,GO:0008284,GO:0071277,GO:0010922,GO:0005509,GO:0006883,GO:0030641,GO:0005886	10116.ENSRNOP00000025832		calcineurin-like EF hand protein 2	Chp2; calcineurin B homologous protein 2
ENSRNOG00000060460	566.198	1.4276	0.232796	6.1324	8.66e-10	1.95e-08	9.06268	7.71069	Clec1a	500337	GO:0030246,GO:0016021			C-type lectin domain family 1, member A	Clec1a; C-type lectin domain family 1 member A
ENSRNOG00000003777	35.4588	3.4896	0.569077	6.13203	8.68e-10	1.95e-08	9.06167	7.71028	Chrne	29422	GO:0060079,GO:0095500,GO:0099060,GO:1904315,GO:0003009,GO:0030594,GO:0007165,GO:0050877,GO:0045211,GO:0043005,GO:0045202,GO:0005887,GO:0022848,GO:0031594,GO:0016021,GO:0006812,GO:0004888,GO:0005892,GO:0042391,GO:0034220,GO:0007268	10116.ENSRNOP00000005050		cholinergic receptor nicotinic epsilon subunit	Chrne; acetylcholine receptor subunit epsilon precursor
ENSRNOG00000015641	570.233	1.51968	0.248708	6.11029	9.95e-10	2.22e-08	9.00239	7.65453	Exoc3l1	291961	GO:0000145,GO:0006887,GO:0051601,GO:0030141,GO:0030072,GO:0000149	10116.ENSRNOP00000021015		exocyst complex component 3-like 1	Exoc3l1; exocyst complex component 3-like protein
ENSRNOG00000014605	753.985	1.76289	0.290143	6.07593	1.23e-09	2.69e-08	8.90913	7.56999	Lig4	290907	GO:0005634,GO:0071897,GO:0006281,GO:0007417,GO:0035019,GO:0036464,GO:0006303,GO:0048146,GO:0005654,GO:0010332,GO:0051102,GO:0003910,GO:0005958,GO:0071285,GO:0010212,GO:0051402,GO:0033152,GO:0006260,GO:0016874,GO:0050769,GO:2001252,GO:0008283,GO:0003909,GO:0000012,GO:0003677,GO:0051276,GO:0071479,GO:0033153,GO:0005524,GO:0006302,GO:0000793,GO:0045190,GO:0033151,GO:0006266,GO:0008022,GO:0097680,GO:…	10116.ENSRNOP00000019615		DNA ligase 4	Lig4; DNA ligase 4
ENSRNOG00000002322	3130.95	1.29903	0.214125	6.06671	1.31e-09	2.84e-08	8.88421	7.54679	RGD1310587			10116.ENSRNOP00000003177
ENSRNOG00000021242	235.824	2.96413	0.488754	6.06467	1.32e-09	2.87e-08	8.87869	7.54184	Adam33	311425	GO:0016021,GO:0008150,GO:0003674,GO:0006508,GO:0004222,GO:0005575	10116.ENSRNOP00000040646		ADAM metallopeptidase domain 33	Adam33; disintegrin and metalloproteinase domain-containing protein 33 precursor
ENSRNOG00000010805	33455.7	2.33866	0.387382	6.03709	1.57e-09	3.35e-08	8.80433	7.47486	Fabp4	79451	GO:0005634,GO:0005829,GO:0005515,GO:0050727,GO:0005811,GO:0008284,GO:0006469,GO:0006631,GO:0005504,GO:0051384,GO:0071285,GO:0005737,GO:0071356,GO:0042632,GO:0120162,GO:0036041,GO:0050872,GO:0045892,GO:0009617,GO:0051427,GO:0070346,GO:0015908,GO:0050729,GO:0005324,GO:0050873,GO:0009410,GO:0015909	10116.ENSRNOP00000014701		fatty acid binding protein 4	Fabp4; fatty acid-binding protein, adipocyte
ENSRNOG00000019296	52.079	2.50341	0.414817	6.03496	1.59e-09	3.39e-08	8.79861	7.4697	Gnat2	365901	GO:0007188,GO:0007601,GO:0001664,GO:0005834,GO:0005525,GO:0003924,GO:0003674,GO:0001917,GO:0046549,GO:0007602,GO:0050908,GO:0001580,GO:0001750,GO:0009642,GO:0007186,GO:0031683,GO:0007204	10116.ENSRNOP00000026237		G protein subunit alpha transducin 2	Gnat2; guanine nucleotide-binding protein G(t) subunit alpha-2
ENSRNOG00000028569	706.868	1.03123	0.171088	6.02745	1.67e-09	3.53e-08	8.77842	7.45176	Arhgap27	303583	GO:0005768,GO:0005515,GO:0005737,GO:0005096,GO:0006898,GO:0043087,GO:0017124,GO:0016020,GO:0043547,GO:0007165	10116.ENSRNOP00000034607		Rho GTPase activating protein 27	Arhgap27; rho GTPase-activating protein 27
ENSRNOG00000033653	469.003	1.45545	0.241489	6.02699	1.67e-09	3.54e-08	8.77717	7.45106	Mpp3	114202	GO:0005886,GO:0030165,GO:0005911	10116.ENSRNOP00000028264		MAGUK p55 scaffold protein 3	Mpp3; MAGUK p55 subfamily member 3
ENSRNOG00000046829	5785.18	1.57234	0.262137	5.99818	2e-09	4.16e-08	8.69996	7.38105	Kdr	25589	GO:0001570,GO:0048513,GO:0001569,GO:0030097,GO:0010595,GO:0090050,GO:0055074,GO:0045766,GO:0004714,GO:0001541,GO:0038084,GO:0043491,GO:0042311,GO:0048812,GO:0010629,GO:0043235,GO:0061042,GO:0005524,GO:0004712,GO:0005887,GO:0048597,GO:0009897,GO:0051901,GO:0051770,GO:0009410,GO:0005886,GO:0002244,GO:0005021,GO:0005178,GO:0035162,GO:0005768,GO:0050679,GO:2001214,GO:0036324,GO:0048754,GO:0038085,GO:…	10116.ENSRNOP00000066886		kinase insert domain receptor	Kdr; vascular endothelial growth factor receptor 2 precursor
ENSRNOG00000014753	609.292	1.05223	0.175522	5.9949	2.04e-09	4.23e-08	8.69121	7.37339	Tcf7l1	312451	GO:0005634,GO:0003700,GO:0005829,GO:0035019,GO:0043588,GO:0000981,GO:0048319,GO:0005654,GO:0000978,GO:0005575,GO:1990837,GO:0048863,GO:0003677,GO:0008013,GO:0045892,GO:0045944,GO:0060070,GO:0003674,GO:0008595,GO:2000036,GO:0003682,GO:0008150,GO:1990907,GO:0006357	10116.ENSRNOP00000020005	HMG	transcription factor 7 like 1	Tcf7l1; transcription factor 7-like 1
ENSRNOG00000056446	64.7503	1.98808	0.332114	5.98615	2.15e-09	4.45e-08	8.66783	7.35166	Endou	680317	GO:0004521,GO:0003723,GO:0030247,GO:0008236,GO:0090502,GO:0005737,GO:0006508,GO:0005576,GO:0006897,GO:0007565,GO:0005044,GO:0006955,GO:0046872			endonuclease, poly(U)-specific	Endou; poly(U)-specific endoribonuclease precursor
ENSRNOG00000070783	143.125	3.05931	0.511253	5.98395	2.18e-09	4.5e-08	8.66196	7.34633
ENSRNOG00000026248	218.472	1.42617	0.238658	5.9758	2.29e-09	4.7e-08	8.64022	7.32785	Nmt2	291318	GO:0004379,GO:0018008,GO:0006499,GO:0005829,GO:0019898,GO:0005737,GO:0005794,GO:0005886	10116.ENSRNOP00000035716		N-myristoyltransferase 2	Nmt2; glycylpeptide N-tetradecanoyltransferase 2
ENSRNOG00000012563	1987.86	1.22459	0.205257	5.96613	2.43e-09	4.96e-08	8.6145	7.30482	Arhgap29	310833	GO:0035556,GO:0030165,GO:0050790,GO:0005737,GO:0032991,GO:0005096,GO:0090630,GO:0046872	10116.ENSRNOP00000017076		Rho GTPase activating protein 29	Arhgap29; rho GTPase-activating protein 29
ENSRNOG00000037632	47.3169	4.0798	0.684575	5.95961	2.53e-09	5.13e-08	8.59715	7.28962	Gm11992	688553		10116.ENSRNOP00000031005		hypothetical protein LOC688553	uncharacterized protein C7orf57 homolog
ENSRNOG00000019120	1113.5	1.90791	0.320461	5.95365	2.62e-09	5.32e-08	8.58131	7.27432	Hmgcs2	24450	GO:0071407,GO:0045471,GO:0033574,GO:0033762,GO:0034014,GO:0032868,GO:0033555,GO:0001822,GO:0051384,GO:0043434,GO:0004421,GO:0060416,GO:0030324,GO:0071230,GO:0005739,GO:0007420,GO:0042594,GO:0009617,GO:0060612,GO:0006084,GO:0042802,GO:0071385,GO:0046951,GO:0005759,GO:0007584,GO:0032869,GO:0009410,GO:0034696,GO:0014070,GO:0071398,GO:0010038,GO:0001889,GO:0070542,GO:0034284,GO:0070543,GO:0006695,GO:…	10116.ENSRNOP00000026122		3-hydroxy-3-methylglutaryl-CoA synthase 2	Hmgcs2; hydroxymethylglutaryl-CoA synthase, mitochondrial precursor
ENSRNOG00000007632	90.1591	2.44832	0.412223	5.93931	2.86e-09	5.78e-08	8.54329	7.23842	Mss51	289904	GO:0046872	10116.ENSRNOP00000010179		MSS51 mitochondrial translational activator	Mss51; putative protein MSS51 homolog, mitochondrial
ENSRNOG00000000043	796.531	1.54728	0.261139	5.92511	3.12e-09	6.26e-08	8.50573	7.20351	Idua	360904	GO:0006027,GO:1990079,GO:0005102,GO:0030211,GO:0008542,GO:0060348,GO:0007628,GO:0007613,GO:0061037,GO:0120158,GO:0048878,GO:0005975,GO:0000902,GO:0004553,GO:0007040,GO:0090341,GO:0030135,GO:0003940,GO:0005764,GO:0045780,GO:0030198,GO:0048705,GO:0007626,GO:0035108,GO:0005615,GO:0008344,GO:0030209	10116.ENSRNOP00000000048		alpha-L-iduronidase	Idua; alpha-L-iduronidase precursor
ENSRNOG00000034228	312.546	3.09802	0.522927	5.92439	3.13e-09	6.28e-08	8.50382	7.20214	Pik3c2g	116720	GO:0005942,GO:0036092,GO:0048015,GO:0005737,GO:0004430,GO:0035091,GO:0014065,GO:0016477,GO:0035005,GO:0005524,GO:0039694,GO:0005794,GO:0016303,GO:0052742,GO:0016020,GO:0005886,GO:0016310,GO:0005635,GO:0019898,GO:0046854,GO:0006935	10116.ENSRNOP00000043855		phosphatidylinositol-4-phosphate 3-kinase, catalytic subunit type 2 gamma	Pik3c2g; phosphatidylinositol 4-phosphate 3-kinase C2 domain-containing subunit gamma
ENSRNOG00000005067	2119.44	1.05328	0.178093	5.9142	3.33e-09	6.66e-08	8.47691	7.17627	Zfp36l2	298765	GO:0005634,GO:0071560,GO:1900153,GO:0048103,GO:0035019,GO:0060216,GO:0030097,GO:0000288,GO:0009611,GO:0045577,GO:0005737,GO:0044344,GO:0071356,GO:2000737,GO:1901991,GO:0000165,GO:0045599,GO:0097011,GO:0070371,GO:0071385,GO:0071364,GO:0046872,GO:0006402,GO:0035925,GO:0033077,GO:0061158,GO:0043488	10116.ENSRNOP00000006725	zf-CCCH	zinc finger protein 36, C3H type-like 2	Zfp36l2; zinc finger protein 36, C3H1 type-like 2
ENSRNOG00000009950	341.036	2.2589	0.382253	5.90943	3.43e-09	6.83e-08	8.46433	7.16527	Msantd2	500974		10116.ENSRNOP00000013370		Myb/SANT DNA binding domain containing 2
ENSRNOG00000012294	474.406	1.27196	0.215574	5.90036	3.63e-09	7.17e-08	8.44043	7.14451	Heph	117240	GO:0055072,GO:0016021,GO:0006879,GO:0030218,GO:0016491,GO:0048471,GO:0008198,GO:0016323,GO:0006826,GO:0006825,GO:0004322,GO:0005886,GO:0005507	10116.ENSRNOP00000017312		hephaestin	Heph; hephaestin precursor
ENSRNOG00000063406	95.5982	2.38426	0.404201	5.8987	3.66e-09	7.22e-08	8.43606	7.14129
ENSRNOG00000001243	345.156	1.17686	0.199789	5.89051	3.85e-09	7.56e-08	8.41454	7.12173	Zcchc8	288661	GO:0005634,GO:0031499,GO:0003723,GO:0008270,GO:0005730,GO:0071013,GO:0005654,GO:0016604,GO:0034470	10116.ENSRNOP00000001668		zinc finger CCHC-type containing 8	Zcchc8; zinc finger CCHC domain-containing protein 8
ENSRNOG00000021817	238.504	1.31841	0.224121	5.8826	4.04e-09	7.9e-08	8.39376	7.1025	Irak2	362418	GO:0005634,GO:0070498,GO:0070555,GO:0005829,GO:0042803,GO:0004672,GO:0032088,GO:0031663,GO:0043433,GO:0046777,GO:0005737,GO:0005575,GO:0046982,GO:0051092,GO:0005524,GO:0035556,GO:0006954,GO:0007250,GO:0004674,GO:0003674,GO:0007249,GO:0002755,GO:0005886,GO:0008150,GO:0001959,GO:0019221	10116.ENSRNOP00000034508		interleukin-1 receptor-associated kinase 2	Irak2; interleukin-1 receptor-associated kinase-like 2
ENSRNOG00000020164	265.402	1.9646	0.334063	5.88092	4.08e-09	7.96e-08	8.38935	7.09912	Ifitm10			10116.ENSRNOP00000027344
ENSRNOG00000008839	421.574	1.66014	0.282921	5.86786	4.41e-09	8.55e-08	8.35511	7.06795	Pparg	25664	GO:0043407,GO:0043388,GO:0016525,GO:0030224,GO:0051974,GO:0002024,GO:0031000,GO:0000979,GO:1903845,GO:0060336,GO:0010862,GO:1905461,GO:0010742,GO:0106106,GO:0032966,GO:0050544,GO:0010629,GO:0060965,GO:0071285,GO:0000976,GO:0043235,GO:0007165,GO:0042594,GO:0060391,GO:0048662,GO:0045944,GO:0008217,GO:0090278,GO:0048714,GO:0060100,GO:0045923,GO:0009410,GO:0050692,GO:1904597,GO:0001228,GO:0010891,GO:…	10116.ENSRNOP00000012137	THR-like	peroxisome proliferator-activated receptor gamma	Pparg; peroxisome proliferator-activated receptor gamma isoform 1
ENSRNOG00000054259	774.675	1.23644	0.210778	5.86608	4.46e-09	8.63e-08	8.35044	7.06379	Klf11	313994	GO:0003700,GO:0005829,GO:0005925,GO:0000122,GO:0030097,GO:0043065,GO:0000981,GO:0005654,GO:0000978,GO:0000976,GO:0005575,GO:0016604,GO:1990837,GO:0045892,GO:0003674,GO:1901653,GO:0008285,GO:0000083,GO:0006357		zf-C2H2	Kruppel-like factor 11	Klf11; Krueppel-like factor 11
ENSRNOG00000002723	225.609	1.76463	0.301163	5.85938	4.65e-09	8.96e-08	8.33292	7.0478	Sele	25544	GO:0033691,GO:0070555,GO:0007159,GO:0048471,GO:0030246,GO:0007155,GO:0002092,GO:0007202,GO:0005905,GO:0050900,GO:0050901,GO:0005575,GO:0070492,GO:0030863,GO:0006954,GO:0003674,GO:0005887,GO:0009897,GO:1903238,GO:0046872,GO:0005886,GO:0002687,GO:0016021,GO:0004888,GO:0007157,GO:0043274,GO:0005615,GO:0034097,GO:0030029,GO:0005901,GO:0045121	10116.ENSRNOP00000068171		selectin E	Sele; E-selectin precursor
ENSRNOG00000012655	183.967	1.47434	0.251791	5.8554	4.76e-09	9.15e-08	8.32253	7.03842	Adamts6	361886	GO:0001822,GO:0060976,GO:0035904,GO:0006508,GO:0007507,GO:0003279,GO:0005576,GO:0004222,GO:0031012,GO:0046872,GO:0030198	10116.ENSRNOP00000016997		ADAM metallopeptidase with thrombospondin type 1 motif, 6	Adamts6; A disintegrin and metalloproteinase with thrombospondin motifs 6
ENSRNOG00000021201	28736.7	1.58694	0.271127	5.85312	4.82e-09	9.26e-08	8.31656	7.03347	Txnip	117514	GO:0005634,GO:0051592,GO:0000122,GO:0042542,GO:0032355,GO:0043065,GO:0071228,GO:0006979,GO:0048008,GO:0032570,GO:0005758,GO:0015031,GO:0005737,GO:0006606,GO:0009749,GO:0031625,GO:0051782,GO:0004857,GO:0003674,GO:0043086,GO:0042127,GO:0009410,GO:0030216,GO:0009612	10116.ENSRNOP00000028793		thioredoxin interacting protein	Txnip; thioredoxin-interacting protein
ENSRNOG00000000774	855.892	1.55843	0.266482	5.84816	4.97e-09	9.53e-08	8.3036	7.02101	Gabbr1	81657	GO:0007186,GO:0001649,GO:1902712,GO:0045471,GO:0005515,GO:0014049,GO:0099579,GO:0098982,GO:0043204,GO:0007193,GO:0060078,GO:0004965,GO:0098978,GO:0150099,GO:0099055,GO:1902710,GO:0099056,GO:0005737,GO:0007194,GO:0043231,GO:0038039,GO:0098685,GO:0046982,GO:0007214,GO:0043198,GO:0038037,GO:0043197,GO:0045211,GO:0030673,GO:0043005,GO:0005887,GO:0097060,GO:0016020,GO:0031966,GO:0005886,GO:0008021,GO:…	10116.ENSRNOP00000047788		gamma-aminobutyric acid type B receptor subunit 1	Gabbr1; gamma-aminobutyric acid type B receptor subunit 1 precursor
ENSRNOG00000029178	1341.13	1.51492	0.260035	5.82584	5.68e-09	1.08e-07	8.24546	6.96689	Abcc5	116721	GO:0042908,GO:0098838,GO:0048471,GO:0015216,GO:0016323,GO:0042910,GO:0140359,GO:0042626,GO:0032868,GO:0008559,GO:0070731,GO:0010008,GO:0005796,GO:0140115,GO:0005524,GO:0070730,GO:0003674,GO:0016324,GO:0016020,GO:0015562,GO:0015865,GO:0034775,GO:0005886,GO:0032496,GO:0015232,GO:0035351,GO:0034634,GO:0016021,GO:0055085,GO:0008514,GO:0015711	10116.ENSRNOP00000002316		ATP binding cassette subfamily C member 5	Abcc5; multidrug resistance-associated protein 5
ENSRNOG00000043128	549.608	1.56318	0.269932	5.791	7e-09	1.31e-07	8.15509	6.88396	Armcx4	100359678	GO:0005741,GO:0016021	10116.ENSRNOP00000051224		armadillo repeat containing, X-linked 4	Armcx4; armadillo repeat-containing X-linked protein 4 isoform X1
ENSRNOG00000009191	719.849	1.63012	0.281645	5.78783	7.13e-09	1.33e-07	8.1469	6.87676	Ccm2l	311550	GO:0003209,GO:0032091,GO:0003007,GO:0042060,GO:0034111,GO:0003222,GO:0090271,GO:0055017	10116.ENSRNOP00000012187		CCM2 like scaffold protein	Ccm2l; cerebral cavernous malformations 2 protein-like isoform X4
ENSRNOG00000009401	674.131	1.53366	0.265346	5.77987	7.48e-09	1.39e-07	8.12633	6.85765	Lmo2	362176	GO:0003713,GO:0005634,GO:0035162,GO:0045944,GO:0003682,GO:0001221,GO:0003674,GO:0005667,GO:0008150,GO:0032991,GO:0042802,GO:0043425,GO:0005575,GO:0061629,GO:0045647,GO:0046872,GO:0003677,GO:0097067	10116.ENSRNOP00000012625		LIM domain only 2	Lmo2; rhombotin-2 isoform 1
ENSRNOG00000047306	260.813	1.59794	0.277087	5.7669	8.07e-09	1.49e-07	8.09289	6.82665	Stap2	363334	GO:0035591,GO:0005886	10116.ENSRNOP00000065679		signal transducing adaptor family member 2	Stap2; signal-transducing adaptor protein 2
ENSRNOG00000004810	191.627	1.2722	0.221136	5.75304	8.77e-09	1.61e-07	8.05723	6.79438	Plcb1	24654	GO:0005634,GO:0070498,GO:0007612,GO:0005829,GO:0035722,GO:0005515,GO:0046488,GO:0005096,GO:0010243,GO:0045893,GO:0000785,GO:0098982,GO:1905631,GO:0008277,GO:0099178,GO:0005516,GO:0098978,GO:0048009,GO:0048015,GO:0005521,GO:0032735,GO:0021987,GO:0005737,GO:0043434,GO:0007613,GO:2000344,GO:0040019,GO:0046330,GO:0035723,GO:1902618,GO:2000438,GO:0031161,GO:0007420,GO:0007215,GO:0051726,GO:0045892,GO:…	10116.ENSRNOP00000006389		phospholipase C beta 1	Plcb1; 1-phosphatidylinositol 4,5-bisphosphate phosphodiesterase beta-1
ENSRNOG00000019848	4172.6	1.65979	0.288746	5.74828	9.02e-09	1.65e-07	8.045	6.78312	Rbm39	362251	GO:0003713,GO:0005634,GO:0048024,GO:0003723,GO:0006397,GO:0032991,GO:0016607,GO:0050733,GO:0006357,GO:0005654,GO:0034451,GO:0015630	10116.ENSRNOP00000026964		RNA binding motif protein 39	Rbm39; RNA-binding protein 39
ENSRNOG00000019689	7308.05	1.91755	0.333871	5.74338	9.28e-09	1.69e-07	8.03243	6.77247	Vwf	116669	GO:0070417,GO:0062023,GO:0031589,GO:0001890,GO:1902533,GO:0007155,GO:0051087,GO:0005737,GO:0003674,GO:0042802,GO:0005576,GO:0007596,GO:0005783,GO:0030168,GO:0009897,GO:0002020,GO:0005518,GO:0033591,GO:0035902,GO:0033093,GO:0005178,GO:0001889,GO:0047485,GO:0097421,GO:0007599,GO:0005615,GO:0071222,GO:0031012,GO:0010165,GO:0019865	10116.ENSRNOP00000026643		von Willebrand factor	Vwf; von Willebrand factor precursor
ENSRNOG00000007393	1905.73	1.96555	0.342768	5.73434	9.79e-09	1.78e-07	8.00924	6.74976	Ndrg1	299923	GO:0005634,GO:0005829,GO:0048471,GO:0005813,GO:0008017,GO:0099173,GO:0032287,GO:0098978,GO:0045296,GO:0005737,GO:0005874,GO:0071456,GO:0043015,GO:0007165,GO:0031267,GO:0042127,GO:0005886,GO:0015630,GO:0008285,GO:0030330,GO:0045576,GO:0005912,GO:0055038	10116.ENSRNOP00000010811		N-myc downstream regulated 1	Ndrg1; protein NDRG1
ENSRNOG00000020837	4198.81	2.62566	0.457915	5.73396	9.81e-09	1.78e-07	8.00827	6.74927	Cd300lg	684984	GO:0002414,GO:0016021,GO:0004888,GO:0016324,GO:0016323,GO:0001791,GO:0005886	10116.ENSRNOP00000064138		Cd300 molecule-like family member G	Cd300lg; CMRF35-like molecule 9 isoform X3
ENSRNOG00000039971	415.383	1.58964	0.277715	5.72401	1.04e-08	1.88e-07	7.98281	6.72524	Ctla2a	498690	GO:0004197,GO:0051603,GO:0005615,GO:0005764	10116.ENSRNOP00000058141		cytotoxic T lymphocyte-associated protein 2 alpha	Ctla2a; protein CTLA-2-alpha
ENSRNOG00000066958	262.854	1.64612	0.28907	5.69455	1.24e-08	2.2e-07	7.90763	6.65762
ENSRNOG00000059961	1823.21	1.5178	0.267371	5.67677	1.37e-08	2.41e-07	7.86244	6.61755	Rapgef3	59326	GO:0071407,GO:2000249,GO:0005902,GO:0071560,GO:0048471,GO:0005515,GO:0033138,GO:0001934,GO:0008306,GO:0019904,GO:0034242,GO:1904427,GO:1990795,GO:0007265,GO:0043547,GO:0045766,GO:0021510,GO:0043679,GO:2000615,GO:0030426,GO:0032966,GO:0031090,GO:1990796,GO:1990791,GO:0061028,GO:1990794,GO:0060840,GO:0001525,GO:0007420,GO:0071944,GO:1904453,GO:2000251,GO:0060143,GO:0045944,GO:0044325,GO:0045177,GO:…			Rap guanine nucleotide exchange factor 3	Rapgef3; rap guanine nucleotide exchange factor 3
ENSRNOG00000023338	935.657	1.00954	0.177891	5.67506	1.39e-08	2.43e-07	7.85812	6.61369	Tspan2	64521	GO:0061564,GO:0048709,GO:0006954,GO:0042552,GO:0005887,GO:0043209,GO:0014002,GO:0005654,GO:0014005,GO:0007420,GO:0005886	10116.ENSRNOP00000033076		tetraspanin 2	Tspan2; tetraspanin-2
ENSRNOG00000054625	832.918	1.577	0.27821	5.66838	1.44e-08	2.52e-07	7.84118	6.5986	Fhod1	291964	GO:0005634,GO:0045944,GO:0005829,GO:0043621,GO:0042802,GO:0019904,GO:0051492,GO:0001725,GO:0007097,GO:0014704,GO:0005654,GO:0051660,GO:0051496			formin homology 2 domain containing 1	Fhod1; FH1/FH2 domain-containing protein 1
ENSRNOG00000007241	1086.15	1.97008	0.348445	5.65392	1.57e-08	2.72e-07	7.80459	6.56568	Fnbp4	311183	GO:0016607	10116.ENSRNOP00000009687		formin binding protein 4	Fnbp4; formin-binding protein 4
ENSRNOG00000054052	87.3555	1.37253	0.243168	5.64438	1.66e-08	2.84e-07	7.78046	6.54655	Ppp4r4	500711	GO:0001835,GO:0005829,GO:0032515,GO:0019888,GO:0005737,GO:0080163,GO:0008287			protein phosphatase 4, regulatory subunit 4	Ppp4r4; serine/threonine-protein phosphatase 4 regulatory subunit 4
ENSRNOG00000063373	304.13	1.40887	0.249848	5.63891	1.71e-08	2.92e-07	7.76668	6.53411	Socs3	89829	GO:0046935,GO:0005942,GO:0009725,GO:0032355,GO:0060708,GO:0001784,GO:0032868,GO:0010332,GO:0009968,GO:0032570,GO:0007568,GO:0051384,GO:0005737,GO:0043434,GO:1990830,GO:0042532,GO:0040008,GO:0043551,GO:0060670,GO:0007165,GO:0035556,GO:0009617,GO:0016567,GO:0045597,GO:0001932,GO:0043066,GO:0045595,GO:0009410,GO:0060707,GO:0032496,GO:0014070,GO:0046627,GO:0032094,GO:0046426,GO:0009408,GO:0050728,GO:…			suppressor of cytokine signaling 3	Socs3; suppressor of cytokine signaling 3
ENSRNOG00000046377	1581.07	1.51538	0.269058	5.63216	1.78e-08	3.03e-07	7.74967	6.51846	Btnl9	684480	GO:0016021,GO:0050852,GO:0005102,GO:0009897,GO:0001817	10116.ENSRNOP00000065366		butyrophilin-like 9	Btnl9; butyrophilin-like protein 9 isoform X1
ENSRNOG00000011683	523.245	1.35317	0.240352	5.62996	1.8e-08	3.07e-07	7.74411	6.51335	Fes	361597	GO:0034987,GO:0005925,GO:0004715,GO:0004672,GO:0005102,GO:0008017,GO:0007155,GO:0004714,GO:0031116,GO:2000145,GO:0046777,GO:0005737,GO:0018108,GO:0031410,GO:0010976,GO:0004713,GO:0030155,GO:0045657,GO:0035091,GO:0031234,GO:2000251,GO:0005524,GO:0007098,GO:0004712,GO:0043304,GO:0045087,GO:0042127,GO:0045639,GO:0030154,GO:0007169,GO:0045595,GO:0015630,GO:0001578,GO:0071305,GO:0008360,GO:0006935	10116.ENSRNOP00000016032		FES proto-oncogene, tyrosine kinase	Fes; tyrosine-protein kinase Fes/Fps
ENSRNOG00000009019	3080.1	1.48714	0.264204	5.62878	1.81e-08	3.08e-07	7.74115	6.51128	Slc6a6	29464	GO:0005369,GO:0030977,GO:0032328,GO:0001762,GO:0005515,GO:0016323,GO:0015185,GO:0098982,GO:0089718,GO:0035725,GO:0099055,GO:0001761,GO:0051939,GO:0022858,GO:0016324,GO:0005887,GO:0045597,GO:0071705,GO:0098797,GO:0015734,GO:0010940,GO:0005886,GO:0031528,GO:0030425,GO:0015171,GO:0005368,GO:0050804,GO:0006836,GO:0098739,GO:0043025	10116.ENSRNOP00000012875		solute carrier family 6 member 6	Slc6a6; sodium- and chloride-dependent taurine transporter
ENSRNOG00000008526	31.0614	3.33495	0.593405	5.62002	1.91e-08	3.23e-07	7.71911	6.49102	Pdzd3	500986	GO:0005903,GO:0043495,GO:0031283,GO:0045177,GO:0010754,GO:0016324,GO:0005737,GO:0006811,GO:0043296,GO:0072659,GO:1990381,GO:0007168,GO:0030251,GO:0016020,GO:0008022	10116.ENSRNOP00000011582		PDZ domain containing 3	Pdzd3; Na(+)/H(+) exchange regulatory cofactor NHE-RF4
ENSRNOG00000068937	43.8988	5.04179	0.898323	5.61244	1.99e-08	3.36e-07	7.70008	6.47422	Insm1	100912563	GO:0005634,GO:0003700,GO:0001933,GO:0005515,GO:0000122,GO:0008284,GO:0060290,GO:0010468,GO:0000978,GO:0042421,GO:0061104,GO:0031490,GO:0061549,GO:0043254,GO:0003309,GO:0051726,GO:0003310,GO:2000179,GO:0031018,GO:0045597,GO:0030332,GO:0030335,GO:0030154,GO:0017053,GO:0042826,GO:0008285,GO:0001227,GO:0035270,GO:0003323,GO:0003358			INSM transcriptional repressor 1	Insm1; insulinoma-associated protein 1
ENSRNOG00000008560	61.6913	2.40338	0.428835	5.60444	2.09e-08	3.5e-07	7.68	6.45547	Ccdc30	362580		10116.ENSRNOP00000011325		coiled-coil domain containing 30	Ccdc30; coiled-coil domain-containing protein 30 isoform X3
ENSRNOG00000062882	882.197	1.7935	0.320212	5.60097	2.13e-08	3.57e-07	7.6713	6.44765	Hey1
ENSRNOG00000011258	104.68	1.68711	0.301503	5.59567	2.2e-08	3.66e-07	7.65804	6.43615	Masp2	64459	GO:0006956,GO:0004252,GO:0005515,GO:0030246,GO:0048306,GO:0042802,GO:1905370,GO:0006508,GO:0006958,GO:0005615,GO:0005509,GO:0001855,GO:0008233,GO:0001867,GO:0002752,GO:1903028	10116.ENSRNOP00000016317		MBL associated serine protease 2	Masp2; mannan-binding lectin serine protease 2 precursor
ENSRNOG00000006532	4518.94	1.2414	0.221864	5.59534	2.2e-08	3.67e-07	7.65721	6.43575	H3f3a	117056	GO:0005634,GO:0001649,GO:0006997,GO:0031509,GO:0009725,GO:0035264,GO:0007283,GO:0000979,GO:0007566,GO:0030307,GO:0000786,GO:0000978,GO:0031508,GO:0048477,GO:0008283,GO:0005575,GO:0001740,GO:0046982,GO:0000781,GO:0007420,GO:0007338,GO:0000228,GO:0042692,GO:0090230,GO:0003674,GO:0006334,GO:0007286,GO:0032991,GO:0031492,GO:1902340,GO:0008584,GO:0006336	10116.ENSRNOP00000040434		H3.3 histone B	H3f3b; histone H3.3
ENSRNOG00000015906	136.345	1.12452	0.201198	5.58915	2.28e-08	3.79e-07	7.6417	6.42113	Tgif1	316742	GO:0005634,GO:0010470,GO:0000122,GO:0000981,GO:0048146,GO:0005654,GO:0070410,GO:0000978,GO:0007368,GO:0010629,GO:1990837,GO:0009953,GO:0071363,GO:0009410,GO:0060041,GO:0003682,GO:0008285,GO:0001843,GO:0001227,GO:0045666,GO:0048387,GO:0038092,GO:0006357	10116.ENSRNOP00000021534	Homeobox	TGFB-induced factor homeobox 1	Tgif1; homeobox protein TGIF1
ENSRNOG00000056219	28.4311	3.11745	0.558222	5.58461	2.34e-08	3.88e-07	7.63038	6.41068	Olr1	140914	GO:0007159,GO:0030246,GO:0042542,GO:0005041,GO:0042157,GO:0005654,GO:0010629,GO:0043231,GO:0005575,GO:0043235,GO:0006954,GO:0042802,GO:0008219,GO:0032930,GO:0005576,GO:0006897,GO:0005886,GO:0016021,GO:0002376,GO:0042310,GO:0045121			oxidized low density lipoprotein receptor 1	Olr1; oxidized low-density lipoprotein receptor 1
ENSRNOG00000060193	258.554	1.29438	0.232079	5.57731	2.44e-08	4.04e-07	7.61213	6.39379	Prr29	287761				proline rich 29	Prr29; proline-rich protein 29
ENSRNOG00000010827	520.827	1.71088	0.307919	5.55627	2.76e-08	4.49e-07	7.55971	6.34781	Ptbp2	310820	GO:0005634,GO:0043484,GO:0030426,GO:2000177,GO:0021549,GO:0005681,GO:0021510,GO:0006376,GO:0003729,GO:0033119,GO:0043025	10116.ENSRNOP00000015036		polypyrimidine tract binding protein 2	Ptbp2; polypyrimidine tract-binding protein 2
ENSRNOG00000005513	2896.31	1.48985	0.268303	5.55287	2.81e-08	4.57e-07	7.55127	6.34039	Srsf5	29667	GO:0005634,GO:0051726,GO:0043422,GO:0032868,GO:0001889,GO:0005829,GO:0033120,GO:0009611,GO:0003723,GO:0005515,GO:0003729,GO:0005730,GO:0097421,GO:0016607,GO:0050733,GO:0005654,GO:0032869,GO:0000398	10116.ENSRNOP00000007583		serine and arginine rich splicing factor 5	Srsf5; serine/arginine-rich splicing factor 5
ENSRNOG00000065430	402.377	2.34529	0.422361	5.55281	2.81e-08	4.57e-07	7.55112	6.34039	Zfp958	100302405	GO:0006357,GO:0000981,GO:0006355,GO:0000978			zinc finger protein 958	Zfp958; zinc finger protein 878
ENSRNOG00000003522	33.286	2.19568	0.395456	5.55226	2.82e-08	4.58e-07	7.54976	6.33956	Mr1	25119	GO:0042608,GO:0031901,GO:0019884,GO:0030881,GO:0050830,GO:0002854,GO:0042612,GO:0045087,GO:0050829,GO:0009897,GO:0005783,GO:0006955,GO:0005886,GO:0016021,GO:0031902,GO:0033077,GO:0002474,GO:0005789,GO:0005615,GO:0000139	10116.ENSRNOP00000004694		major histocompatibility complex, class I-related	Mr1; major histocompatibility complex class I-related gene protein precursor
ENSRNOG00000008133	638.099	1.22498	0.221101	5.54038	3.02e-08	4.88e-07	7.52026	6.31177	Mfng	315119	GO:0016021,GO:0032092,GO:0008150,GO:0003674,GO:0008375,GO:0008593,GO:0001825,GO:0005575,GO:0002315,GO:0033829,GO:0045747	10116.ENSRNOP00000011079		MFNG O-fucosylpeptide 3-beta-N-acetylglucosaminyltransferase	Mfng; beta-1,3-N-acetylglucosaminyltransferase manic fringe
ENSRNOG00000015501	699.567	1.59938	0.288912	5.53586	3.1e-08	4.99e-07	7.50905	6.30226	Ddhd2	680971	GO:0034389,GO:0008542,GO:0005829,GO:0016020,GO:0007626,GO:0005737,GO:0004806,GO:0030134,GO:0090141,GO:0004620,GO:0019433,GO:0034451,GO:0046872	10116.ENSRNOP00000059071		DDHD domain containing 2	Ddhd2; phospholipase DDHD2
ENSRNOG00000001554	423.47	1.38213	0.249682	5.53557	3.1e-08	4.99e-07	7.50832	6.302	RGD1563888			10116.ENSRNOP00000002119
ENSRNOG00000019388	3319.15	1.4848	0.268433	5.53136	3.18e-08	5.08e-07	7.4979	6.29407	Egfl7	245963	GO:0001938,GO:0009986,GO:0001568,GO:0001570,GO:0005112,GO:0045746,GO:0005102,GO:0005576,GO:0005509,GO:0005615,GO:0048856,GO:0007155,GO:0001525,GO:0030336	10116.ENSRNOP00000026318		EGF-like-domain, multiple 7	Egfl7; epidermal growth factor-like protein 7
ENSRNOG00000000891	247.87	2.00451	0.362787	5.5253	3.29e-08	5.24e-07	7.48292	6.28035	Zfp958l1	102548389	GO:0046872	10116.ENSRNOP00000034232	zf-C2H2	zinc finger protein 709-like	zinc finger protein 431-like isoform X1
ENSRNOG00000019179	1354.17	1.34356	0.24329	5.52248	3.34e-08	5.31e-07	7.47594	6.27463	Ggta1	246766	GO:0016021,GO:0031982,GO:0016757,GO:0005794,GO:0033580,GO:0031985,GO:0005975,GO:0032580,GO:0047276,GO:0046872,GO:0016758,GO:0030259	10116.ENSRNOP00000025983		glycoprotein alpha-galactosyltransferase 1	Ggta1; N-acetyllactosaminide alpha-1,3-galactosyltransferase
ENSRNOG00000013003	151.203	2.11491	0.383121	5.52021	3.39e-08	5.37e-07	7.47031	6.27012	Srms	296472	GO:0005524,GO:0004712,GO:0004715,GO:0004714,GO:0005737,GO:0018108,GO:0045087,GO:0038083,GO:0004713,GO:0005102,GO:0030154,GO:0007169,GO:0031234	10116.ENSRNOP00000017668		src-related kinase lacking C-terminal regulatory tyrosine and N-terminal myristylation sites	Srms; tyrosine-protein kinase Srms
ENSRNOG00000008465	762.246	1.61655	0.292845	5.52015	3.39e-08	5.37e-07	7.47018	6.27012	Tmem176b	171411	GO:2001199,GO:0016021,GO:0031965,GO:0030154	10116.ENSRNOP00000011327		transmembrane protein 176B	Tmem176b; transmembrane protein 176B
ENSRNOG00000042960	4030.09	1.6092	0.292328	5.50479	3.7e-08	5.83e-07	7.43225	6.23404	Rgcc	117183	GO:0005634,GO:0030295,GO:0032967,GO:0006956,GO:0005813,GO:0016525,GO:0010628,GO:0000079,GO:0045840,GO:0001100,GO:0001937,GO:0005654,GO:0001818,GO:0005737,GO:0072537,GO:2000353,GO:0043537,GO:0019901,GO:1901991,GO:0051091,GO:0071456,GO:0003331,GO:0045944,GO:0045737,GO:0032147,GO:0090272,GO:2000048,GO:0010718,GO:0001819,GO:2000573,GO:1901203,GO:0051496,GO:0008285,GO:1900087,GO:0005730,GO:0070412	10116.ENSRNOP00000060481		regulator of cell cycle	Rgcc; regulator of cell cycle RGCC
ENSRNOG00000022710	116.456	1.66072	0.302084	5.49755	3.85e-08	6.06e-07	7.41442	6.21769	Prrg4	499847	GO:0016021,GO:0050699,GO:0005576,GO:0005509,GO:0005886	10116.ENSRNOP00000032611		proline rich and Gla domain 4	Prrg4; transmembrane gamma-carboxyglutamic acid protein 4 precursor
ENSRNOG00000055221	111.513	3.70243	0.674063	5.4927	3.96e-08	6.21e-07	7.40248	6.20658	Acot1
ENSRNOG00000033051	188.157	1.23383	0.225036	5.48281	4.19e-08	6.53e-07	7.37818	6.1853	Slc22a15	310732	GO:0016021,GO:0022857,GO:0055085	10116.ENSRNOP00000021713		solute carrier family 22, member 15	Slc22a15; solute carrier family 22 member 15
ENSRNOG00000066894	115.766	1.52867	0.278832	5.4824	4.2e-08	6.53e-07	7.37717	6.18498	Tcaf2	100912416	GO:0002244,GO:0044325,GO:0090314,GO:0010359,GO:0010360,GO:0005886			TRPM8 channel associated factor 2C	TRPM8 channel-associated factor 2
ENSRNOG00000014168	153.756	1.27797	0.233188	5.48043	4.24e-08	6.6e-07	7.37234	6.18055	Xylb	316067	GO:0005997,GO:0046835,GO:0005524,GO:0004856,GO:0016310,GO:0005829,GO:0042732,GO:0016773	10116.ENSRNOP00000019106		xylulokinase	Xylb; xylulose kinase
ENSRNOG00000027410	194.711	1.26829	0.231503	5.47851	4.29e-08	6.66e-07	7.36763	6.17625	Ccdc125	499518	GO:0035024,GO:0005737,GO:0042802,GO:2000146,GO:0090630	10116.ENSRNOP00000035653		coiled-coil domain containing 125	Ccdc125; coiled-coil domain-containing protein 125
ENSRNOG00000003515	1287.84	1.35844	0.248642	5.46342	4.67e-08	7.18e-07	7.33064	6.14375	Ephx1	25315	GO:0014070,GO:0016021,GO:0001889,GO:0071310,GO:0004301,GO:0071385,GO:0034312,GO:0005789,GO:0006725,GO:0009636,GO:0019369,GO:0019899,GO:0043231,GO:0019439,GO:0016020,GO:0097176,GO:0005886,GO:0033961	10116.ENSRNOP00000004780		epoxide hydrolase 1	Ephx1; epoxide hydrolase 1 precursor
ENSRNOG00000001877	862.606	1.12327	0.205634	5.4625	4.69e-08	7.21e-07	7.32838	6.14189	Med15	360743	GO:0005634,GO:0016592,GO:0008150,GO:0070847,GO:0003674,GO:0003712,GO:0019827,GO:0005575,GO:0006357,GO:0005654	10116.ENSRNOP00000002568		mediator complex subunit 15	Med15; mediator of RNA polymerase II transcription subunit 15
ENSRNOG00000022697	1596.21	1.19262	0.218419	5.46025	4.75e-08	7.29e-07	7.32287	6.13719	Clec14a	314148	GO:0016477,GO:0016021,GO:0002042,GO:0030246,GO:0036324,GO:0009897,GO:0036325,GO:0050840,GO:1990430,GO:0001946,GO:0002040	10116.ENSRNOP00000038701		C-type lectin domain containing 14A	Clec14a; C-type lectin domain family 14 member A precursor
ENSRNOG00000012929	922.641	1.56589	0.287312	5.45012	5.03e-08	7.7e-07	7.29813	6.11366	Wsb1	303336	GO:0035556,GO:0016567,GO:0140454,GO:0005737,GO:0044314,GO:0061630	10116.ENSRNOP00000017949		WD repeat and SOCS box-containing 1	Wsb1; WD repeat and SOCS box-containing protein 1 isoform 2
ENSRNOG00000026573	651.035	1.90619	0.350056	5.44539	5.17e-08	7.88e-07	7.28657	6.10331	Ophn1	312108	GO:0043195,GO:0021707,GO:0005515,GO:0035255,GO:0005096,GO:1901799,GO:0098978,GO:0030036,GO:0005737,GO:0045198,GO:0021895,GO:0007165,GO:0099149,GO:0051966,GO:0030182,GO:0043197,GO:0050790,GO:0005543,GO:0035023,GO:0098880,GO:0015629,GO:0030425,GO:0048667,GO:0034329,GO:0031175,GO:0030100,GO:0003779,GO:0048488	10116.ENSRNOP00000035867		oligophrenin 1	Ophn1; oligophrenin-1
ENSRNOG00000004603	84.0413	1.41534	0.260349	5.43632	5.44e-08	8.23e-07	7.26446	6.0844	Srgap1	314903	GO:0016477,GO:0031267,GO:0007266,GO:0050790,GO:0005737,GO:0005096,GO:0030336	10116.ENSRNOP00000006180		SLIT-ROBO Rho GTPase activating protein 1	Srgap1; SLIT-ROBO Rho GTPase-activating protein 1
ENSRNOG00000012868	4086.16	1.04529	0.192314	5.43535	5.47e-08	8.26e-07	7.2621	6.08283	Uaca	315732	GO:0005634,GO:0042307,GO:0009411,GO:0043280,GO:0005829,GO:0048471,GO:0005635,GO:0043293,GO:0005737,GO:0050728,GO:0043065,GO:0008630,GO:0005654,GO:0016020,GO:1901223,GO:0008631	10116.ENSRNOP00000017233		uveal autoantigen with coiled-coil domains and ankyrin repeats	Uaca; uveal autoantigen with coiled-coil domains and ankyrin repeats
ENSRNOG00000001174	307.928	1.56606	0.288383	5.4305	5.62e-08	8.48e-07	7.25029	6.07143	Pde9a	191569	GO:0010613,GO:0043204,GO:0047555,GO:0004114,GO:0005829,GO:0048471,GO:0042383,GO:0005794,GO:0042802,GO:0032587,GO:0019934,GO:0005783,GO:0046068,GO:0005654,GO:0046069,GO:0046872,GO:0005886,GO:0007165	10116.ENSRNOP00000001559		phosphodiesterase 9A	Pde9a; high affinity cGMP-specific 3',5'-cyclic phosphodiesterase 9A
ENSRNOG00000008151	614.064	1.2078	0.222426	5.4301	5.63e-08	8.49e-07	7.24933	6.07086	Plscr4	300900	GO:0017128,GO:0017121,GO:0071222,GO:0019899,GO:0042609,GO:0005886	10116.ENSRNOP00000010765		phospholipid scramblase 4	Plscr4; phospholipid scramblase 4
ENSRNOG00000020456	1190.37	1.58189	0.291386	5.42886	5.67e-08	8.55e-07	7.2463	6.06822	Nucb2	59295	GO:0005634,GO:0110165,GO:0046321,GO:0005793,GO:0001965,GO:0005164,GO:0005640,GO:0043951,GO:0005737,GO:0009749,GO:2000845,GO:0045599,GO:0003677,GO:0042594,GO:0070093,GO:0005797,GO:0032099,GO:1990680,GO:0050790,GO:0007264,GO:0005783,GO:0005085,GO:0044752,GO:0046627,GO:1901142,GO:0005615,GO:0005509	10116.ENSRNOP00000027753		nucleobindin 2	Nucb2; nucleobindin-2 precursor
ENSRNOG00000008747	750.58	1.38523	0.255211	5.42781	5.71e-08	8.59e-07	7.24373	6.06606	Plekha5	246237	GO:0098978,GO:0080025,GO:0032266,GO:0005829,GO:0010314,GO:0061458,GO:0014069,GO:0005654,GO:0070273	10116.ENSRNOP00000047573		pleckstrin homology domain containing A5	Plekha5; pleckstrin homology domain-containing family A member 5
ENSRNOG00000013074	755.967	1.31097	0.2416	5.42622	5.76e-08	8.66e-07	7.23987	6.06259	Wt1	24883	GO:0001570,GO:0044729,GO:0061032,GO:0017148,GO:0000976,GO:0007281,GO:0072284,GO:0072075,GO:0045944,GO:0030317,GO:0071371,GO:0030325,GO:0046872,GO:0006915,GO:2000020,GO:0001228,GO:0008285,GO:0007507,GO:0006357,GO:0008406,GO:0005829,GO:0001656,GO:0003690,GO:0000122,GO:0010628,GO:0045893,GO:0000981,GO:1900212,GO:0001822,GO:0010468,GO:0030855,GO:0009888,GO:1902895,GO:0070742,GO:0072112,GO:0016607,GO:…	10116.ENSRNOP00000060038	zf-C2H2	WT1 transcription factor	Wt1; Wilms tumor protein homolog
ENSRNOG00000054272	373.922	1.43303	0.264198	5.42408	5.83e-08	8.75e-07	7.23468	6.0578	Dhx57	366532	GO:0005524,GO:0003723,GO:0004386,GO:0005622,GO:0046872			DExH-box helicase 57	Dhx57; putative ATP-dependent RNA helicase DHX57
ENSRNOG00000011153	476.664	1.37892	0.254632	5.41534	6.12e-08	9.16e-07	7.21344	6.03814	Il17ra	312679	GO:0009615,GO:0005102,GO:0030368,GO:0072537,GO:0050832,GO:0005575,GO:0032755,GO:0030163,GO:0071345,GO:0032754,GO:0003674,GO:1900017,GO:0050729,GO:0005886,GO:0071621,GO:0032736,GO:0016021,GO:2000340,GO:0072538,GO:0032747,GO:0097400	10116.ENSRNOP00000014885		interleukin 17 receptor A	Il17ra; interleukin-17 receptor A
ENSRNOG00000001555	246.875	1.6765	0.309885	5.41008	6.3e-08	9.42e-07	7.20068	6.02617	Btg3	54230	GO:0005634,GO:0008285,GO:0045930,GO:0005737,GO:0006979,GO:0005575	10116.ENSRNOP00000002121		BTG anti-proliferation factor 3	Btg3; protein BTG3
ENSRNOG00000039336	997.473	1.8275	0.337843	5.4093	6.33e-08	9.45e-07	7.19879	6.02467	Hrct1	100359865	GO:0016021	10116.ENSRNOP00000057032		histidine rich carboxyl terminus 1	Hrct1; histidine-rich carboxyl terminus protein 1
ENSRNOG00000003229	2065.15	1.03443	0.191538	5.40065	6.64e-08	9.89e-07	7.17784	6.0049	Tspan7	363447	GO:0005887,GO:0005886	10116.ENSRNOP00000057580		tetraspanin 7	Tspan7; tetraspanin-7
ENSRNOG00000007286	143.247	1.3982	0.258943	5.39966	6.68e-08	9.92e-07	7.17543	6.00366	Mdm1	314859	GO:0005634,GO:0005829,GO:0005813,GO:0008150,GO:0003674,GO:0005737,GO:0046600,GO:0005874,GO:0097730,GO:0008017,GO:0005575,GO:0005814,GO:0060041,GO:0045494	10116.ENSRNOP00000041359		Mdm1 nuclear protein	Mdm1; nuclear protein MDM1
ENSRNOG00000010921	205.246	1.4475	0.268645	5.38815	7.12e-08	1.05e-06	7.14759	5.97933	Taf1d	363017	GO:0005829,GO:0008150,GO:0003674,GO:0042802,GO:0072686,GO:0005730,GO:0006355,GO:0005575,GO:0005668,GO:0005654,GO:0034451,GO:0003677	10116.ENSRNOP00000014605		TATA-box binding protein associated factor, RNA polymerase I subunit D	Taf1d; TATA box-binding protein-associated factor RNA polymerase I subunit D
ENSRNOG00000010417	278.653	1.13268	0.210411	5.38316	7.32e-08	1.08e-06	7.13555	5.96768	Nol4l	362240	GO:0005654,GO:0005829	10116.ENSRNOP00000013881		nucleolar protein 4-like	Nol4l; nucleolar protein 4-like isoform X8
ENSRNOG00000070391	210.599	1.71116	0.318012	5.3808	7.42e-08	1.09e-06	7.12987	5.96354
ENSRNOG00000028713	2778.94	1.21145	0.22524	5.37847	7.51e-08	1.1e-06	7.12423	5.9583	Acvrl1	25237	GO:0004675,GO:0001938,GO:0071560,GO:0061298,GO:0046332,GO:0045893,GO:0051895,GO:0006355,GO:2000279,GO:0007162,GO:0001937,GO:0005024,GO:0045766,GO:0070724,GO:0010862,GO:0045603,GO:0009986,GO:0090500,GO:0010629,GO:0043537,GO:0048185,GO:0061154,GO:0019901,GO:0035912,GO:0098821,GO:0001946,GO:0016361,GO:0043235,GO:0001525,GO:0001974,GO:0060840,GO:0007165,GO:0003203,GO:0032924,GO:0005524,GO:0006468,GO:…	10116.ENSRNOP00000008673		activin A receptor like type 1	Acvrl1; serine/threonine-protein kinase receptor R3 precursor
ENSRNOG00000007172	748.482	1.13632	0.211351	5.37645	7.6e-08	1.11e-06	7.11937	5.95382	Map4k3	170920	GO:0009411,GO:0005524,GO:0035556,GO:0006468,GO:0004712,GO:0034612,GO:0004674,GO:0106310,GO:0008349,GO:0000165,GO:0017124	10116.ENSRNOP00000010366		mitogen-activated protein kinase kinase kinase kinase 3	Map4k3; mitogen-activated protein kinase kinase kinase kinase 3
ENSRNOG00000004342	594.133	1.33092	0.247751	5.37199	7.79e-08	1.14e-06	7.10861	5.94383	Ahr	25690	GO:0034751,GO:0042803,GO:0001569,GO:0003214,GO:0002819,GO:0045906,GO:0051879,GO:0001782,GO:0001541,GO:0000976,GO:1904322,GO:0046982,GO:0045944,GO:0060841,GO:0002841,GO:1904613,GO:0003243,GO:0008015,GO:0009410,GO:0000987,GO:0006915,GO:0035162,GO:0048536,GO:0006366,GO:0006357,GO:0005829,GO:0000122,GO:0032355,GO:0002260,GO:0000981,GO:0045893,GO:0048511,GO:0010468,GO:0051087,GO:0017025,GO:0061629,GO:…	10116.ENSRNOP00000006618	bHLH	aryl hydrocarbon receptor	Ahr; aryl hydrocarbon receptor isoform 2
ENSRNOG00000012786	929.61	1.26118	0.235085	5.36479	8.1e-08	1.18e-06	7.09129	5.92881	Pgrmc1	291948	GO:0020037,GO:0042803,GO:0008306,GO:0005496,GO:0014069,GO:1903078,GO:0007613,GO:0044297,GO:0006783,GO:0043005,GO:0045202,GO:0099563,GO:0016020,GO:0046872,GO:1905809,GO:0005741,GO:0007411,GO:0016021,GO:0030868,GO:0012505,GO:0043025	10116.ENSRNOP00000017101		progesterone receptor membrane component 1	Pgrmc1; membrane-associated progesterone receptor component 1
ENSRNOG00000019556	3035.62	1.41119	0.263152	5.36265	8.2e-08	1.19e-06	7.08612	5.92441	Cd9	24936	GO:0005515,GO:0035036,GO:0007342,GO:0030913,GO:0007155,GO:0008347,GO:0009986,GO:0051271,GO:0009414,GO:1905521,GO:0007420,GO:0007338,GO:0031623,GO:0016324,GO:0005887,GO:0032991,GO:0014905,GO:0009897,GO:0090331,GO:0016020,GO:0005886,GO:0005178,GO:0014003,GO:0008285,GO:0070062,GO:0071404	10116.ENSRNOP00000026633		CD9 molecule	Cd9; CD9 antigen
ENSRNOG00000025811	186.146	2.0537	0.383689	5.35251	8.67e-08	1.26e-06	7.06177	5.90082	Cfp	299314	GO:0008150,GO:0003674,GO:0030141,GO:0006957,GO:0005615,GO:0005575,GO:0005886	10116.ENSRNOP00000031039		complement factor properdin	Cfp; properdin precursor
ENSRNOG00000000763	273.707	1.47287	0.275881	5.33879	9.36e-08	1.35e-06	7.02887	5.87058	RT1-M3-1	24747	GO:0045429,GO:2001199,GO:0001915,GO:0002237,GO:0016525,GO:0042803,GO:0045591,GO:0002767,GO:0060907,GO:0005102,GO:0032729,GO:0045954,GO:0002287,GO:0032735,GO:0002729,GO:2000353,GO:0051898,GO:0045953,GO:0042610,GO:0005769,GO:0070317,GO:0042605,GO:0042270,GO:0042802,GO:0009897,GO:0001916,GO:0002666,GO:0006955,GO:0002476,GO:0070207,GO:0005886,GO:0002645,GO:0002451,GO:0016021,GO:0033106,GO:0042130,GO:…	10116.ENSRNOP00000000990		RT1 class Ib, locus M3, gene 1	RT1-M3-1; RT1 class Ib, locus M3-1 precursor
ENSRNOG00000046086	342.474	1.66012	0.311515	5.32917	9.87e-08	1.42e-06	7.00584	5.84831	Tmc8	688276	GO:0032091,GO:0034220,GO:0005737,GO:0005887,GO:0005794,GO:1902041,GO:0001558,GO:0055069,GO:0008381,GO:0005783,GO:0043120,GO:0031333,GO:0140311,GO:0031965	10116.ENSRNOP00000067877		transmembrane channel-like 8	Tmc8; transmembrane channel-like protein 8
ENSRNOG00000014361	85.7047	2.3318	0.437978	5.32401	1.02e-07	1.45e-06	6.99352	5.83789	Edn1	24323	GO:0070101,GO:0071560,GO:0001569,GO:0033574,GO:0030593,GO:0005102,GO:0007267,GO:0045178,GO:0071389,GO:0010737,GO:0010259,GO:0010193,GO:0005125,GO:0007193,GO:0006874,GO:0010629,GO:0046888,GO:0044751,GO:0071548,GO:0019229,GO:0031707,GO:0044321,GO:1903537,GO:0042313,GO:0008217,GO:0045944,GO:0007585,GO:0034696,GO:0009410,GO:0071559,GO:0014034,GO:0071398,GO:0001821,GO:0051771,GO:0071277,GO:0007507,GO:…	10116.ENSRNOP00000019361		endothelin 1	Edn1; endothelin-1 preproprotein
ENSRNOG00000011815	1294.54	1.63698	0.30789	5.31677	1.06e-07	1.51e-06	6.97622	5.82134	Sgk1	29517	GO:0005634,GO:0005829,GO:0018105,GO:1904045,GO:0048471,GO:0007616,GO:0004672,GO:0030307,GO:0032880,GO:0006974,GO:0015459,GO:0008542,GO:0048812,GO:0005737,GO:0005739,GO:0006883,GO:0035091,GO:0043423,GO:0051726,GO:0005524,GO:0006468,GO:0004712,GO:0035556,GO:0043005,GO:0004674,GO:0016607,GO:0043066,GO:0032869,GO:0005886,GO:0006915,GO:0106310,GO:0050775,GO:0043402,GO:0005789,GO:0031115,GO:0048156,GO:…	10116.ENSRNOP00000057871		serum/glucocorticoid regulated kinase 1	Sgk1; serine/threonine-protein kinase Sgk1 isoform 1
ENSRNOG00000002167	88.6216	1.80173	0.3393	5.31016	1.1e-07	1.56e-06	6.96046	5.80821	Dmp1	25312	GO:0005634,GO:0030500,GO:0005737,GO:0031214,GO:0001503,GO:0005576,GO:0031012,GO:0050840,GO:0070173,GO:0010811,GO:0030544,GO:0030198	10116.ENSRNOP00000057936		dentin matrix acidic phosphoprotein 1	Dmp1; dentin matrix acidic phosphoprotein 1 precursor
ENSRNOG00000029064	154.61	1.66949	0.314783	5.30361	1.14e-07	1.61e-06	6.94487	5.79323	Zcchc4	360946	GO:0008988,GO:1904047,GO:0031167,GO:0008270,GO:0005737,GO:0005730,GO:0003676,GO:0045727	10116.ENSRNOP00000051233		zinc finger CCHC-type containing 4	Zcchc4; rRNA N6-adenosine-methyltransferase ZCCHC4
ENSRNOG00000006611	125.141	1.81258	0.342037	5.29938	1.16e-07	1.64e-06	6.9348	5.78478	Nostrin	311111	GO:0005634,GO:0098978,GO:0045892,GO:0098793,GO:0008150,GO:0003674,GO:0005737,GO:0031410,GO:0005856,GO:0016191,GO:0005575,GO:0006897,GO:0003677,GO:0005886,GO:0007165	10116.ENSRNOP00000062066		nitric oxide synthase trafficking	nostrin
ENSRNOG00000033192	1042.17	1.43308	0.270511	5.29769	1.17e-07	1.66e-06	6.9308	5.78115	Osmr	310132	GO:0004896,GO:0048861,GO:0004924,GO:0016324,GO:0005127,GO:0008284,GO:0019838,GO:0034097,GO:0009897,GO:0019955,GO:0038165,GO:0043235,GO:0016020,GO:0019221,GO:0005900,GO:0004923	10116.ENSRNOP00000039644		oncostatin M receptor	Osmr; oncostatin-M-specific receptor subunit beta precursor
ENSRNOG00000015615	116.242	1.3043	0.246246	5.29673	1.18e-07	1.66e-06	6.9285	5.77959	Tnfrsf11a	498206	GO:0070555,GO:0005829,GO:0071812,GO:0060086,GO:0048535,GO:0009986,GO:0060749,GO:0005575,GO:0051091,GO:0051092,GO:0071847,GO:0071848,GO:0003674,GO:0033209,GO:0005031,GO:0001503,GO:0030316,GO:0002250,GO:0009897,GO:0072674,GO:0043507,GO:0045780,GO:0005886,GO:0032496,GO:0016021,GO:0004888,GO:0034612,GO:0034097,GO:0019955,GO:0009314	10116.ENSRNOP00000021129		TNF receptor superfamily member 11A	Tnfrsf11a; tumor necrosis factor receptor superfamily member 11A precursor
ENSRNOG00000027880	1015.52	1.06858	0.202185	5.28513	1.26e-07	1.77e-06	6.90095	5.75279	Nbeal2	316014	GO:0035855,GO:0042060,GO:0005829,GO:0008104,GO:0070889,GO:0019901,GO:0007596,GO:0005783,GO:0016020,GO:0030220	10116.ENSRNOP00000052978		neurobeachin-like 2	Nbeal2; neurobeachin-like protein 2 isoform X1
ENSRNOG00000018533	758.509	1.31696	0.249256	5.28355	1.27e-07	1.78e-06	6.8972	5.74941	Iffo1	362437	GO:1990683,GO:0005882,GO:1990166,GO:0035861,GO:0006303,GO:0016363,GO:0005654	10116.ENSRNOP00000041102		intermediate filament family orphan 1	Iffo1; intermediate filament family orphan 1
ENSRNOG00000011821	330.701	1.56426	0.296388	5.27773	1.31e-07	1.83e-06	6.88342	5.73636	S100a4	24615	GO:0005634,GO:0048471,GO:0005515,GO:0043005,GO:0048306,GO:0042802,GO:0044877,GO:0043123,GO:0005576,GO:0005509,GO:0003779,GO:0046914,GO:0050786	10116.ENSRNOP00000015958		S100 calcium-binding protein A4	S100a4; protein S100-A4
ENSRNOG00000017277	86.3723	1.8492	0.351316	5.26363	1.41e-07	1.97e-06	6.85005	5.70522	Igsf6	171064	GO:0016021	10116.ENSRNOP00000023262		immunoglobulin superfamily, member 6	Igsf6; immunoglobulin superfamily member 6 precursor
ENSRNOG00000059956	845.659	1.25908	0.239419	5.25889	1.45e-07	2.02e-06	6.83884	5.69547	Bcl6b	360551	GO:0005634,GO:0000978,GO:0000122,GO:0050727,GO:0042092,GO:0000977,GO:0001817,GO:0001227,GO:0042127,GO:0005654,GO:0006357,GO:0045595,GO:1990837,GO:0003677,GO:0002682		ZBTB	BCL6B, transcription repressor	Bcl6b; B-cell CLL/lymphoma 6 member B protein
ENSRNOG00000069893	406.44	2.29884	0.437305	5.25683	1.47e-07	2.03e-06	6.83399	5.69208
ENSRNOG00000068949	32.8502	2.09073	0.397924	5.2541	1.49e-07	2.06e-06	6.82754	5.68636
ENSRNOG00000032441	516.279	1.50229	0.285996	5.25285	1.5e-07	2.07e-06	6.82458	5.68413	Pan2	408200	GO:0005634,GO:0010606,GO:0000289,GO:0006397,GO:0003674,GO:0008150,GO:0003676,GO:0000932,GO:0000175,GO:0004535,GO:0005575,GO:0090503,GO:0031251,GO:0046872	10116.ENSRNOP00000039314		poly(A) specific ribonuclease subunit PAN2	Pan2; PAN2-PAN3 deadenylation complex catalytic subunit Pan2
ENSRNOG00000011407	885.551	1.34616	0.256334	5.25158	1.51e-07	2.08e-06	6.82159	5.6815	Prag1	306506	GO:0005634,GO:0016477,GO:0005524,GO:0006468,GO:2000145,GO:0005925,GO:0005515,GO:0008360,GO:0008593,GO:0005737,GO:0042802,GO:0004672,GO:0035025,GO:0010977	10116.ENSRNOP00000015166		PEAK1 related kinase activating pseudokinase 1	Prag1; inactive tyrosine-protein kinase PRAG1
ENSRNOG00000020295	120.637	2.59361	0.493922	5.25106	1.51e-07	2.09e-06	6.82037	5.68065	Plekhn1	298694	GO:0001786,GO:1901981,GO:0070300,GO:0043065,GO:0005856,GO:0001666,GO:0061158,GO:0005739,GO:0031966,GO:1901612	10116.ENSRNOP00000031799		pleckstrin homology domain containing N1	Plekhn1; pleckstrin homology domain-containing family N member 1
ENSRNOG00000009173	891.967	1.80046	0.342939	5.25009	1.52e-07	2.1e-06	6.81808	5.67872	Smad6	367100	GO:0005634,GO:0007352,GO:0060976,GO:0005829,GO:0003281,GO:0070698,GO:0003184,GO:0031589,GO:0045668,GO:0060395,GO:0005654,GO:0003148,GO:0009653,GO:0070410,GO:0001657,GO:0030512,GO:0043627,GO:1902895,GO:0000976,GO:0031625,GO:0005575,GO:0016604,GO:0035904,GO:0060394,GO:0003180,GO:0003170,GO:0003674,GO:0005794,GO:0032991,GO:0042802,GO:0034616,GO:0030154,GO:0003183,GO:0030509,GO:0045444,GO:0140416,GO:…	10116.ENSRNOP00000012155	MH1	SMAD family member 6	Smad6; mothers against decapentaplegic homolog 6
ENSRNOG00000025843	455.374	1.04686	0.199534	5.24651	1.55e-07	2.13e-06	6.80964	5.67065	Ccdc102a	361363	GO:0016459	10116.ENSRNOP00000035778		coiled-coil domain containing 102A	Ccdc102a; coiled-coil domain-containing protein 102A
ENSRNOG00000008421	358.784	1.1951	0.227866	5.24476	1.56e-07	2.15e-06	6.80552	5.66689	Klhl5	305351	GO:0008150,GO:0003674,GO:0005575	10116.ENSRNOP00000004003		kelch-like family member 5	Klhl5; kelch-like protein 5
ENSRNOG00000066115	52.3464	3.92931	0.74931	5.2439	1.57e-07	2.16e-06	6.80351	5.66524
ENSRNOG00000005034	750.234	1.14419	0.218414	5.23862	1.62e-07	2.22e-06	6.79106	5.65388	Arhgef25	314904	GO:0007411,GO:0030016,GO:0005737,GO:0035023,GO:0019898,GO:0030017,GO:0050790,GO:0005085,GO:0005886	10116.ENSRNOP00000006800		Rho guanine nucleotide exchange factor 25	Arhgef25; rho guanine nucleotide exchange factor 25
ENSRNOG00000035591	35.8887	2.59482	0.495624	5.23546	1.65e-07	2.25e-06	6.78363	5.64717	Mir126a	100526582	GO:0009617,GO:0071391,GO:0045202,GO:0060291,GO:0070482,GO:0060218			microRNA 126a	Mir126a; rno-miR-126b
ENSRNOG00000026124	1983.88	1.04497	0.199615	5.23496	1.65e-07	2.26e-06	6.78246	5.64636	Id3	25585	GO:0005634,GO:0007417,GO:0001656,GO:0000122,GO:0072750,GO:0010628,GO:0019904,GO:0008284,GO:0043065,GO:0045668,GO:1901707,GO:0042476,GO:0030855,GO:0009611,GO:0043433,GO:0010629,GO:0046983,GO:0005737,GO:0045662,GO:0030903,GO:0007623,GO:0051726,GO:0030182,GO:0045892,GO:0006275,GO:0043425,GO:0045596,GO:0030154,GO:0140416,GO:0140110,GO:0007517,GO:0032922,GO:0007507	10116.ENSRNOP00000035270	bHLH	inhibitor of DNA binding 3, HLH protein	Id3; DNA-binding protein inhibitor ID-3
ENSRNOG00000053469	719.011	1.06995	0.204456	5.23316	1.67e-07	2.28e-06	6.77824	5.6425	AABR07030861.1	688280	GO:0034220,GO:0005737,GO:0005887,GO:0005794,GO:0005783,GO:0031965			transmembrane channel like 6	Tmc6; transmembrane channel-like protein 6 isoform X1
ENSRNOG00000069432	251.369	1.7355	0.331913	5.22877	1.71e-07	2.32e-06	6.76792	5.63362
ENSRNOG00000012953	630.556	1.09245	0.209068	5.22532	1.74e-07	2.36e-06	6.75981	5.62694	Arsa	315222	GO:0004098,GO:0007417,GO:0045471,GO:0007339,GO:0009268,GO:0008484,GO:0043627,GO:0005737,GO:0051597,GO:0004065,GO:0007584,GO:0005764,GO:0006914,GO:0001669,GO:0005886,GO:0016021,GO:0005768,GO:0031232,GO:0005615,GO:0005509	10116.ENSRNOP00000017782		arylsulfatase A	Arsa; arylsulfatase A precursor
ENSRNOG00000017319	321.976	1.79366	0.343415	5.223	1.76e-07	2.39e-06	6.75436	5.62185	Mertk	65037	GO:0032940,GO:0050766,GO:0060068,GO:0007283,GO:0051250,GO:0001750,GO:0034446,GO:0097350,GO:0004714,GO:0007275,GO:0043491,GO:0001818,GO:0005737,GO:0018108,GO:0043235,GO:0006909,GO:0016477,GO:0005524,GO:0006468,GO:0004712,GO:0005887,GO:0043277,GO:0030168,GO:0007169,GO:0016028,GO:0060041,GO:0001779,GO:0007399,GO:2000107,GO:0033674,GO:0005615	10116.ENSRNOP00000023419		MER proto-oncogene, tyrosine kinase	Mertk; tyrosine-protein kinase Mer precursor
ENSRNOG00000022769	1779.83	1.11152	0.212839	5.22232	1.77e-07	2.39e-06	6.75278	5.62098	Sp100	363269	GO:0005634,GO:0034399,GO:0042803,GO:0000122,GO:0019904,GO:1902044,GO:0045893,GO:0000981,GO:0034341,GO:0045185,GO:0005654,GO:0043433,GO:0046983,GO:0032526,GO:0005737,GO:0051271,GO:0032897,GO:0051091,GO:0061629,GO:0016604,GO:0046826,GO:0045892,GO:0034340,GO:0045944,GO:0010596,GO:0042802,GO:0043392,GO:0045765,GO:1902041,GO:0070087,GO:0000723,GO:0019900,GO:0005730,GO:0034097,GO:0016605,GO:0006978,GO:…	10116.ENSRNOP00000033655		SP100 nuclear antigen	Sp100; nuclear autoantigen Sp-100
ENSRNOG00000020032	1259.43	1.1324	0.217171	5.21431	1.85e-07	2.49e-06	6.734	5.60401	Impdh1	362329	GO:0005634,GO:0097294,GO:0005829,GO:0006164,GO:0009409,GO:0003674,GO:0005737,GO:0042802,GO:0003676,GO:0000166,GO:0046651,GO:0005575,GO:0006177,GO:0006183,GO:0060041,GO:0046872,GO:0003677,GO:0003938	10116.ENSRNOP00000027173		inosine monophosphate dehydrogenase 1	Impdh1; inosine-5'-monophosphate dehydrogenase 1
ENSRNOG00000066854	428.407	1.81621	0.34867	5.20895	1.9e-07	2.55e-06	6.72146	5.59286
ENSRNOG00000011586	1091.86	1.73428	0.33299	5.20821	1.91e-07	2.56e-06	6.71971	5.59146	Ccnl1	114121	GO:0005634,GO:0043484,GO:0006396,GO:0005515,GO:0016538,GO:0000079,GO:0016607,GO:0006357,GO:0000307	10116.ENSRNOP00000016016		cyclin L1	Ccnl1; cyclin-L1
ENSRNOG00000026907	494.435	1.56065	0.299709	5.20719	1.92e-07	2.57e-06	6.71734	5.5898	Zbtb37	304918	GO:0000978,GO:0000122,GO:0001227,GO:0006357,GO:0005654,GO:1990837	10116.ENSRNOP00000068493	ZBTB	zinc finger and BTB domain containing 37	Zbtb37; zinc finger and BTB domain-containing protein 37
ENSRNOG00000032735	692.562	1.45026	0.279109	5.19601	2.04e-07	2.72e-06	6.6912	5.56507	Srek1	56763	GO:0008380,GO:0003723,GO:0005515,GO:0006397,GO:0016607,GO:0005654,GO:0005681	10116.ENSRNOP00000049050		splicing regulatory glutamic acid and lysine rich protein 1	Srek1; splicing regulatory glutamine/lysine-rich protein 1
ENSRNOG00000027831	82.1276	2.17809	0.420191	5.18357	2.18e-07	2.89e-06	6.66218	5.53887	Map7d3	317614	GO:0008017,GO:0000226,GO:0015631,GO:0046785,GO:0015630	10116.ENSRNOP00000067314		MAP7 domain containing 3	Map7d3; MAP7 domain-containing protein 3
ENSRNOG00000023708	392.123	1.43592	0.277155	5.18092	2.21e-07	2.93e-06	6.65601	5.53339	Tmem176a	297077	GO:2001199,GO:0016021	10116.ENSRNOP00000048649		transmembrane protein 176A	Tmem176a; transmembrane protein 176A
ENSRNOG00000065780	56.2797	1.92037	0.370969	5.17663	2.26e-07	2.99e-06	6.64604	5.52481
ENSRNOG00000000942	996.063	1.26481	0.244487	5.17334	2.3e-07	3.03e-06	6.63837	5.51923	Pan3	360760	GO:0005524,GO:0006468,GO:0006605,GO:0000289,GO:0003723,GO:0010606,GO:0006397,GO:0003674,GO:0008143,GO:0008150,GO:0004672,GO:0000932,GO:0004535,GO:0005575,GO:0000290,GO:0090503,GO:0031251	10116.ENSRNOP00000040388		poly(A) specific ribonuclease subunit PAN3	Pan3; PAN2-PAN3 deadenylation complex subunit PAN3 isoform X1
ENSRNOG00000056786	977.542	1.24157	0.240736	5.1574	2.5e-07	3.25e-06	6.60135	5.4877	Piezo1	361430	GO:0050982,GO:0008381,GO:0071260,GO:0033116,GO:0033634,GO:0010831,GO:0042802,GO:0005783,GO:0016020,GO:0031258,GO:0005261,GO:0005886,GO:0016021,GO:0006812,GO:0033625,GO:0042391,GO:0034220,GO:0098655,GO:0005789,GO:0140135			piezo-type mechanosensitive ion channel component 1	Piezo1; piezo-type mechanosensitive ion channel component 1
ENSRNOG00000016102	596.518	1.21943	0.236443	5.15739	2.5e-07	3.25e-06	6.60133	5.4877	Ebf3	361668	GO:0005634,GO:0045944,GO:0000978,GO:0001228,GO:0045893,GO:0000981,GO:0006357,GO:0046872	10116.ENSRNOP00000021702	COE	EBF transcription factor 3	Ebf3; transcription factor COE3
ENSRNOG00000020488	418.233	1.81174	0.351615	5.15261	2.57e-07	3.33e-06	6.59026	5.478	Luc7l	360503	GO:0005634,GO:0042802,GO:0071004,GO:0005685,GO:0050733,GO:0006376,GO:0045843,GO:0003729	10116.ENSRNOP00000056826		LUC7-like	Luc7l; putative RNA-binding protein Luc7-like 1
ENSRNOG00000019549	1735.59	1.35715	0.263501	5.15045	2.6e-07	3.36e-06	6.58526	5.47417	Akap12	83425	GO:0061870,GO:0051602,GO:0005829,GO:0035733,GO:0090036,GO:0070374,GO:0071347,GO:0005516,GO:0007193,GO:0005737,GO:0071356,GO:0098685,GO:0007165,GO:0008179,GO:0051018,GO:0005856,GO:0010739,GO:0051770,GO:0032760,GO:0010738,GO:0005886,GO:0032496,GO:0043116,GO:1900143,GO:0050804,GO:0043025	10116.ENSRNOP00000057494		A-kinase anchoring protein 12	Akap12; A-kinase anchor protein 12 isoform alpha
ENSRNOG00000004050	2300.64	1.12804	0.219044	5.14983	2.61e-07	3.36e-06	6.58383	5.47327	Snrk	170837	GO:0005634,GO:0005524,GO:0035556,GO:0006468,GO:0004712,GO:0106310,GO:0004674,GO:0000287,GO:0043523	10116.ENSRNOP00000005422		SNF related kinase	Snrk; SNF-related serine/threonine-protein kinase
ENSRNOG00000020264	202.533	1.56279	0.30377	5.14464	2.68e-07	3.45e-06	6.57181	5.46227	Dhrs1	290234	GO:0016491,GO:0016616,GO:0004090,GO:0005783	10116.ENSRNOP00000027511		dehydrogenase/reductase 1	Dhrs1; dehydrogenase/reductase SDR family member 1
ENSRNOG00000012619	39.6302	2.03633	0.395926	5.14321	2.7e-07	3.47e-06	6.56851	5.45955	Epor	24336	GO:0038162,GO:1904374,GO:0070374,GO:0030097,GO:0008284,GO:0007204,GO:0007568,GO:0009986,GO:0045019,GO:0005737,GO:0007420,GO:0007165,GO:0004896,GO:0042802,GO:0016607,GO:0009897,GO:0005886,GO:0016021,GO:0004900,GO:0046697,GO:1903206,GO:0007507,GO:0001666,GO:0043524,GO:0019221,GO:0010976	10116.ENSRNOP00000017369		erythropoietin receptor	Epor; erythropoietin receptor precursor
ENSRNOG00000007830	1446.72	1.88945	0.367579	5.14026	2.74e-07	3.52e-06	6.56168	5.45349	Apold1	444983	GO:0042118,GO:0008289,GO:0016021,GO:0006869,GO:0045601,GO:0001666,GO:0005576,GO:0030154,GO:0042157,GO:0001525,GO:0005886	10116.ENSRNOP00000010289		apolipoprotein L domain containing 1	Apold1; apolipoprotein L domain-containing protein 1
ENSRNOG00000021412	340.628	1.98958	0.387093	5.13979	2.75e-07	3.53e-06	6.56059	5.45277	Slfn13	303378	GO:0005634,GO:0005829,GO:0090502,GO:0000049,GO:0008270,GO:0005654,GO:0006974,GO:0090734,GO:0005737,GO:0005524,GO:2000134,GO:0016078,GO:0010942,GO:0008156,GO:0043111,GO:0004521,GO:0016075,GO:0051607,GO:0016887	10116.ENSRNOP00000067903		schlafen family member 13	Slfn13; schlafen family member 13
ENSRNOG00000053638	40.6062	3.12426	0.608	5.13858	2.77e-07	3.54e-06	6.55781	5.45064	Clec12b	502900	GO:0016021,GO:0030547,GO:0030246,GO:0002769,GO:0032991,GO:0097325,GO:0019903,GO:0009897,GO:0045953,GO:1904893,GO:2000272			C-type lectin domain family 12, member B	Clec12b; C-type lectin domain family 12 member B
ENSRNOG00000042686	271.656	1.1549	0.224803	5.13737	2.79e-07	3.56e-06	6.555	5.44816	Trim34	101241893	GO:0010508,GO:0010468,GO:0005829,GO:0016567,GO:0042803,GO:0008270,GO:0005737,GO:0042802,GO:0045087,GO:0000209,GO:0019901,GO:0043123,GO:0046596,GO:0051091,GO:0005654,GO:0061630,GO:0032880,GO:0051092	10116.ENSRNOP00000052084		tripartite motif-containing 34	Trim34; tripartite motif-containing protein 34
ENSRNOG00000012681	1618.93	1.38972	0.270771	5.13244	2.86e-07	3.64e-06	6.54363	5.43948	Lgals9	25476	GO:0045591,GO:2001269,GO:0005102,GO:0032729,GO:0010862,GO:0032735,GO:0010629,GO:0043322,GO:0032834,GO:0051353,GO:2000670,GO:0032733,GO:0046007,GO:0032722,GO:0002519,GO:2000563,GO:0048030,GO:0032757,GO:0005829,GO:2000679,GO:0010628,GO:0071639,GO:0045185,GO:0032673,GO:2000406,GO:0006811,GO:0045953,GO:0071902,GO:0098586,GO:0006954,GO:0070371,GO:0019899,GO:0032496,GO:0043032,GO:0032674,GO:0032823,GO:…	10116.ENSRNOP00000017042		galectin 9	Lgals9; galectin-9 isoform 2
ENSRNOG00000011762	568.03	1.03261	0.201434	5.12629	2.96e-07	3.75e-06	6.52943	5.42628	Elf1	85424	GO:0005634,GO:0003700,GO:0045944,GO:0000978,GO:0001228,GO:0001817,GO:0050860,GO:0045893,GO:0000981,GO:0006355,GO:0030154,GO:0006357,GO:1990837	10116.ENSRNOP00000060815	ETS	E74 like ETS transcription factor 1	Elf1; ETS-related transcription factor Elf-1
ENSRNOG00000066290	71.2825	3.81076	0.746378	5.10567	3.3e-07	4.16e-06	6.48198	5.38117		120102486				uncharacterized LOC120102486
ENSRNOG00000008712	191.461	1.32228	0.258991	5.10552	3.3e-07	4.16e-06	6.48163	5.38115	Tmem268	298104	GO:0016021	10116.ENSRNOP00000011799		transmembrane protein 268	Tmem268; transmembrane protein C9orf91 homolog
ENSRNOG00000062849	112.974	1.53274	0.300494	5.10073	3.38e-07	4.26e-06	6.47064	5.37082
ENSRNOG00000039807	913.555	1.94164	0.380804	5.09878	3.42e-07	4.29e-06	6.46616	5.36734	Fam193b	498703	GO:0005634,GO:0005737,GO:0005730,GO:0016607,GO:0005654	10116.ENSRNOP00000017350		family with sequence similarity 193, member B	Fam193b; protein FAM193B
ENSRNOG00000006469	209.569	1.16597	0.228724	5.09774	3.44e-07	4.3e-06	6.46377	5.36627	Cdk2	362817	GO:0005634,GO:0006281,GO:0000082,GO:0005829,GO:0018105,GO:0005813,GO:0000122,GO:0032298,GO:0045471,GO:0006813,GO:0051602,GO:0019904,GO:0032355,GO:0004672,GO:0008284,GO:0044877,GO:0007099,GO:0007265,GO:0015030,GO:0045893,GO:0051301,GO:0005654,GO:0000805,GO:0010468,GO:0097123,GO:0005737,GO:0035173,GO:0031453,GO:0043231,GO:0046686,GO:0097124,GO:0005815,GO:1904146,GO:0000781,GO:0000806,GO:0000287,GO:…	10116.ENSRNOP00000032191		cyclin dependent kinase 2	Cdk2; cyclin-dependent kinase 2
ENSRNOG00000004232	168.337	1.47969	0.290408	5.09521	3.48e-07	4.35e-06	6.45798	5.36113	G2e3	299002	GO:0005634,GO:0005829,GO:0005794,GO:0000209,GO:0043231,GO:2001243,GO:0001824,GO:0061630,GO:0046872	10116.ENSRNOP00000005670		G2/M-phase specific E3 ubiquitin protein ligase	G2e3; G2/M phase-specific E3 ubiquitin-protein ligase
ENSRNOG00000007319	52.1908	2.16482	0.4251	5.09249	3.53e-07	4.41e-06	6.45175	5.35524	Trib3	246273	GO:0005634,GO:0003714,GO:0012501,GO:0000122,GO:0032436,GO:0045717,GO:0005654,GO:0043405,GO:0006469,GO:0010506,GO:0070059,GO:0055106,GO:0019901,GO:0031625,GO:0045599,GO:0045892,GO:0005524,GO:0006468,GO:0034976,GO:0051443,GO:0019899,GO:0010827,GO:0032869,GO:0031434,GO:0004860,GO:0032092,GO:0016301	10116.ENSRNOP00000009840		tribbles pseudokinase 3	Trib3; tribbles homolog 3
ENSRNOG00000065279	245.521	1.48584	0.292027	5.088	3.62e-07	4.5e-06	6.44147	5.34643
ENSRNOG00000018878	261.834	1.148	0.225631	5.08793	3.62e-07	4.5e-06	6.4413	5.34643	Ssh3	365396	GO:0004721,GO:0005634,GO:0030036,GO:0005737,GO:0008138,GO:0035335,GO:0004722,GO:0005856,GO:0030837,GO:0003779,GO:0004725	10116.ENSRNOP00000025546		slingshot protein phosphatase 3	Ssh3; protein phosphatase Slingshot homolog 3
ENSRNOG00000014750	836.091	1.13857	0.223984	5.08326	3.71e-07	4.61e-06	6.4306	5.33671	Tasor	680155	GO:0003682,GO:0045869,GO:0045814,GO:0097355,GO:0060809,GO:0008595,GO:0000792,GO:0090307,GO:0090309,GO:0005654,GO:0001701	10116.ENSRNOP00000020271		transcription activation suppressor	Tasor; protein TASOR isoform X1
ENSRNOG00000026490	165.664	1.21328	0.239194	5.07236	3.93e-07	4.84e-06	6.4057	5.31539	Dnm3	171574	GO:0005829,GO:0048471,GO:0005515,GO:0031798,GO:0051491,GO:0044327,GO:0008017,GO:0099173,GO:0014069,GO:0050998,GO:0061001,GO:0061828,GO:0098978,GO:0030424,GO:0005525,GO:0061002,GO:0003924,GO:0031802,GO:0005737,GO:0031410,GO:0005874,GO:0042713,GO:0016185,GO:0099186,GO:0043197,GO:0031623,GO:0045202,GO:0005794,GO:0042802,GO:0007416,GO:0006897,GO:0016020,GO:0005886,GO:0046847,GO:0061829,GO:0098793,GO:…	10116.ENSRNOP00000063767		dynamin 3	Dnm3; dynamin-3
ENSRNOG00000011348	418.034	1.17187	0.231059	5.07173	3.94e-07	4.85e-06	6.40426	5.3146	Snx14	315871	GO:0015031,GO:0080025,GO:0016021,GO:0005829,GO:0097352,GO:0043231,GO:0005770,GO:0035091,GO:0005764	10116.ENSRNOP00000053662		sorting nexin 14	Snx14; sorting nexin-14
ENSRNOG00000022533	164.636	1.26563	0.249602	5.07059	3.97e-07	4.87e-06	6.40165	5.31232	Micall2	288515	GO:0005923,GO:0005829,GO:0032432,GO:0031005,GO:0034446,GO:0031532,GO:0051015,GO:0032456,GO:1903955,GO:0031267,GO:0043005,GO:0005911,GO:0055037,GO:0070830,GO:0016020,GO:0046872,GO:0005886,GO:0031175,GO:0001725,GO:0030041,GO:0042805	10116.ENSRNOP00000031199		MICAL-like 2	Micall2; MICAL-like protein 2
ENSRNOG00000046663	72.2933	2.25784	0.445472	5.06843	4.01e-07	4.92e-06	6.39674	5.30772	Fcgr2a	498276103693683	GO:0038094,GO:0016021	10116.ENSRNOP00000064241		Fc gamma receptor II beta,low affinity immunoglobulin gamma Fc region receptor III	Fc gamma receptor II beta |
ENSRNOG00000065844	111.521	1.43095	0.282548	5.06445	4.1e-07	5.02e-06	6.38766	5.29961
ENSRNOG00000006559	1206.4	1.31701	0.260104	5.0634	4.12e-07	5.04e-06	6.38526	5.29754	Akap8	116633	GO:0005634,GO:0003690,GO:0005515,GO:0033127,GO:0008270,GO:0016363,GO:0005654,GO:0051059,GO:0034237,GO:0015031,GO:0032720,GO:0005739,GO:0003677,GO:0000793,GO:0005794,GO:0045087,GO:0007076,GO:0042826,GO:0044839,GO:0005730,GO:0071222,GO:0001939,GO:0071380,GO:0031065	10116.ENSRNOP00000008827		A-kinase anchoring protein 8	Akap8; A-kinase anchor protein 8
ENSRNOG00000066691	125.584	2.05855	0.407259	5.05464	4.31e-07	5.26e-06	6.36532	5.2792
ENSRNOG00000033261	1126.15	1.98699	0.393448	5.0502	4.41e-07	5.37e-06	6.35521	5.27007	Fam107a	361018	GO:0005634,GO:0005925,GO:0032956,GO:0051895,GO:0031669,GO:0005737,GO:0031398,GO:0043005,GO:0045202,GO:0071385,GO:0016607,GO:0030335,GO:2000134,GO:0050890,GO:0015629,GO:0070507,GO:0051017,GO:0032587,GO:0001558,GO:0001725,GO:0031647,GO:0003779,GO:0030041,GO:1900272	10116.ENSRNOP00000063922		family with sequence similarity 107, member A	Fam107a; actin-associated protein FAM107A
ENSRNOG00000062455	89.7576	1.46768	0.290806	5.04695	4.49e-07	5.45e-06	6.34782	5.26363
ENSRNOG00000021004	3068.09	1.06781	0.211833	5.04083	4.64e-07	5.61e-06	6.33395	5.25135	Rasip1	292912	GO:1905709,GO:0035024,GO:0042803,GO:0033625,GO:0001570,GO:0048754,GO:0032991,GO:0005911,GO:0010507,GO:0051020,GO:0043087,GO:0001525,GO:2000299	10116.ENSRNOP00000034336		Ras interacting protein 1	Rasip1; ras-interacting protein 1
ENSRNOG00000011557	39.7048	2.98161	0.591897	5.03737	4.72e-07	5.7e-06	6.32608	5.24444	S100a8	116547	GO:0002523,GO:0070488,GO:0005829,GO:0045471,GO:0010043,GO:0008270,GO:0098869,GO:0002526,GO:0030593,GO:0016209,GO:0045111,GO:0008017,GO:2001244,GO:0050544,GO:0048306,GO:0002544,GO:0050786,GO:0042060,GO:0006954,GO:0003674,GO:0045087,GO:0050729,GO:0018119,GO:0035662,GO:0006914,GO:0005886,GO:0006915,GO:0032496,GO:0006919,GO:0002793,GO:0005615,GO:0005509,GO:0014002,GO:0035425	10116.ENSRNOP00000015473		S100 calcium binding protein A8	S100a8; protein S100-A8
ENSRNOG00000013078	490.736	1.83564	0.364534	5.03557	4.76e-07	5.75e-06	6.322	5.24068	Zcchc7	298086	GO:0008270,GO:0003676,GO:0005829,GO:0005730	10116.ENSRNOP00000017707		zinc finger CCHC-type containing 7	Zcchc7; zinc finger CCHC domain-containing protein 7
ENSRNOG00000049828	140.645	1.58741	0.315472	5.03185	4.86e-07	5.85e-06	6.31356	5.23288	Crlf2	171499	GO:0005125,GO:0004896,GO:0016021,GO:0006954,GO:0033005,GO:0044877,GO:0008284,GO:0009897,GO:0019955,GO:1904894,GO:0043235,GO:0019221,GO:0032754	10116.ENSRNOP00000066370		cytokine receptor-like factor 2	Crlf2; cytokine receptor-like factor 2 precursor
ENSRNOG00000054017	431.909	1.38542	0.275438	5.02988	4.91e-07	5.9e-06	6.30911	5.22937		64627	GO:0005634,GO:0043505,GO:0000786,GO:0006335,GO:0006334,GO:0006352,GO:0019904,GO:0032991,GO:0001503,GO:0005576,GO:0030154,GO:0006336,GO:0005654,GO:0046982,GO:0045653,GO:0003677,GO:0000228			histone cluster 1 H4 family member B	Hist1h4b; histone H4
ENSRNOG00000024863	456.081	1.21679	0.242156	5.02484	5.04e-07	6.04e-06	6.29769	5.2189	Fam76b	367021	GO:0016607	10116.ENSRNOP00000062410		family with sequence similarity 76, member B	Fam76b; protein FAM76B
ENSRNOG00000014333	335.145	1.65085	0.329117	5.01601	5.28e-07	6.27e-06	6.27773	5.2024	Vcam1	25361	GO:0008131,GO:0005902,GO:0034113,GO:0060710,GO:0007159,GO:0010043,GO:0035924,GO:0045471,GO:0060945,GO:0140039,GO:0002526,GO:0071065,GO:0050839,GO:0007155,GO:0007160,GO:0007568,GO:0009986,GO:0010212,GO:0071356,GO:0002544,GO:0050901,GO:0022614,GO:0098609,GO:0005769,GO:0002102,GO:0009308,GO:0071944,GO:1904646,GO:0060669,GO:0045177,GO:0035584,GO:0042383,GO:0060326,GO:0016324,GO:0005794,GO:0005887,GO:…	10116.ENSRNOP00000019377		vascular cell adhesion molecule 1	Vcam1; vascular cell adhesion protein 1 precursor
ENSRNOG00000059538	3890.36	1.6246	0.32406	5.01327	5.35e-07	6.36e-06	6.27154	5.19684	Clec2g	362447	GO:0030246,GO:0046703,GO:0016021,GO:0009897			C-type lectin domain family 2, member G	Clec2g; C-type lectin domain family 2 member D11
ENSRNOG00000065147	409.822	1.08113	0.216081	5.00335	5.63e-07	6.67e-06	6.24917	5.17572
ENSRNOG00000058870	61.7079	2.44484	0.48888	5.0009	5.71e-07	6.74e-06	6.24364	5.17143	Mroh7
ENSRNOG00000053766	35.4696	2.51754	0.503995	4.99516	5.88e-07	6.94e-06	6.23071	5.15882	Ramp3	56820	GO:0007186,GO:0086103,GO:0038041,GO:0150058,GO:0033138,GO:0070374,GO:0010628,GO:0071392,GO:0072659,GO:0001664,GO:0009986,GO:0015031,GO:0001605,GO:0051897,GO:1903143,GO:1903078,GO:0015026,GO:0097643,GO:1990410,GO:0043235,GO:0006816,GO:0001921,GO:0006886,GO:0031623,GO:0010739,GO:0010942,GO:0005764,GO:1905665,GO:1904645,GO:0005886,GO:0007189,GO:0097647,GO:0032870			receptor activity modifying protein 3	Ramp3; receptor activity-modifying protein 3 precursor
ENSRNOG00000032436	2749.1	1.27181	0.254761	4.99218	5.97e-07	7.04e-06	6.22402	5.15244	Tmod3	300838	GO:0005523,GO:0048821,GO:0030036,GO:0030016,GO:0030239,GO:1901992,GO:0051694,GO:0005856,GO:0007015,GO:0005865,GO:0006936	10116.ENSRNOP00000013852		tropomodulin 3	Tmod3; tropomodulin-3
ENSRNOG00000002036	1012.79	2.00907	0.402869	4.9869	6.14e-07	7.21e-06	6.21215	5.14212	Paxbp1	681004	GO:0005634,GO:0031062,GO:0045944,GO:0014842,GO:2000288,GO:0000398,GO:0003677	10116.ENSRNOP00000002800	GCFC	PAX3 and PAX7 binding protein 1	Paxbp1; PAX3- and PAX7-binding protein 1 isoform X1
ENSRNOG00000016120	61.3688	1.65155	0.331285	4.9853	6.19e-07	7.25e-06	6.20854	5.13944	Tlx1	499361	GO:0005634,GO:0030182,GO:0045944,GO:0000978,GO:0001228,GO:0007417,GO:0048536,GO:0008150,GO:0003674,GO:0048513,GO:0008284,GO:0000981,GO:0005575,GO:0045165,GO:0006357,GO:0048645	10116.ENSRNOP00000021714	Homeobox	T-cell leukemia, homeobox 1	Tlx1; T-cell leukemia homeobox protein 1
ENSRNOG00000030910	101.106	1.68079	0.337175	4.98493	6.2e-07	7.26e-06	6.20771	5.13891	Grik4	24406	GO:0005634,GO:0008328,GO:0043195,GO:0038023,GO:0004970,GO:0098686,GO:0043204,GO:1904315,GO:0098978,GO:0060078,GO:0030424,GO:0099055,GO:0099056,GO:0006811,GO:0031960,GO:0032983,GO:0015277,GO:0035249,GO:0045211,GO:0045202,GO:0016020,GO:0035235,GO:0005886,GO:0015276,GO:0030425,GO:0034220,GO:0042734,GO:0008066,GO:0050804,GO:0007268	10116.ENSRNOP00000047794		glutamate ionotropic receptor kainate type subunit 4	Grik4; glutamate receptor ionotropic, kainate 4 precursor
ENSRNOG00000012164	98.214	1.46142	0.293233	4.98381	6.23e-07	7.3e-06	6.2052	5.13671	Plppr2	300443	GO:0008195,GO:0016021,GO:0046839,GO:0005887,GO:0042577,GO:0016311,GO:0006644,GO:0007165	10116.ENSRNOP00000016790		phospholipid phosphatase related 2	Plppr2; lipid phosphate phosphatase-related protein type 2
ENSRNOG00000015076	505.602	2.15919	0.433374	4.98229	6.28e-07	7.35e-06	6.20178	5.1336	Cyp26b1	312495	GO:0048384,GO:0020037,GO:0043587,GO:0010628,GO:0006805,GO:0007283,GO:0061436,GO:0001822,GO:0030326,GO:0045580,GO:0032526,GO:0005737,GO:0048385,GO:0005575,GO:0001709,GO:0007140,GO:0070268,GO:2001037,GO:0016709,GO:0006954,GO:0016491,GO:0005506,GO:0034653,GO:0060349,GO:0008401,GO:0042573,GO:0001768,GO:0004497,GO:0001972,GO:0071300,GO:0005789,GO:0048387,GO:0016125,GO:0033189,GO:0009954	10116.ENSRNOP00000020505		cytochrome P450, family 26, subfamily b, polypeptide 1	Cyp26b1; cytochrome P450 26B1
ENSRNOG00000016494	1689.32	1.19496	0.240031	4.97836	6.41e-07	7.5e-06	6.19296	5.12509	Tmem204	287129	GO:0016021,GO:0051145,GO:0030947,GO:0001945,GO:0005912,GO:0005886	10116.ENSRNOP00000022142		transmembrane protein 204	Tmem204; transmembrane protein 204 precursor
ENSRNOG00000015825	249.601	1.73687	0.34901	4.97656	6.47e-07	7.56e-06	6.18893	5.12137	Aurkc	292554	GO:0035404,GO:0005694,GO:0000775,GO:0032133,GO:0004672,GO:0031616,GO:0007283,GO:0051301,GO:0032465,GO:0005876,GO:0046777,GO:0048599,GO:0030496,GO:0051233,GO:0005524,GO:0006468,GO:0004712,GO:0004674,GO:0000793,GO:0007052,GO:1990385,GO:0051321,GO:0035174,GO:0106310,GO:0051255	10116.ENSRNOP00000021248		aurora kinase C	Aurkc; aurora kinase C
ENSRNOG00000019142	134.965	1.37203	0.275779	4.9751	6.52e-07	7.61e-06	6.18566	5.11872	Fas	246097	GO:0044877,GO:2001269,GO:0001552,GO:2001235,GO:0071260,GO:0050869,GO:0046898,GO:0070848,GO:1900148,GO:0051384,GO:0010883,GO:0071285,GO:0042698,GO:0043009,GO:0031104,GO:0007165,GO:0016324,GO:0042981,GO:0009897,GO:0009410,GO:0097527,GO:0005886,GO:0006915,GO:0031265,GO:0048536,GO:0031667,GO:0070301,GO:0043025,GO:0008625,GO:0005829,GO:0010626,GO:0006925,GO:0010035,GO:0005516,GO:0007568,GO:0031264,GO:…	10116.ENSRNOP00000025928		Fas cell surface death receptor	Fas; tumor necrosis factor receptor superfamily member 6 precursor
ENSRNOG00000002874	862.324	1.07922	0.217071	4.97173	6.64e-07	7.73e-06	6.17811	5.11209	Rbm25	366693	GO:0006397,GO:0016607,GO:0042981,GO:0000381,GO:0003729	10116.ENSRNOP00000003834		RNA binding motif protein 25	Rbm25; RNA-binding protein 25
ENSRNOG00000009686	1845.54	1.02846	0.206872	4.97145	6.65e-07	7.73e-06	6.17747	5.11191	Aqp7	29171	GO:0015254,GO:0071918,GO:0005811,GO:0016323,GO:0015204,GO:0007283,GO:0015265,GO:0030659,GO:0005737,GO:0006833,GO:0015840,GO:0005887,GO:0005911,GO:0015250,GO:0009410,GO:0015793,GO:0005886,GO:0031526,GO:1990904,GO:0005938,GO:0070295	10116.ENSRNOP00000012974		aquaporin 7	Aqp7; aquaporin-7
ENSRNOG00000038319	341.122	1.55356	0.312543	4.97071	6.67e-07	7.75e-06	6.17582	5.11072	Akr1c19	307096	GO:0047086,GO:0005829,GO:0016229,GO:0004032,GO:0047834,GO:0008202	10116.ENSRNOP00000055152		aldo-keto reductase family 1, member C19	Akr1c19; aldo-keto reductase family 1, member C19
ENSRNOG00000070769	180.689	1.06532	0.214479	4.96699	6.8e-07	7.89e-06	6.1675	5.10306		116545	GO:0005634,GO:0000978,GO:0000122,GO:0000977,GO:0043565,GO:0001227,GO:0000981,GO:0006357,GO:0015629,GO:0016604,GO:1990837,GO:0003677			POU class 6 homeobox 1	Pou6f1; POU domain, class 6, transcription factor 1
ENSRNOG00000003248	1060.94	1.17345	0.236424	4.96332	6.93e-07	8.02e-06	6.15927	5.09569	Mpzl1	360871	GO:0030335,GO:0005887,GO:0005886,GO:0007165	10116.ENSRNOP00000004376		myelin protein zero-like 1	Mpzl1; myelin protein zero-like protein 1 precursor
ENSRNOG00000057040	1281.37	1.17307	0.23647	4.96074	7.02e-07	8.1e-06	6.15352	5.09176	Spns2	100270678	GO:0001782,GO:0048535,GO:0006665,GO:0016021,GO:0016020,GO:0055085,GO:0006869,GO:0048073,GO:0072676,GO:0060348,GO:0002260,GO:0003376,GO:0022857,GO:0002920,GO:0046624,GO:0005215,GO:0043029			sphingolipid transporter 2	Spns2; protein spinster homolog 2
ENSRNOG00000008782	1424.91	1.40798	0.284132	4.95536	7.22e-07	8.29e-06	6.14149	5.08155	Pnisr	297942	GO:0005829,GO:0005886,GO:0016607,GO:0005654,GO:0048786	10116.ENSRNOP00000057854		PNN interacting serine and arginine rich protein	Pnisr; arginine/serine-rich protein PNISR
ENSRNOG00000020554	200.084	1.47823	0.298354	4.95462	7.25e-07	8.31e-06	6.13984	5.08021	Slc50a1	295245	GO:0008643,GO:0016021,GO:0005515,GO:0005886,GO:0005794,GO:0012505,GO:0000139,GO:0042946,GO:0051119,GO:0042947,GO:0034219	10116.ENSRNOP00000027878		solute carrier family 50 member 1	Slc50a1; sugar transporter SWEET1
ENSRNOG00000017332	488.667	1.1542	0.233031	4.95296	7.31e-07	8.37e-06	6.13613	5.0771	Dapk2	300799	GO:0005634,GO:0090023,GO:0035556,GO:0005524,GO:0006468,GO:0004674,GO:1990266,GO:2000424,GO:0005737,GO:0005794,GO:0042802,GO:0043276,GO:0043065,GO:2001242,GO:0043231,GO:0005516	10116.ENSRNOP00000023372		death-associated protein kinase 2	Dapk2; death-associated protein kinase 2
ENSRNOG00000002420	953.082	1.38463	0.279574	4.95265	7.32e-07	8.38e-06	6.13543	5.07671	Zc3h7a	360466	GO:0035198,GO:0010608,GO:0046872,GO:0035196	10116.ENSRNOP00000003309		zinc finger CCCH type containing 7 A	Zc3h7a; zinc finger CCCH domain-containing protein 7A
ENSRNOG00000070640	223.285	1.62923	0.329046	4.95139	7.37e-07	8.43e-06	6.13262	5.07419
ENSRNOG00000068530	21.0865	2.61781	0.528897	4.94957	7.44e-07	8.5e-06	6.12856	5.07073
ENSRNOG00000053332	249.777	1.47108	0.297333	4.94758	7.51e-07	8.57e-06	6.12413	5.06691	Cdh26	311693	GO:0005178,GO:0007156,GO:0070097,GO:0035710,GO:0045294,GO:0008013,GO:0005886,GO:0015630			cadherin 26	Cdh26; cadherin-like protein 26 precursor
ENSRNOG00000053060	680.025	1.01154	0.204534	4.9456	7.59e-07	8.65e-06	6.1197	5.06308	Zfc3h1	314836	GO:0005634,GO:0000178,GO:0005730			zinc finger, C3H1-type containing	Zfc3h1; zinc finger C3H1 domain-containing protein isoform X1
ENSRNOG00000069756	107.823	1.52339	0.308154	4.9436	7.67e-07	8.72e-06	6.11524	5.05952	Ccdc92b	360567				coiled-coil domain containing 92B	Ccdc92b; coiled-coil domain containing 92B
ENSRNOG00000068825	152.293	1.14743	0.232105	4.94357	7.67e-07	8.72e-06	6.11517	5.05952
ENSRNOG00000042771	953.712	1.5142	0.306304	4.94346	7.67e-07	8.72e-06	6.11494	5.05952	Apol3	315108	GO:0008289,GO:0006869,GO:0043123,GO:0005576,GO:0042157	10116.ENSRNOP00000060690		apolipoprotein L, 3	Apol3; apolipoprotein L, 3
ENSRNOG00000042253	157.327	1.12565	0.227792	4.94157	7.75e-07	8.79e-06	6.11071	5.05589	Ecd	688968	GO:0005634,GO:0045944,GO:0005829,GO:0005737,GO:0035035,GO:2000045,GO:0008283,GO:0005654	10116.ENSRNOP00000008553		ecdysoneless cell cycle regulator	Ecd; protein ecdysoneless homolog isoform X1
ENSRNOG00000046862	394.186	1.28012	0.259164	4.93943	7.83e-07	8.88e-06	6.10596	5.05174	Armcx1	501619	GO:0005741,GO:0016021,GO:0005739,GO:0061484	10116.ENSRNOP00000043675		armadillo repeat containing, X-linked 1	Armcx1; armadillo repeat-containing X-linked protein 1
ENSRNOG00000016722	637.049	1.18902	0.240784	4.93811	7.89e-07	8.93e-06	6.10301	5.04908	Xpo6	293476	GO:0005634,GO:0031267,GO:0005829,GO:0005737,GO:0032991,GO:0005730,GO:0006611,GO:0005654,GO:0005049,GO:0005886	10116.ENSRNOP00000022502		exportin 6	Xpo6; exportin-6
ENSRNOG00000066973	1622.98	1.06017	0.214814	4.93529	8e-07	9.05e-06	6.09675	5.04342	Kctd12
ENSRNOG00000033402	251.025	1.52572	0.309548	4.92887	8.27e-07	9.34e-06	6.08247	5.02947	Gsta6	501110	GO:0005829,GO:0004364,GO:0009617,GO:0006805,GO:0006749,GO:0035634	10116.ENSRNOP00000031201		glutathione S-transferase alpha 6	Gsta6; glutathione S-transferase A6
ENSRNOG00000016541	1335.21	1.4036	0.284778	4.92876	8.28e-07	9.34e-06	6.08221	5.02947	Enc1	294674	GO:0005634,GO:0007399,GO:0016567,GO:0017148,GO:0005737,GO:0005730,GO:0010499,GO:0000785,GO:0031463,GO:0003779,GO:0016363,GO:0005654,GO:0010976,GO:0043025	10116.ENSRNOP00000022144		ectodermal-neural cortex 1	Enc1; ectoderm-neural cortex protein 1
ENSRNOG00000008102	169.338	1.4885	0.302031	4.9283	8.29e-07	9.36e-06	6.0812	5.02876	Dph7	296550	GO:0017183	10116.ENSRNOP00000040931		diphthamide biosynthesis 7
ENSRNOG00000069330	88.6467	1.75531	0.356343	4.92591	8.4e-07	9.46e-06	6.07587	5.02403	Ackr1	689105	GO:0032642,GO:0019957,GO:0006954,GO:0008150,GO:0003674,GO:0005575			atypical chemokine receptor 1	Ackr1; atypical chemokine receptor 1
ENSRNOG00000012568	169.024	1.06629	0.216535	4.92434	8.46e-07	9.52e-06	6.07239	5.02114	Madd	94193	GO:0005634,GO:0005829,GO:1902277,GO:0005515,GO:0048490,GO:0043410,GO:0097194,GO:0060125,GO:2001236,GO:0051726,GO:0045202,GO:0050790,GO:1902041,GO:2001234,GO:0042981,GO:0032483,GO:0005085,GO:0005886,GO:1904115,GO:0008021,GO:0016021	10116.ENSRNOP00000017360		MAP-kinase activating death domain	Madd; MAP kinase-activating death domain protein
ENSRNOG00000042340	250.823	1.17095	0.237818	4.92372	8.49e-07	9.55e-06	6.07101	5.02006	Thoc2l	679894	GO:0000445,GO:0003729,GO:0006397,GO:0006406	10116.ENSRNOP00000058376		similar to THO complex subunit 2 (Tho2)	similar to THO complex subunit 2 (Tho2)
ENSRNOG00000058987	49.159	2.41628	0.491115	4.91999	8.65e-07	9.71e-06	6.06274	5.01267	AABR07044408.3
ENSRNOG00000016364	1131.58	1.30867	0.266033	4.9192	8.69e-07	9.75e-06	6.06098	5.01121	Gba2	298399	GO:0050295,GO:0005829,GO:0007417,GO:0008422,GO:0021954,GO:0004348,GO:0008203,GO:0030833,GO:0006680,GO:0090498,GO:0042406,GO:0005975,GO:0046527,GO:0097035,GO:0016139,GO:0030259,GO:0016021,GO:0008206,GO:0019898,GO:0005789,GO:0000139,GO:0031113	10116.ENSRNOP00000022002		glucosylceramidase beta 2	Gba2; non-lysosomal glucosylceramidase
ENSRNOG00000059322	73.1705	1.97208	0.400952	4.9185	8.72e-07	9.77e-06	6.05944	5.00996	N4bp2l1
ENSRNOG00000046000	784.549	1.56944	0.319198	4.91684	8.8e-07	9.85e-06	6.05574	5.00656	Clasrp	499390	GO:0005654,GO:0006397,GO:0008380	10116.ENSRNOP00000066334		CLK4-associating serine/arginine rich protein	Clasrp; CLK4-associating serine/arginine rich protein
ENSRNOG00000070027	1552.71	1.49059	0.303622	4.90936	9.14e-07	1.02e-05	6.03918	4.99176
ENSRNOG00000023485	2102.85	1.27578	0.26024	4.90234	9.47e-07	1.05e-05	6.02365	4.97682	Ushbp1	290629	GO:0030165	10116.ENSRNOP00000042639		USH1 protein network component harmonin binding protein 1	Ushbp1; Usher syndrome type-1C protein-binding protein 1
ENSRNOG00000005215	306.416	1.48879	0.304158	4.8948	9.84e-07	1.09e-05	6.00697	4.9619	Klhl4	317196	GO:0008150,GO:0003674,GO:0005575,GO:0034451,GO:0015630	10116.ENSRNOP00000006992		kelch-like family member 4	Klhl4; kelch-like protein 4
ENSRNOG00000070388	235.683	1.32754	0.271327	4.89276	9.94e-07	1.1e-05	6.00248	4.95771
ENSRNOG00000010566	132.782	1.28473	0.262626	4.89188	9.99e-07	1.11e-05	6.00053	4.95662	Cep44	290722	GO:0007098,GO:0005813,GO:0005737,GO:0007099,GO:0008017,GO:0005814,GO:0030496,GO:0010457,GO:0000922	10116.ENSRNOP00000014083		centrosomal protein 44	Cep44; centrosomal protein of 44 kDa
ENSRNOG00000006118	714.788	1.36291	0.278816	4.88821	1.02e-06	1.12e-05	5.99244	4.9497	Klf10	81813	GO:0005634,GO:0030282,GO:0045892,GO:0045944,GO:1901653,GO:0001228,GO:0000978,GO:0035019,GO:0042752,GO:0045672,GO:0001046,GO:0000981,GO:0006355,GO:0009267,GO:0006357,GO:1990837,GO:0046872,GO:0007623	10116.ENSRNOP00000008350	zf-C2H2	Kruppel-like factor 10	Klf10; Krueppel-like factor 10
ENSRNOG00000009370	711.845	1.06819	0.218581	4.88693	1.02e-06	1.13e-05	5.98961	4.94745	Tbkbp1	266764	GO:0007249,GO:0005737,GO:0046872,GO:0045087	10116.ENSRNOP00000012461		TBK1 binding protein 1	Tbkbp1; TANK-binding kinase 1-binding protein 1
ENSRNOG00000016705	1096.23	1.10488	0.226169	4.88519	1.03e-06	1.14e-05	5.98577	4.94391	Prpf4b	291078	GO:0005634,GO:0005694,GO:0045292,GO:0005524,GO:0006468,GO:0004712,GO:0106310,GO:0004674,GO:0016607,GO:0071013	10116.ENSRNOP00000022902		pre-mRNA processing factor 4B	Prpf4b; serine/threonine-protein kinase PRP4 homolog
ENSRNOG00000017561	157.616	1.20003	0.245673	4.88466	1.04e-06	1.14e-05	5.9846	4.94302	Toe1	298443	GO:0034472,GO:0003723,GO:0005737,GO:0015030,GO:0004535,GO:0000175,GO:0017069,GO:0005654,GO:0090503,GO:0016604,GO:0046872	10116.ENSRNOP00000061468		target of EGR1, exonuclease	Toe1; target of EGR1 protein 1
ENSRNOG00000055527	2357.52	1.04842	0.214751	4.88203	1.05e-06	1.15e-05	5.9788	4.93771	Arap3	361314	GO:0005547,GO:0035024,GO:0050790,GO:0001726,GO:0005737,GO:0005096,GO:0051056,GO:0007165,GO:0035021,GO:0030027,GO:0008360,GO:0043547,GO:0043325,GO:0030336			ArfGAP with RhoGAP domain, ankyrin repeat and PH domain 3	Arap3; arf-GAP with Rho-GAP domain, ANK repeat and PH domain-containing protein 3 isoform X4
ENSRNOG00000017605	101.356	1.43484	0.29476	4.86783	1.13e-06	1.23e-05	5.94757	4.90917	Gmds	291095	GO:0070401,GO:0042802,GO:0005737,GO:0007219,GO:0019673,GO:0042351,GO:0008446,GO:0005575	10116.ENSRNOP00000023691		GDP-mannose 4, 6-dehydratase	Gmds; GDP-mannose 4,6 dehydratase
ENSRNOG00000033217	3228.63	1.33813	0.275017	4.86563	1.14e-06	1.24e-05	5.94274	4.90489	Esam	300519	GO:2000249,GO:0005923,GO:0007156,GO:0016021,GO:0008150,GO:0003674,GO:0032991,GO:0034613,GO:0005911,GO:0098632,GO:0005912,GO:0005575,GO:0030833,GO:0098609,GO:0070830,GO:0005886	10116.ENSRNOP00000051485		endothelial cell adhesion molecule	Esam; endothelial cell-selective adhesion molecule precursor
ENSRNOG00000070777	78.316	1.68387	0.346599	4.85826	1.18e-06	1.29e-05	5.92657	4.89076	P2ry4	63843	GO:0045028,GO:0098978,GO:0005524,GO:0045030,GO:0038023,GO:2000300,GO:0005886,GO:0016324,GO:0016323,GO:0035589,GO:0071380,GO:0030321,GO:0099059,GO:0007186,GO:0099509			pyrimidinergic receptor P2Y4	P2ry4; P2Y purinoceptor 4
ENSRNOG00000024743	513.285	1.30868	0.269433	4.85715	1.19e-06	1.29e-05	5.92413	4.88946	L3mbtl2	300320	GO:0005634,GO:0031062,GO:0045892,GO:0042393,GO:0003682,GO:0008270,GO:0010629,GO:0006325,GO:0035064,GO:0072089,GO:0035067,GO:0048863,GO:0007398,GO:1990841	10116.ENSRNOP00000031908		L3MBTL histone methyl-lysine binding protein 2	L3mbtl2; lethal(3)malignant brain tumor-like protein 2
ENSRNOG00000017887	110.668	1.68002	0.346108	4.85402	1.21e-06	1.31e-05	5.91727	4.88317	Mutyh	170841	GO:0005634,GO:0032405,GO:0006979,GO:0034039,GO:0005654,GO:0032406,GO:0051539,GO:0060546,GO:0005739,GO:0035485,GO:0003677,GO:0032357,GO:0006298,GO:0000701,GO:0046872,GO:0032408,GO:0006284,GO:0019104,GO:0032407	10116.ENSRNOP00000024375		mutY DNA glycosylase	Mutyh; adenine DNA glycosylase
ENSRNOG00000067704	58.1815	1.92025	0.395754	4.85214	1.22e-06	1.32e-05	5.91316	4.87935		103692512				uncharacterized LOC103692512
ENSRNOG00000069375	583.424	1.49144	0.307668	4.84758	1.25e-06	1.35e-05	5.90318	4.87077	Kctd12b	681355	GO:0043235,GO:0008277,GO:0051260			similar to potassium channel tetramerisation domain containing 12b	BTB/POZ domain-containing protein KCTD12-like
ENSRNOG00000027357	1231.43	1.58527	0.327118	4.84615	1.26e-06	1.36e-05	5.90005	4.86794	Sox17	312936	GO:0005634,GO:0003700,GO:2000043,GO:0045995,GO:0001656,GO:0001570,GO:0001714,GO:0007492,GO:0010628,GO:0048866,GO:0045893,GO:0000981,GO:0006355,GO:0007283,GO:0031648,GO:0048617,GO:0060913,GO:0007369,GO:0009653,GO:0003308,GO:0000978,GO:0003142,GO:2000035,GO:0035050,GO:0001828,GO:0000976,GO:0003151,GO:1990830,GO:0003143,GO:0005575,GO:0007493,GO:0042074,GO:0048568,GO:0001525,GO:0003677,GO:0008013,GO:…	10116.ENSRNOP00000033962	HMG	SRY-box transcription factor 17	Sox17; transcription factor SOX-17
ENSRNOG00000011201	396.174	1.23672	0.255363	4.84298	1.28e-06	1.37e-05	5.8931	4.86184	Cmtm8	301045	GO:0042552,GO:0005654,GO:0016021,GO:0019911	10116.ENSRNOP00000015188		CKLF-like MARVEL transmembrane domain containing 8	Cmtm8; CKLF-like MARVEL transmembrane domain-containing protein 8
ENSRNOG00000060237	194.043	1.76129	0.363876	4.84035	1.3e-06	1.39e-05	5.88736	4.85666	Inhbb	25196	GO:0071407,GO:1904017,GO:0008083,GO:0048471,GO:0042803,GO:0008585,GO:0043513,GO:0044877,GO:2001235,GO:0060395,GO:0007283,GO:0071347,GO:0044320,GO:0010862,GO:0005125,GO:0005179,GO:0046676,GO:0009611,GO:0034698,GO:0048599,GO:1990636,GO:0071944,GO:0097067,GO:0032924,GO:0046881,GO:0071320,GO:0060279,GO:0017085,GO:0071397,GO:0005576,GO:0009267,GO:0045444,GO:0032869,GO:0032686,GO:0014070,GO:0021983,GO:…			inhibin subunit beta B	Inhbb; inhibin beta B chain precursor
ENSRNOG00000004207	42.0667	2.01376	0.416367	4.83651	1.32e-06	1.42e-05	5.87897	4.84883	Eml5	444982	GO:0005856,GO:0008017,GO:0005737,GO:0005874	10116.ENSRNOP00000054411		EMAP like 5	Eml5; echinoderm microtubule-associated protein-like 5
ENSRNOG00000004754	48.2423	2.15005	0.444622	4.83568	1.33e-06	1.42e-05	5.87715	4.8473	Tc2n	500707	GO:0005634	10116.ENSRNOP00000006371		tandem C2 domains, nuclear	Tc2n; tandem C2 domains nuclear protein
ENSRNOG00000012645	990.797	1.19308	0.246909	4.83205	1.35e-06	1.45e-05	5.86923	4.83967	Mecom	294924	GO:0005634,GO:0003700,GO:0042803,GO:0045893,GO:0035116,GO:0098727,GO:0000978,GO:0030512,GO:0043069,GO:0000118,GO:0003677,GO:0071425,GO:0051726,GO:0045892,GO:0045944,GO:0006954,GO:0009617,GO:0046329,GO:0009791,GO:0016607,GO:0042127,GO:0051567,GO:0001780,GO:0070828,GO:0001228,GO:0072197,GO:0046974,GO:0000977,GO:0090336,GO:0035115,GO:0030900,GO:0006357,GO:0060039,GO:0001701	10116.ENSRNOP00000060380	zf-C2H2	MDS1 and EVI1 complex locus	Mecom; MDS1 and EVI1 complex locus protein EVI1
ENSRNOG00000046036	143.71	1.19028	0.246356	4.83157	1.35e-06	1.45e-05	5.86819	4.83891	Itprip	100912218	GO:0016021,GO:0005886,GO:1902042,GO:0043086,GO:0016020,GO:0005640,GO:0004860	10116.ENSRNOP00000067995		inositol 1,4,5-trisphosphate receptor interacting protein	Itprip; inositol 1,4,5-trisphosphate receptor-interacting protein
ENSRNOG00000007657	223.95	1.54432	0.31974	4.82992	1.37e-06	1.46e-05	5.8646	4.83616	Col27a1	298101	GO:0003431,GO:0005201,GO:0005615,GO:0005583,GO:0031012,GO:0046872,GO:0030198	10116.ENSRNOP00000010333		collagen type XXVII alpha 1 chain	Col27a1; collagen alpha-1(XXVII) chain precursor
ENSRNOG00000068110	272.547	1.38985	0.287805	4.82914	1.37e-06	1.46e-05	5.86289	4.83473
ENSRNOG00000020668	878.276	1.29819	0.269194	4.82251	1.42e-06	1.51e-05	5.84844	4.82196	Cpsf7	365407	GO:0005634,GO:0051262,GO:0005847,GO:0003723,GO:0098789,GO:0008150,GO:0003674,GO:0005737,GO:1990120,GO:0031124,GO:0005849,GO:0051290,GO:0005575,GO:0110104,GO:0003729	10116.ENSRNOP00000028074		cleavage and polyadenylation specific factor 7	Cpsf7; cleavage and polyadenylation specificity factor subunit 7
ENSRNOG00000068603	33.3638	1.96513	0.407839	4.8184	1.45e-06	1.54e-05	5.83949	4.81357
ENSRNOG00000012892	44.7471	2.32117	0.481781	4.81789	1.45e-06	1.54e-05	5.83839	4.81275	Abca4	310836	GO:0006649,GO:0005548,GO:0140359,GO:0042626,GO:0001750,GO:0140347,GO:0005319,GO:0045494,GO:0005503,GO:0140327,GO:0005502,GO:0031410,GO:0043231,GO:0005575,GO:0005524,GO:0090555,GO:0003674,GO:0005887,GO:0005783,GO:0042574,GO:0007601,GO:0055085,GO:0006869,GO:0008150,GO:0016887,GO:0140326,GO:0045332	10116.ENSRNOP00000017878		ATP binding cassette subfamily A member 4	Abca4; retinal-specific ATP-binding cassette transporter
ENSRNOG00000001189	820.445	1.59317	0.330715	4.81734	1.45e-06	1.54e-05	5.83718	4.81183	Sik1	59329	GO:0005634,GO:0005829,GO:0005515,GO:0010868,GO:0000122,GO:0043276,GO:0042149,GO:0043153,GO:0048511,GO:0002028,GO:0046777,GO:0071889,GO:0005737,GO:0019901,GO:0045721,GO:0010830,GO:0000287,GO:0005524,GO:0006468,GO:0004712,GO:0035556,GO:0004674,GO:0008140,GO:2000210,GO:0045595,GO:0106310,GO:0042826,GO:0055007,GO:0007346,GO:0032792	10116.ENSRNOP00000001579		salt-inducible kinase 1	Sik1; serine/threonine-protein kinase SIK1
ENSRNOG00000052296	3608.3	1.16157	0.241305	4.81369	1.48e-06	1.57e-05	5.82925	4.80501	Shank3	59312	GO:0050885,GO:0007612,GO:1900273,GO:0014009,GO:0005515,GO:0048854,GO:0008270,GO:0030160,GO:0035255,GO:0008306,GO:0040011,GO:0044877,GO:1900271,GO:0051968,GO:1900451,GO:2000463,GO:2000821,GO:0060997,GO:0014069,GO:0061001,GO:0043621,GO:0098978,GO:0097114,GO:0051835,GO:0099562,GO:0030534,GO:0032232,GO:0060292,GO:0005737,GO:0097113,GO:0021773,GO:0007613,GO:0035176,GO:0035640,GO:0042297,GO:0000165,GO:…			SH3 and multiple ankyrin repeat domains 3	Shank3; SH3 and multiple ankyrin repeat domains protein 3
ENSRNOG00000057578	16.364	4.93722	1.02657	4.80945	1.51e-06	1.6e-05	5.82002	4.79634	Prodh2	361538	GO:0010133,GO:0071949,GO:0016645,GO:0004657,GO:0006562,GO:0005739			proline dehydrogenase 2	Prodh2; hydroxyproline dehydrogenase
ENSRNOG00000014956	49.7394	1.57608	0.32777	4.80849	1.52e-06	1.6e-05	5.81795	4.79454	Slc11a1	316519	GO:0030670,GO:0002309,GO:0050766,GO:0042803,GO:0002827,GO:0007035,GO:0010628,GO:0034341,GO:0032729,GO:0042116,GO:0048255,GO:0055072,GO:0009986,GO:0030001,GO:0001818,GO:0006828,GO:0045730,GO:0051139,GO:0005381,GO:0002606,GO:0006876,GO:0015707,GO:0005575,GO:0000165,GO:0010008,GO:0006909,GO:0005384,GO:0034755,GO:0070574,GO:0042060,GO:0045944,GO:0006954,GO:0009617,GO:0032147,GO:0003674,GO:0042832,GO:…	10116.ENSRNOP00000054282		solute carrier family 11 member 1	Slc11a1; natural resistance-associated macrophage protein 1
ENSRNOG00000037931	149.461	1.61528	0.335973	4.80777	1.53e-06	1.61e-05	5.81638	4.79325	Plaur	50692	GO:0043388,GO:0090200,GO:0001934,GO:0019904,GO:0060742,GO:0005102,GO:0007283,GO:0009986,GO:1905370,GO:0030155,GO:0043403,GO:0034112,GO:0005887,GO:0019899,GO:0005576,GO:0038195,GO:0098637,GO:2001243,GO:0030377,GO:0043066,GO:2001268,GO:0045742,GO:0005886,GO:0031225,GO:0030162,GO:0048762	10116.ENSRNOP00000063960		plasminogen activator, urokinase receptor	Plaur; urokinase plasminogen activator surface receptor isoform 2 precursor
ENSRNOG00000064627	58.3443	2.20537	0.459334	4.80123	1.58e-06	1.66e-05	5.80219	4.78017	Lrrc70	120100696	GO:0005887,GO:0060760			leucine rich repeat containing 70	Lrrc70; leucine-rich repeat-containing protein 70
ENSRNOG00000011636	886.365	1.17763	0.245288	4.80102	1.58e-06	1.66e-05	5.80172	4.77998	Dennd6a	306229	GO:0050790,GO:0005737,GO:2000049,GO:0043231,GO:0055037,GO:0005085	10116.ENSRNOP00000016233		DENN domain containing 6A	Dennd6a; protein DENND6A
ENSRNOG00000025051	454.241	1.01885	0.212258	4.80007	1.59e-06	1.67e-05	5.79966	4.77847	Tal1	313507	GO:0005634,GO:0003700,GO:0031334,GO:0000122,GO:0060216,GO:0060018,GO:0030097,GO:0045893,GO:0000981,GO:0000785,GO:0045931,GO:0005654,GO:0043249,GO:0045637,GO:0000978,GO:0030218,GO:0045799,GO:0046983,GO:0000976,GO:0030219,GO:0005575,GO:0045165,GO:0061629,GO:0030220,GO:0001525,GO:0003677,GO:0030182,GO:0045944,GO:0003674,GO:0032991,GO:0042127,GO:0019899,GO:2000036,GO:0060218,GO:0035855,GO:0030221,GO:…	10116.ENSRNOP00000034958	bHLH	TAL bHLH transcription factor 1, erythroid differentiation factor	Tal1; T-cell acute lymphocytic leukemia protein 1
ENSRNOG00000045668	983.313	1.03178	0.215168	4.79522	1.62e-06	1.7e-05	5.78915	4.76852	Ifnar2	686326	GO:0004896,GO:0019962,GO:0035455,GO:0060337,GO:0005887,GO:0051607,GO:0035456,GO:0005615,GO:0019901,GO:0008283,GO:0004905,GO:0006357,GO:0019221	10116.ENSRNOP00000065773		interferon alpha and beta receptor subunit 2	Ifnar2; interferon alpha/beta receptor 2 isoform X1
ENSRNOG00000002470	440.242	1.09888	0.229426	4.78968	1.67e-06	1.75e-05	5.77716	4.75763	Ifi47	246208	GO:0005525,GO:0003924,GO:0006952,GO:0005789,GO:0035458	10116.ENSRNOP00000003343		interferon gamma inducible protein 47	Ifi47; interferon gamma inducible protein 47
ENSRNOG00000001190	1571.09	1.1236	0.234683	4.78774	1.69e-06	1.76e-05	5.77295	4.75397	Git2	304546	GO:2000300,GO:0048266,GO:0050790,GO:0044877,GO:0005096,GO:0044305,GO:0099171,GO:0005654,GO:0046872	10116.ENSRNOP00000048331		GIT ArfGAP 2	Git2; ARF GTPase-activating protein GIT2
ENSRNOG00000016535	88.855	4.82824	1.00965	4.78209	1.73e-06	1.81e-05	5.76075	4.74341	Ccl22	117551	GO:0002548,GO:0070374,GO:0030593,GO:0071347,GO:0008009,GO:0043547,GO:0070098,GO:0071346,GO:0071356,GO:0005575,GO:0006954,GO:0048020,GO:0003674,GO:0031640,GO:0048247,GO:0061844,GO:0008150,GO:0005615,GO:0007186	10116.ENSRNOP00000022167		C-C motif chemokine ligand 22	Ccl22; C-C motif chemokine 22 precursor
ENSRNOG00000064745	369.584	1.41662	0.296325	4.78062	1.75e-06	1.82e-05	5.75757	4.74051
ENSRNOG00000001752	615.692	1.29835	0.271603	4.78031	1.75e-06	1.82e-05	5.7569	4.74011	Nrros	303875	GO:0036364,GO:0009986,GO:0016021,GO:0006954,GO:0006801,GO:0045087,GO:0007179,GO:0005789,GO:0050431,GO:0035583,GO:0005576,GO:0005783,GO:0006955,GO:0014005,GO:0005886	10116.ENSRNOP00000048680		negative regulator of reactive oxygen species	Nrros; transforming growth factor beta activator LRRC33 precursor
ENSRNOG00000002820	33.3399	2.84785	0.596053	4.77784	1.77e-06	1.84e-05	5.75157	4.73506		24906	GO:0046849,GO:0005576	10116.ENSRNOP00000003797		RoBo-1	protein RoBo-1 precursor
ENSRNOG00000008062	176.04	2.06525	0.432395	4.77629	1.79e-06	1.85e-05	5.74822	4.73308	Dqx1	680434	GO:0005524,GO:0003723,GO:0004386,GO:0005622,GO:0005681	10116.ENSRNOP00000011002		DEAQ box RNA-dependent ATPase 1	Dqx1; ATP-dependent RNA helicase DQX1
ENSRNOG00000022694	1195.62	1.09172	0.228882	4.76981	1.84e-06	1.91e-05	5.73424	4.71964	Plekhg5	310999	GO:0099575,GO:0035767,GO:0030424,GO:0043542,GO:0048471,GO:0005515,GO:0007266,GO:0098793,GO:0050790,GO:0005737,GO:0005911,GO:0030027,GO:0043123,GO:0005085,GO:0005886,GO:0030139	10116.ENSRNOP00000059729		pleckstrin homology and RhoGEF domain containing G5	Plekhg5; pleckstrin homology domain-containing family G member 5
ENSRNOG00000020189	214.629	1.15959	0.243166	4.76873	1.85e-06	1.92e-05	5.73192	4.71759	Tinf2	290232	GO:0050680,GO:0016604,GO:0032211,GO:0010370,GO:0032202,GO:0010836,GO:1904356,GO:0000783,GO:0032205,GO:0070198,GO:0016233,GO:0070187,GO:0000781,GO:0003677,GO:0042162	10116.ENSRNOP00000027362		TERF1 interacting nuclear factor 2	Tinf2; TERF1-interacting nuclear factor 2
ENSRNOG00000018536	421.05	1.25165	0.262495	4.7683	1.86e-06	1.92e-05	5.73099	4.71694	Pck2	361042	GO:0004611,GO:0005525,GO:0006094,GO:0006116,GO:0071356,GO:0071333,GO:0006107,GO:0005739,GO:0006090,GO:0071548,GO:0032024,GO:0004613,GO:0032496	10116.ENSRNOP00000025260		phosphoenolpyruvate carboxykinase 2 (mitochondrial)	Pck2; phosphoenolpyruvate carboxykinase [GTP], mitochondrial
ENSRNOG00000022414	856.226	1.31851	0.276688	4.76532	1.89e-06	1.95e-05	5.72457	4.71106	Zfp142	316524	GO:0005634,GO:0010468,GO:0045944,GO:0008150,GO:0003674,GO:0005575	10116.ENSRNOP00000063907	zf-C2H2	zinc finger protein 142	Zfp142; zinc finger protein 142
ENSRNOG00000070230	300.951	1.03574	0.217389	4.76446	1.89e-06	1.95e-05	5.72272	4.70948	Nhlrc3	310416	GO:0000209,GO:0061630,GO:0043161			NHL repeat containing 3	Nhlrc3; NHL repeat-containing protein 3 isoform X1
ENSRNOG00000045863	282.3	1.58331	0.332348	4.76401	1.9e-06	1.96e-05	5.72175	4.70878	Naa16	686240	GO:0005829,GO:0006474,GO:0031415,GO:0005737,GO:0004596,GO:0043066,GO:0017196,GO:0050821,GO:0043022	10116.ENSRNOP00000067183		N(alpha)-acetyltransferase 16, NatA auxiliary subunit	Naa16; N-alpha-acetyltransferase 16, NatA auxiliary subunit isoform X1
ENSRNOG00000011852	922.123	1.02556	0.215347	4.76236	1.91e-06	1.97e-05	5.71818	4.70576	Myo6	315840	GO:0005634,GO:0048839,GO:0005902,GO:0005829,GO:0048471,GO:0005515,GO:0043531,GO:0030048,GO:0014069,GO:0005654,GO:0003774,GO:0005516,GO:0005903,GO:0005884,GO:0007605,GO:0098871,GO:0042472,GO:0030424,GO:0042491,GO:0030050,GO:0051015,GO:0098978,GO:0005737,GO:0005905,GO:0016591,GO:0031410,GO:0098685,GO:0043231,GO:0014047,GO:0012506,GO:0007015,GO:0030139,GO:0071257,GO:0006886,GO:0005524,GO:0045944,GO:…	10116.ENSRNOP00000016428		myosin VI	Myo6; unconventional myosin-VI isoform X1
ENSRNOG00000065649	64.5128	1.46566	0.307802	4.76171	1.92e-06	1.97e-05	5.7168	4.70464	Zfp94	499095	GO:0046872			zinc finger protein 94	Zfp94; zinc finger protein 94
ENSRNOG00000016064	1490.03	1.47149	0.309134	4.76006	1.94e-06	1.99e-05	5.71323	4.70162	Tkt	64524	GO:0048029,GO:0042803,GO:0030976,GO:0005777,GO:0030246,GO:0046390,GO:0009052,GO:0005789,GO:0043231,GO:0004802,GO:0005509,GO:0040008,GO:0046166,GO:0006098,GO:0005654,GO:0016604,GO:0000287	10116.ENSRNOP00000021862		transketolase	Tkt; transketolase
ENSRNOG00000031163	190.362	1.58839	0.333882	4.75735	1.96e-06	2.01e-05	5.70741	4.69606	Nfkbiz	304005	GO:0005634,GO:0010468,GO:0006954,GO:0050852,GO:0036464,GO:0050729,GO:0016607,GO:2000321	10116.ENSRNOP00000040930		NFKB inhibitor zeta	Nfkbiz; NF-kappa-B inhibitor zeta
ENSRNOG00000015581	14.7019	3.53366	0.744387	4.74708	2.06e-06	2.11e-05	5.68534	4.67562	Dnah6	117250	GO:0007018,GO:0030286,GO:0005524,GO:0005874,GO:0016887,GO:0008569,GO:0051959,GO:0005858,GO:0060285,GO:0045505	10116.ENSRNOP00000020894		dynein, axonemal, heavy chain 6	Dnah6; dynein heavy chain 6, axonemal isoform X1
ENSRNOG00000016854	79.24	1.62743	0.342905	4.746	2.07e-06	2.12e-05	5.68302	4.67384	Lrrc36	361394		10116.ENSRNOP00000022622		leucine rich repeat containing 36	Lrrc36; leucine-rich repeat-containing protein 36
ENSRNOG00000018338	1036.59	1.00522	0.212151	4.73823	2.16e-06	2.19e-05	5.66636	4.65933	Vwa1	298683	GO:0005614,GO:0048266,GO:0042802,GO:0005604,GO:0005576,GO:0031012,GO:0030198	10116.ENSRNOP00000024897		von Willebrand factor A domain containing 1	Vwa1; von Willebrand factor A domain-containing protein 1 precursor
ENSRNOG00000046662	399.458	1.49918	0.316521	4.73645	2.17e-06	2.2e-05	5.66254	4.65684	Ints6l	681665	GO:0016021	10116.ENSRNOP00000067157		integrator complex subunit 6 like	Ints6l; integrator complex subunit 6-like isoform X1
ENSRNOG00000008632	102.048	1.20037	0.253566	4.73395	2.2e-06	2.23e-05	5.6572	4.65203	Invs	313228	GO:0001822,GO:1904108,GO:0006468,GO:0097543,GO:0009791,GO:0048513,GO:0060971,GO:0097546,GO:0060287,GO:0090090,GO:0005576,GO:0031016	10116.ENSRNOP00000011622		inversin	Invs; inversin
ENSRNOG00000043059	123.379	1.83126	0.387029	4.73159	2.23e-06	2.25e-05	5.65216	4.64752	Aplf	500247	GO:0005634,GO:0006302,GO:0008150,GO:0003674,GO:0000166,GO:0004520,GO:0003906,GO:0035861,GO:0006303,GO:0045191,GO:0005575,GO:0000012,GO:0090305,GO:0005654,GO:0008408,GO:0051106,GO:0006974	10116.ENSRNOP00000043929		aprataxin and PNKP like factor	Aplf; aprataxin and PNK-like factor
ENSRNOG00000063058	107.05	1.33285	0.281741	4.73076	2.24e-06	2.26e-05	5.65037	4.64626
ENSRNOG00000027360	1103.38	1.30265	0.275698	4.72493	2.3e-06	2.32e-05	5.63789	4.63432	Srsf7	362687	GO:0008380,GO:0003723,GO:0008150,GO:0003674,GO:0008270,GO:0019904,GO:0048025,GO:1990830,GO:0016607,GO:0005575,GO:0005654,GO:0000398	10116.ENSRNOP00000035155		serine and arginine rich splicing factor 7	Srsf7; serine/arginine-rich splicing factor 7
ENSRNOG00000029220	461.002	1.25344	0.266502	4.70331	2.56e-06	2.56e-05	5.59179	4.59113	Zmym5	305911	GO:0000122,GO:0008270	10116.ENSRNOP00000041172		zinc finger MYM-type containing 5	Zmym5; zinc finger MYM-type protein 5
ENSRNOG00000024056	639.364	1.31971	0.280631	4.70265	2.57e-06	2.57e-05	5.5904	4.59027	Zfp17	100360772		10116.ENSRNOP00000029983	zf-C2H2	zinc finger protein 585B	Zfp17; zinc finger protein 708 isoform X1
ENSRNOG00000030126	1410.15	1.47924	0.31476	4.69958	2.61e-06	2.6e-05	5.58386	4.5851	Clk3	171305	GO:0005634,GO:0005524,GO:0006468,GO:0004712,GO:0043484,GO:0106310,GO:0004674,GO:0046777,GO:0042802,GO:0018108,GO:0004672,GO:0045111,GO:0004713,GO:0001669,GO:0016301,GO:0005654,GO:0004714	10116.ENSRNOP00000061691		CDC-like kinase 3	Clk3; dual specificity protein kinase CLK3
ENSRNOG00000061607	297.821	1.28568	0.273579	4.69948	2.61e-06	2.6e-05	5.58365	4.5851	Lmbr1l	300215	GO:0070231,GO:0004888,GO:0005887,GO:0007165,GO:0090090,GO:0005789,GO:0030217,GO:0006898,GO:0060218,GO:0005886,GO:0042098			limb development membrane protein 1-like	Lmbr1l; protein LMBR1L
ENSRNOG00000014896	74.2595	2.69265	0.573481	4.69528	2.66e-06	2.65e-05	5.57473	4.57697	Adgrg3	291854	GO:0007186,GO:0005887,GO:0030334,GO:0032792,GO:0007189,GO:0030183,GO:0007166,GO:1901223,GO:0004930,GO:0005886	10116.ENSRNOP00000020062		adhesion G protein-coupled receptor G3	Adgrg3; adhesion G protein-coupled receptor G3 isoform X2
ENSRNOG00000015445	133.448	1.87547	0.399735	4.69178	2.71e-06	2.69e-05	5.56728	4.56978	Mal	25263	GO:1902043,GO:0006886,GO:0016021,GO:0022010,GO:0019911,GO:0042552,GO:0044853,GO:0098737,GO:0016324,GO:0019898,GO:0120003,GO:0002175,GO:0005783,GO:0045121	10116.ENSRNOP00000020870		mal, T-cell differentiation protein	Mal; myelin and lymphocyte protein
ENSRNOG00000018606	154.658	1.47939	0.315526	4.68864	2.75e-06	2.73e-05	5.56062	4.5639	Olr59	170816	GO:0016477,GO:0071398,GO:0031901,GO:0016021,GO:0043401,GO:0007186,GO:0004984,GO:0038023,GO:0050911,GO:0005886,GO:0030318,GO:0003707,GO:0043950,GO:0097325,GO:0043229,GO:1900135,GO:0004930,GO:0045777	10116.ENSRNOP00000025097		olfactory receptor 59	Olr59; olfactory receptor 51E2
ENSRNOG00000007568	145.223	1.10612	0.236426	4.67849	2.89e-06	2.86e-05	5.53911	4.54369	Spata6	171413	GO:0044458,GO:0030154,GO:0032027,GO:0007283,GO:0005576,GO:0097224	10116.ENSRNOP00000010524		spermatogenesis associated 6	Spata6; spermatogenesis-associated protein 6 precursor
ENSRNOG00000030788	35.9113	3.07804	0.659068	4.67028	3.01e-06	2.96e-05	5.52175	4.52841	Olr35	293140	GO:0007186,GO:0016021,GO:0004984,GO:0050911,GO:0070374,GO:0004930,GO:0005886			olfactory receptor 35	Olr35; olfactory receptor Olr35
ENSRNOG00000002682	178.878	1.75501	0.376041	4.66708	3.06e-06	3e-05	5.51497	4.52319	Zfp692	303164	GO:0005634,GO:0000978,GO:0000122,GO:0005730,GO:0001227,GO:0006111,GO:0006357,GO:0005654,GO:0046872	10116.ENSRNOP00000031984	zf-C2H2	zinc finger protein 692	Zfp692; zinc finger protein 692
ENSRNOG00000033256	41.5093	2.76057	0.591503	4.66704	3.06e-06	3e-05	5.5149	4.52319	AB124611	691141	GO:0016021	10116.ENSRNOP00000041436		hypothetical protein LOC691141	protein HIDE1
ENSRNOG00000000288	501.625	1.077	0.230771	4.66695	3.06e-06	3e-05	5.51471	4.52319	Scarf2	287949	GO:0005044,GO:0006897,GO:0007157	10116.ENSRNOP00000000313		scavenger receptor class F, member 2	Scarf2; scavenger receptor class F member 2 precursor
ENSRNOG00000010999	206.482	1.36206	0.291868	4.6667	3.06e-06	3e-05	5.51417	4.52291	Cep295	363018	GO:1903724,GO:0046599,GO:0010825,GO:0005829,GO:0005813,GO:1901985,GO:0005737,GO:1904951,GO:1990498,GO:0005856,GO:0007099,GO:0008017,GO:0005814,GO:0005886	10116.ENSRNOP00000029431		centrosomal protein 295	Cep295; centrosomal protein of 295 kDa
ENSRNOG00000038002	227.951	1.94806	0.417588	4.66503	3.09e-06	3.02e-05	5.51064	4.51964	Ccdc62	689909	GO:0005634,GO:0045944,GO:0001835,GO:0005886,GO:0071392,GO:0005654,GO:0030331,GO:0030374	10116.ENSRNOP00000054626		coiled-coil domain containing 62	Ccdc62; coiled-coil domain-containing protein 62
ENSRNOG00000066647	158.587	1.60981	0.34512	4.6645	3.09e-06	3.03e-05	5.50952	4.51904
ENSRNOG00000005575	211.261	1.23806	0.265534	4.66254	3.12e-06	3.05e-05	5.50538	4.51541	Abi3	303476	GO:0042802,GO:0005737,GO:0031209,GO:0018108,GO:0030334,GO:0030027,GO:0010593,GO:0002357,GO:1903077,GO:0005622,GO:0017124,GO:2000774	10116.ENSRNOP00000007897		ABI family, member 3	Abi3; ABI gene family member 3
ENSRNOG00000042758	209.562	1.33308	0.286009	4.66096	3.15e-06	3.07e-05	5.50205	4.51284	Tmem243	499990	GO:0016021	10116.ENSRNOP00000060280		transmembrane protein 243	Tmem243; transmembrane protein 243
ENSRNOG00000018440	922.818	1.62579	0.348913	4.65959	3.17e-06	3.09e-05	5.49915	4.51021	Arfip2	293344	GO:0006886,GO:0030742,GO:0005515,GO:0030036,GO:0140090,GO:0032588,GO:0001726,GO:0005737,GO:0005543,GO:0005938,GO:0019904,GO:0034497,GO:0034315,GO:0042802,GO:0000423,GO:0006914,GO:0070273	10116.ENSRNOP00000025159		ADP-ribosylation factor interacting protein 2	Arfip2; arfaptin-2
ENSRNOG00000020580	133.946	1.36452	0.293223	4.65351	3.26e-06	3.16e-05	5.48634	4.4997	Shfl	500956	GO:0005634,GO:0005829,GO:0003723,GO:0075523,GO:0034342,GO:0000932,GO:0034341,GO:0005654,GO:0005737,GO:0035456,GO:2001125,GO:0043022,GO:0034340,GO:0042802,GO:0045087,GO:0006449,GO:0051607,GO:0045071,GO:1990825	10116.ENSRNOP00000027949		shiftless antiviral inhibitor of ribosomal frameshifting	Shfl; shiftless antiviral inhibitor of ribosomal frameshifting protein homolog
ENSRNOG00000013503	40.2715	1.76724	0.37996	4.65114	3.3e-06	3.19e-05	5.48134	4.49572	Cdh24	498515	GO:0007156,GO:0070097,GO:0007043,GO:0007275,GO:0045296,GO:0005575,GO:0098609,GO:0008013,GO:0000902,GO:0016342,GO:0003674,GO:0005911,GO:0045294,GO:0016339,GO:0016021,GO:0034332,GO:0008150,GO:0005912,GO:0005509,GO:0098742	10116.ENSRNOP00000037678		cadherin 24	Cdh24; cadherin-24 isoform X1
ENSRNOG00000007315	656.587	1.01091	0.217353	4.651	3.3e-06	3.19e-05	5.48105	4.49568	Thoc2	313308	GO:0005634,GO:0016973,GO:0000346,GO:0010793,GO:0006397,GO:0046784,GO:0006406,GO:0003729,GO:0010468,GO:0000347,GO:0005575,GO:0000781,GO:0000902,GO:0003674,GO:0017145,GO:0048666,GO:0010977,GO:0001824,GO:0016021,GO:0000445,GO:0048699	10116.ENSRNOP00000009755		THO complex 2	Thoc2; THO complex subunit 2
ENSRNOG00000000480	919.513	1.06735	0.229616	4.64842	3.34e-06	3.23e-05	5.47562	4.49051	Phf1	294287	GO:0005634,GO:0005813,GO:0005515,GO:0006355,GO:0005654,GO:0035861,GO:0035098,GO:0001222,GO:0006974,GO:0003677,GO:1990226,GO:0042802,GO:0035064,GO:0061086,GO:0046872,GO:0061087,GO:0003682,GO:0008150,GO:0006325	10116.ENSRNOP00000056303		PHD finger protein 1	Phf1; PHD finger protein 1
ENSRNOG00000061690	50.8002	2.8495	0.613167	4.64719	3.36e-06	3.25e-05	5.47302	4.48861	Sycp2	83820	GO:0005634,GO:0009887,GO:0009566,GO:0000080,GO:0000795,GO:0000800,GO:0051301,GO:0043066,GO:0007143,GO:0003677,GO:0140013,GO:0048808,GO:0007140			synaptonemal complex protein 2	Sycp2; synaptonemal complex protein 2
ENSRNOG00000006588	887.216	1.24355	0.267891	4.64202	3.45e-06	3.32e-05	5.46215	4.47882	Meox2	29279	GO:0005634,GO:0003700,GO:0045944,GO:0000978,GO:0001228,GO:0061053,GO:0005737,GO:0043565,GO:0007519,GO:0090051,GO:0060173,GO:0000981,GO:0016607,GO:0001757,GO:0060021,GO:0006357,GO:0001525,GO:1990837	10116.ENSRNOP00000008803	Homeobox	mesenchyme homeobox 2	Meox2; homeobox protein MOX-2
ENSRNOG00000014004	198.974	1.31615	0.283685	4.63946	3.49e-06	3.35e-05	5.45677	4.4747	Ncoa7	498995	GO:0005634,GO:0045944,GO:1902083,GO:1903204,GO:1900408,GO:0006979,GO:0016922,GO:0006357,GO:0030374	10116.ENSRNOP00000018849		nuclear receptor coactivator 7	Ncoa7; nuclear receptor coactivator 7 isoform X3
ENSRNOG00000019336	82.3464	1.60651	0.346369	4.63814	3.52e-06	3.37e-05	5.454	4.47244	Gata3	85471	GO:0045582,GO:0035457,GO:0010595,GO:0002520,GO:0071353,GO:0051569,GO:0042472,GO:2000114,GO:0030218,GO:0010629,GO:0072182,GO:0000976,GO:0030217,GO:0048568,GO:0001806,GO:0007165,GO:0006959,GO:0001709,GO:0045944,GO:0003180,GO:0060374,GO:0031929,GO:0071442,GO:0001775,GO:0009410,GO:0071773,GO:0000987,GO:0090102,GO:0035162,GO:0001228,GO:0072197,GO:0008285,GO:0048589,GO:0060065,GO:0043583,GO:0006357,GO:…	10116.ENSRNOP00000026187	zf-GATA	GATA binding protein 3	Gata3; trans-acting T-cell-specific transcription factor GATA-3
ENSRNOG00000011987	1160.98	1.08952	0.235141	4.63348	3.6e-06	3.44e-05	5.44422	4.46367	Cd2ap	316258	GO:2000249,GO:0016050,GO:0005829,GO:0048471,GO:0005515,GO:0044877,GO:0051301,GO:0001650,GO:1900182,GO:0030424,GO:0045296,GO:0005737,GO:0032911,GO:0098609,GO:0005172,GO:0017124,GO:0034451,GO:0008013,GO:0007015,GO:0030139,GO:0016477,GO:0001726,GO:0042802,GO:0032991,GO:0005911,GO:0050714,GO:0008022,GO:0005886,GO:0048259,GO:0031982,GO:0030425,GO:0043161,GO:0051058,GO:0031941,GO:0031252	10116.ENSRNOP00000016291		CD2-associated protein	Cd2ap; CD2-associated protein
ENSRNOG00000065340	147.16	1.11536	0.240967	4.6287	3.68e-06	3.51e-05	5.43419	4.45415
ENSRNOG00000066466	170.924	1.57379	0.340122	4.62715	3.71e-06	3.54e-05	5.43093	4.45139
ENSRNOG00000067089	152.424	1.37543	0.297275	4.62681	3.71e-06	3.54e-05	5.43022	4.45093
ENSRNOG00000021729	384.557	2.24271	0.484832	4.62574	3.73e-06	3.55e-05	5.42799	4.4492	Iqub	296936	GO:0060271,GO:0031514,GO:0007224,GO:0001669	10116.ENSRNOP00000063053		IQ motif and ubiquitin domain containing	Iqub; IQ and ubiquitin-like domain-containing protein
ENSRNOG00000008217	26.4864	2.79799	0.605038	4.62448	3.76e-06	3.57e-05	5.42535	4.44756	Madcam1	54266	GO:0007568,GO:0030216,GO:0034113,GO:0016021,GO:0005886,GO:0003674,GO:2000403,GO:0098640,GO:0050900,GO:0007229,GO:0050901,GO:0005575,GO:0007155,GO:0007160,GO:0043113,GO:0002687	10116.ENSRNOP00000010939		mucosal vascular addressin cell adhesion molecule 1	Madcam1; mucosal addressin cell adhesion molecule 1 precursor
ENSRNOG00000065014	33.5267	2.148	0.464684	4.62249	3.79e-06	3.6e-05	5.42118	4.44364
ENSRNOG00000020546	3227.09	1.33244	0.288355	4.62083	3.82e-06	3.63e-05	5.41769	4.44041	Lipe	25330	GO:0005634,GO:0070417,GO:0033878,GO:0005829,GO:0005515,GO:0005811,GO:0008203,GO:0046340,GO:0007565,GO:0042134,GO:0005737,GO:0004806,GO:0019901,GO:0005739,GO:0046485,GO:0004771,GO:0042758,GO:0006361,GO:0006363,GO:0047372,GO:0047376,GO:0017171,GO:0042572,GO:0102259,GO:0016042,GO:0050253,GO:0016020,GO:0009410,GO:0019433,GO:0005615,GO:0016788,GO:0102258,GO:0005901	10116.ENSRNOP00000027911		lipase E, hormone sensitive type	Lipe; hormone-sensitive lipase
ENSRNOG00000065563	299.57	1.10628	0.239475	4.61962	3.84e-06	3.64e-05	5.41516	4.43861	Rufy2	690777	GO:0017124,GO:0005737,GO:0046872			RUN and FYVE domain containing 2	Rufy2; RUN and FYVE domain-containing protein 2
ENSRNOG00000020763	2169.8	1.315	0.284656	4.61961	3.84e-06	3.64e-05	5.41515	4.43861	Snrnp70	361574	GO:0005634,GO:0003729,GO:1990446,GO:0043484,GO:0071560,GO:0030619,GO:0003723,GO:0005737,GO:0071004,GO:0071356,GO:0005685,GO:0048026,GO:0071300,GO:0016607,GO:0000398,GO:0017069,GO:0005654,GO:0005681	10116.ENSRNOP00000028176		small nuclear ribonucleoprotein U1 subunit 70	Snrnp70; U1 small nuclear ribonucleoprotein 70 kDa
ENSRNOG00000068541	357.594	2.00934	0.435484	4.61403	3.95e-06	3.73e-05	5.40347	4.42843		120095871				zinc finger protein 431-like	zinc finger protein 431-like isoform X1
ENSRNOG00000019416	357.646	1.58033	0.342636	4.61228	3.98e-06	3.76e-05	5.39981	4.42501		499094	GO:0000122,GO:0000977,GO:0001227,GO:0000981,GO:0006357,GO:0046872	10116.ENSRNOP00000026264	zf-C2H2	zinc finger protein 61	Zfp61; zinc finger protein 61
ENSRNOG00000064984	587.403	1.34906	0.293371	4.59848	4.26e-06	4e-05	5.37101	4.3982	Plscr2	315883	GO:0005634,GO:0005737,GO:0017128,GO:0017121,GO:0071222			phospholipid scramblase 2	Plscr2; phospholipid scramblase 2
ENSRNOG00000002434	405.602	1.6307	0.355346	4.58907	4.45e-06	4.17e-05	5.35141	4.37959	Tmem100	497979	GO:0048471,GO:0001570,GO:0007219,GO:0043204,GO:0051930,GO:0045603,GO:0043491,GO:0005575,GO:0003198,GO:0001525,GO:0003674,GO:0030509,GO:0005783,GO:0071773,GO:0003197,GO:0005886,GO:0016021,GO:0060842,GO:2001214,GO:0008150,GO:0050848,GO:0001701	10116.ENSRNOP00000003297		transmembrane protein 100	Tmem100; transmembrane protein 100
ENSRNOG00000055564	561.277	1.09864	0.239638	4.58459	4.55e-06	4.25e-05	5.34211	4.37152	RGD1564664	499839				similar to LOC387763 protein	RGD1564664; uncharacterized protein C11orf96 homolog
ENSRNOG00000017220	402.899	1.27422	0.277989	4.58372	4.57e-06	4.26e-05	5.3403	4.3702	Tcirg1	293650	GO:0005634,GO:0000045,GO:0030670,GO:0051650,GO:0031529,GO:0030010,GO:0007035,GO:0010272,GO:0016236,GO:0048872,GO:0016471,GO:0045851,GO:0042476,GO:0051117,GO:0000220,GO:0010468,GO:0006874,GO:0016064,GO:0044691,GO:0035711,GO:0030217,GO:0033179,GO:0005575,GO:0002158,GO:0030183,GO:0035709,GO:0030667,GO:0071345,GO:0043029,GO:0045667,GO:0070166,GO:0015078,GO:0021554,GO:0006954,GO:0045453,GO:0050796,GO:…	10116.ENSRNOP00000023425		T-cell immune regulator 1, ATPase H+ transporting V0 subunit A3	Tcirg1; V-type proton ATPase 116 kDa subunit a
ENSRNOG00000067038	112.946	1.56567	0.341734	4.58154	4.62e-06	4.3e-05	5.33577	4.36616
ENSRNOG00000004566	2294.05	1.00531	0.219611	4.5777	4.7e-06	4.38e-05	5.32779	4.35902	Arhgef15	287418	GO:0061299,GO:0005515,GO:0030425,GO:0050790,GO:0005737,GO:2000297,GO:0090630,GO:0005085,GO:0051496	10116.ENSRNOP00000060721		Rho guanine nucleotide exchange factor 15	Arhgef15; rho guanine nucleotide exchange factor 15
ENSRNOG00000066835	36.5315	2.3629	0.516596	4.57398	4.79e-06	4.44e-05	5.32007	4.35267	Hist2h3c2
ENSRNOG00000018412	205.441	1.15925	0.253556	4.57197	4.83e-06	4.47e-05	5.31592	4.34925	Sfi1	305467	GO:0019902	10116.ENSRNOP00000037698		SFI1 centrin binding protein	Sfi1; protein SFI1 homolog
ENSRNOG00000015577	730.031	1.35849	0.2972	4.57096	4.85e-06	4.49e-05	5.31382	4.3474	Lpar6	691774	GO:0001835,GO:0005887,GO:0070915,GO:0035025,GO:0051482,GO:0004930,GO:0005886	10116.ENSRNOP00000021430		lysophosphatidic acid receptor 6	Lpar6; lysophosphatidic acid receptor 6
ENSRNOG00000016550	278.165	1.32233	0.289413	4.569	4.9e-06	4.53e-05	5.30975	4.34356	Dclk2	310698	GO:0005524,GO:0035556,GO:0018105,GO:0006468,GO:0004712,GO:0004674,GO:0106310,GO:0005737,GO:0021860,GO:0004672,GO:0005856,GO:0008017,GO:1900181,GO:0000226,GO:0021766	10116.ENSRNOP00000053894		doublecortin-like kinase 2	Dclk2; serine/threonine-protein kinase DCLK2 isoform b
ENSRNOG00000011946	545.529	1.74906	0.383176	4.56462	5e-06	4.62e-05	5.30069	4.33572	Ptn	24924	GO:0016525,GO:0010996,GO:0048477,GO:0031104,GO:0030902,GO:0043394,GO:0007420,GO:0010594,GO:1903706,GO:0048714,GO:0016020,GO:0009410,GO:0005886,GO:0005178,GO:0031594,GO:0005604,GO:0071305,GO:0007507,GO:0038085,GO:1900272,GO:0010811,GO:1904391,GO:0004864,GO:0021549,GO:0032355,GO:1904373,GO:0008284,GO:0048680,GO:0021510,GO:0009986,GO:1904389,GO:0002232,GO:0008201,GO:0014823,GO:0007613,GO:0030324,GO:…	10116.ENSRNOP00000016088		pleiotrophin	Ptn; pleiotrophin precursor
ENSRNOG00000005063	49.5776	1.6825	0.36861	4.56444	5.01e-06	4.62e-05	5.30031	4.33559	Atl1	362750	GO:0098826,GO:0016021,GO:0007409,GO:0030424,GO:0005525,GO:0005515,GO:0003924,GO:0000137,GO:0005737,GO:0005794,GO:0042802,GO:0071782,GO:0005789,GO:0007029,GO:0000139,GO:1990809,GO:0005783,GO:0051260	10116.ENSRNOP00000041993		atlastin GTPase 1	Atl1; atlastin-1
ENSRNOG00000070745	33.077	1.8154	0.397757	4.56411	5.02e-06	4.62e-05	5.29962	4.33535	Tnf	24835	GO:0002523,GO:0007254,GO:0032729,GO:0001937,GO:0005125,GO:1904999,GO:0043491,GO:0097237,GO:0042311,GO:0051384,GO:1903078,GO:0010629,GO:0000976,GO:0071230,GO:2000866,GO:0050830,GO:2001240,GO:0006959,GO:0007165,GO:0045944,GO:0009617,GO:0032722,GO:1900222,GO:0045123,GO:0005887,GO:0009897,GO:0001775,GO:0009410,GO:0097527,GO:0005886,GO:0006915,GO:0030198,GO:1903721,GO:0002037,GO:0043242,GO:1902004,GO:…			tumor necrosis factor	Tnf; tumor necrosis factor
ENSRNOG00000043388	821.771	1.4902	0.326643	4.56218	5.06e-06	4.65e-05	5.29563	4.33245	Irf3	292892	GO:0005634,GO:0005829,GO:0042803,GO:0000122,GO:0050727,GO:0019904,GO:0045893,GO:0000981,GO:0031663,GO:0032728,GO:0097300,GO:0010468,GO:0000978,GO:0032688,GO:0005737,GO:0000976,GO:0043330,GO:0005739,GO:0005575,GO:1990837,GO:0035666,GO:0060340,GO:0045944,GO:0098586,GO:0009617,GO:0050689,GO:0003674,GO:0042802,GO:0060337,GO:0043565,GO:0032727,GO:0032481,GO:0042981,GO:0001819,GO:0032496,GO:0001228,GO:…	10116.ENSRNOP00000027786	IRF	interferon regulatory factor 3	Irf3; interferon regulatory factor 3
ENSRNOG00000031612	76.8243	1.273	0.279102	4.56106	5.09e-06	4.67e-05	5.29332	4.33064	Gls2	192268	GO:0072593,GO:0004359,GO:0042981,GO:0005759,GO:0005739,GO:0006541,GO:0006543,GO:0006537	10116.ENSRNOP00000018737		glutaminase 2	Gls2; glutaminase liver isoform, mitochondrial isoform 1
ENSRNOG00000017508	432.135	1.49252	0.327528	4.55692	5.19e-06	4.76e-05	5.28476	4.32246	Kmt5c	308345	GO:0005634,GO:0006281,GO:2001034,GO:0005654,GO:0005721,GO:0042799,GO:1904047,GO:0005575,GO:0034772,GO:0000792,GO:0042393,GO:0003674,GO:0000779,GO:0016571,GO:0046872,GO:0003682,GO:0008150,GO:0006325,GO:0034773,GO:0045830	10116.ENSRNOP00000023744		lysine methyltransferase 5C	Kmt5c; histone-lysine N-methyltransferase KMT5C
ENSRNOG00000011483	107.682	2.61898	0.575146	4.55359	5.27e-06	4.82e-05	5.27787	4.31653	S100a9			10116.ENSRNOP00000015351
ENSRNOG00000059276	59.108	1.4734	0.324051	4.54681	5.45e-06	4.96e-05	5.26387	4.3047	BC055324	498265				similar to hypothetical protein FLJ10706	uncharacterized protein C1orf112 homolog
ENSRNOG00000061612	60.4035	1.5385	0.338777	4.54133	5.59e-06	5.07e-05	5.25258	4.29485	Zfp184	306966	GO:0006355		zf-C2H2	zinc finger protein 184	Zfp184; zinc finger protein 184 isoform X1
ENSRNOG00000014354	310.514	1.61866	0.356509	4.5403	5.62e-06	5.09e-05	5.25047	4.29321	Cep95	287766	GO:0005737,GO:0000922,GO:0005813	10116.ENSRNOP00000062563		centrosomal protein 95	Cep95; centrosomal protein of 95 kDa
ENSRNOG00000053787	875.053	1.1151	0.245645	4.53948	5.64e-06	5.11e-05	5.24878	4.292	Mdfic	362325	GO:0005634,GO:0045892,GO:0050434,GO:0030111,GO:0005737,GO:0005730,GO:0030957,GO:0030332,GO:0045893,GO:0140297,GO:0046328,GO:0008134,GO:0042308			MyoD family inhibitor domain containing	Mdfic; myoD family inhibitor domain-containing protein
ENSRNOG00000018359	1241.61	1.61305	0.355556	4.53668	5.71e-06	5.16e-05	5.24301	4.28719	Smad7	81516	GO:0005634,GO:0071560,GO:0002725,GO:0005829,GO:0005813,GO:0000122,GO:0005515,GO:0034333,GO:1902731,GO:0055010,GO:0010944,GO:0017015,GO:0032436,GO:0060395,GO:0001650,GO:0005654,GO:0009653,GO:0001657,GO:2000317,GO:0030512,GO:0043433,GO:0005737,GO:0048185,GO:1990830,GO:0031397,GO:0031625,GO:0008013,GO:0003677,GO:0031398,GO:0045892,GO:0060394,GO:0035556,GO:0031503,GO:0032991,GO:0050821,GO:0034616,GO:…	10116.ENSRNOP00000024831	MH1	SMAD family member 7	Smad7; mothers against decapentaplegic homolog 7
ENSRNOG00000018987	841.71	1.0073	0.222133	4.53467	5.77e-06	5.2e-05	5.23887	4.28376	Crebzf	293112	GO:0005634,GO:0003700,GO:0045892,GO:0045944,GO:0051090,GO:0042802,GO:0000976,GO:0045814,GO:0009615,GO:0005739,GO:0090575,GO:0006357,GO:0005654	10116.ENSRNOP00000025653	TF_bZIP	CREB/ATF bZIP transcription factor	Crebzf; CREB/ATF bZIP transcription factor
ENSRNOG00000065786	223.487	1.47115	0.32488	4.52829	5.95e-06	5.35e-05	5.22575	4.27135
ENSRNOG00000057092	63.4786	3.17062	0.700515	4.52612	6.01e-06	5.4e-05	5.2213	4.26738	Slfn4
ENSRNOG00000013851	569.223	1.01241	0.223799	4.52375	6.08e-06	5.45e-05	5.21644	4.26322	Spry4	291610	GO:0043407,GO:0040037,GO:0005829,GO:1900025,GO:0070373,GO:0005737,GO:0048513,GO:0046580,GO:1990830,GO:0016020,GO:0004860	10116.ENSRNOP00000018511		sprouty RTK signaling antagonist 4	Spry4; protein sprouty homolog 4
ENSRNOG00000024508	26.4903	3.94135	0.871324	4.5234	6.09e-06	5.46e-05	5.21572	4.26274	Lpal2	690326		10116.ENSRNOP00000032516		lipoprotein(a) like 2, pseudogene	Lpal2; uncharacterized protein LOC690326 precursor
ENSRNOG00000059618	1207.69	1.33337	0.294852	4.52218	6.12e-06	5.49e-05	5.21321	4.2607	Scarf1	303313	GO:0016358,GO:0016021,GO:0030169,GO:0048680,GO:0016322,GO:0006898,GO:0005044,GO:0010976			scavenger receptor class F, member 1	Scarf1; scavenger receptor class F member 1 precursor
ENSRNOG00000001289	133.791	1.38908	0.307279	4.52059	6.17e-06	5.52e-05	5.20995	4.25768		498154		10116.ENSRNOP00000001734		hypothetical protein LOC498154	uncharacterized protein C7orf50 homolog
ENSRNOG00000053518	1067.45	1.29253	0.285969	4.51983	6.19e-06	5.54e-05	5.20839	4.25636	Zscan26	266792	GO:0005829,GO:0000978,GO:0006357,GO:0000981,GO:0005654,GO:0046872		zf-C2H2	zinc finger and SCAN domain containing 26	Zscan26; zinc finger and SCAN domain-containing protein 26 isoform X1
ENSRNOG00000027990	1183.12	1.19456	0.264303	4.51964	6.19e-06	5.54e-05	5.208	4.2562	Crip1	691657	GO:0010468,GO:0060741,GO:0010043,GO:0008270,GO:0005737,GO:0042277,GO:0008630,GO:0071493,GO:0010033,GO:0006955,GO:0071236	10116.ENSRNOP00000006835		cysteine rich protein 1	Crip1; cysteine-rich protein 1
ENSRNOG00000058006	234.761	1.48091	0.327725	4.51875	6.22e-06	5.55e-05	5.20618	4.25555	Sncg	64347	GO:0048471,GO:0005515,GO:0005813,GO:0005819,GO:0048487,GO:1901214,GO:0046928,GO:0043679,GO:0030424,GO:0043014,GO:0005737,GO:0005815,GO:1901215,GO:0007422,GO:0042220,GO:1904307,GO:0045202,GO:1903136,GO:0050808,GO:0009410,GO:0014059,GO:0005886,GO:0009306,GO:0002118,GO:0007268,GO:0008344,GO:0048488,GO:0071464,GO:0043025			synuclein, gamma	Sncg; gamma-synuclein
ENSRNOG00000064534	15.3632	3.6336	0.80427	4.51789	6.25e-06	5.57e-05	5.2044	4.25402
ENSRNOG00000010418	131.75	1.1794	0.261593	4.50852	6.53e-06	5.82e-05	5.18521	4.23529	Nek1	290705	GO:0005634,GO:0005829,GO:0005813,GO:0004672,GO:0035264,GO:0007283,GO:0005654,GO:0006974,GO:0001822,GO:0010212,GO:0071889,GO:0005737,GO:0060271,GO:0005575,GO:0034451,GO:0005524,GO:0006468,GO:0004674,GO:0003674,GO:0000242,GO:2000001,GO:0008150,GO:0016301	10116.ENSRNOP00000043277		NIMA-related kinase 1	Nek1; serine/threonine-protein kinase Nek1
ENSRNOG00000062350	2275.46	1.17648	0.26104	4.50689	6.58e-06	5.86e-05	5.18187	4.23219
ENSRNOG00000016103	325.776	1.27057	0.281963	4.50614	6.6e-06	5.88e-05	5.18034	4.23089	Nkd2	308068	GO:0070382,GO:0072659,GO:0016323,GO:0032436,GO:0051117,GO:1903078,GO:0005737,GO:0031410,GO:0031625,GO:0016328,GO:0071944,GO:0090090,GO:0005886,GO:0048210,GO:0016055,GO:0019838,GO:0030178,GO:0010954,GO:0005509,GO:0032036	10116.ENSRNOP00000021898		NKD inhibitor of WNT signaling pathway 2	Nkd2; protein naked cuticle homolog 2
ENSRNOG00000055001	16.5497	2.47768	0.550136	4.50376	6.68e-06	5.93e-05	5.17547	4.22712	AABR07005004.3	120100353				small nucleolar RNA SNORA3/SNORA45 family	small nucleolar RNA SNORA3/SNORA45 family
ENSRNOG00000051623	212.563	1.28401	0.285099	4.50372	6.68e-06	5.93e-05	5.1754	4.22712	Exosc8	295050	GO:0005634,GO:0005694,GO:0005829,GO:0034476,GO:0006396,GO:0034475,GO:0005654,GO:0004532,GO:0001650,GO:0071038,GO:0005737,GO:0071028,GO:0043231,GO:0006401,GO:0042802,GO:0071035,GO:0071042,GO:0000467,GO:0034473,GO:0000176,GO:0035925,GO:0016075,GO:0005730,GO:0000178,GO:0000177,GO:0043928,GO:0034427			exosome component 8	Exosc8; exosome complex component RRP43
ENSRNOG00000022622	116.409	1.19327	0.265017	4.50262	6.71e-06	5.95e-05	5.17314	4.22533	Slc38a6	299139	GO:0003333,GO:0016021,GO:0006865,GO:0006868,GO:0015186,GO:0005887,GO:0006814,GO:0015171,GO:0005886	10116.ENSRNOP00000035818		solute carrier family 38, member 6	Slc38a6; probable sodium-coupled neutral amino acid transporter 6
ENSRNOG00000009946	531.376	1.79317	0.398326	4.50176	6.74e-06	5.97e-05	5.17138	4.22381	Ldlr	300438	GO:0010899,GO:0045471,GO:0005515,GO:0034381,GO:0007616,GO:0009725,GO:0010628,GO:0010898,GO:0016323,GO:0030169,GO:0032355,GO:0033762,GO:0008203,GO:0034384,GO:0071813,GO:0005041,GO:0006629,GO:0042157,GO:0051246,GO:0097443,GO:0010867,GO:0007568,GO:0090118,GO:0150094,GO:0009986,GO:0001540,GO:0010629,GO:0010989,GO:0005905,GO:0030301,GO:0042159,GO:0042632,GO:0043627,GO:1990666,GO:1905907,GO:0043235,GO:…	10116.ENSRNOP00000013496		low density lipoprotein receptor	Ldlr; low-density lipoprotein receptor precursor
ENSRNOG00000052539	445.364	1.12864	0.251841	4.48155	7.41e-06	6.5e-05	5.13017	4.18724	Prpf40b	363000	GO:0045292,GO:0003723,GO:0071004,GO:0005685,GO:0000398			pre-mRNA processing factor 40 homolog B	Prpf40b; pre-mRNA-processing factor 40 homolog B
ENSRNOG00000020006	229.707	1.44489	0.32244	4.48112	7.43e-06	6.51e-05	5.12928	4.18658	Wdr90	102555298	GO:0060271,GO:0005814	10116.ENSRNOP00000027121		WD repeat domain 90	Wdr90; WD repeat-containing protein 90 isoform X1
ENSRNOG00000009891	604.806	1.13338	0.253274	4.47491	7.64e-06	6.68e-05	5.11666	4.17534	Pcf11	361605	GO:0003729,GO:0006369,GO:0008150,GO:0003674,GO:0005737,GO:0006378,GO:0005849,GO:0005739,GO:0005575,GO:0005654,GO:0000993,GO:0006379	10116.ENSRNOP00000013552		PCF11 cleavage and polyadenylation factor subunit	Pcf11; pre-mRNA cleavage complex 2 protein Pcf11 isoform X1
ENSRNOG00000011909	161.513	1.2499	0.279577	4.47066	7.8e-06	6.79e-05	5.10802	4.16831	Rasa2	25597	GO:0035556,GO:0005543,GO:0005096,GO:0046580,GO:0043087,GO:0046872,GO:0005886	10116.ENSRNOP00000016327		RAS p21 protein activator 2	Rasa2; ras GTPase-activating protein 2
ENSRNOG00000049994	303.334	1.2625	0.282612	4.46726	7.92e-06	6.88e-05	5.10113	4.16233	Ifi44l	310968	GO:0006955,GO:0005737,GO:0051607,GO:0005525	10116.ENSRNOP00000064282		interferon-induced protein 44-like	Ifi44l; interferon-induced protein 44-like isoform X1
ENSRNOG00000003809	924.741	1.31087	0.293528	4.46591	7.97e-06	6.92e-05	5.09837	4.16004	Sat1	302642	GO:0005829,GO:0032919,GO:0006598,GO:0006595,GO:0042802,GO:0006596,GO:0008080,GO:0042127,GO:0009447,GO:0032918,GO:0001525,GO:0019809,GO:0004145	10116.ENSRNOP00000062939		spermidine/spermine N1-acetyl transferase 1	Sat1; diamine acetyltransferase 1
ENSRNOG00000004317	94.1625	1.48819	0.333324	4.46469	8.02e-06	6.95e-05	5.0959	4.15802	Vipr2	29555	GO:0007188,GO:0048662,GO:0016021,GO:0007190,GO:0008528,GO:0017046,GO:0004999,GO:0007166,GO:0005886	10116.ENSRNOP00000005876		vasoactive intestinal peptide receptor 2	Vipr2; vasoactive intestinal polypeptide receptor 2 precursor
ENSRNOG00000005437	65.9611	1.77875	0.398462	4.46404	8.04e-06	6.97e-05	5.09459	4.15694	Rida			10116.ENSRNOP00000007430
ENSRNOG00000016935	710.649	1.19013	0.266731	4.46193	8.12e-06	7.03e-05	5.09032	4.15335	Mapk1ip1	499280	GO:0042802	10116.ENSRNOP00000022711		mitogen-activated protein kinase 1 interacting protein 1	Mapk1ip1; MAPK-interacting and spindle-stabilizing protein
ENSRNOG00000069900	76.5547	1.37781	0.30906	4.45806	8.27e-06	7.13e-05	5.08247	4.14664	Ypel4	502643	GO:0046872,GO:0005730			yippee-like 4	Ypel4; protein yippee-like 4
ENSRNOG00000029592	1153.98	1.39785	0.314006	4.45166	8.52e-06	7.34e-05	5.06951	4.13437	Srsf11	502603	GO:0008380,GO:0003723,GO:0008150,GO:0003674,GO:0042802,GO:0016607,GO:0005575,GO:0005654	10116.ENSRNOP00000043202		serine and arginine rich splicing factor 11	Srsf11; serine/arginine-rich splicing factor 11
ENSRNOG00000004521	649.333	1.37177	0.308444	4.44738	8.69e-06	7.47e-05	5.06087	4.1264	Prpf39	314171	GO:0000243,GO:0071004,GO:0000395,GO:0005685	10116.ENSRNOP00000061487		pre-mRNA processing factor 39	Prpf39; pre-mRNA-processing factor 39
ENSRNOG00000010625	57.0116	1.45075	0.326539	4.4428	8.88e-06	7.62e-05	5.05161	4.11827	Dnmt3b			10116.ENSRNOP00000015482
ENSRNOG00000038973	225.686	1.27907	0.287935	4.44221	8.9e-06	7.63e-05	5.05041	4.1173	Acd	307798	GO:0070182,GO:0044877,GO:0031848,GO:0001501,GO:0030326,GO:0005697,GO:0035282,GO:0070187,GO:0016604,GO:0000781,GO:0051973,GO:0006886,GO:0001655,GO:0032211,GO:0032202,GO:0000783,GO:0070200,GO:0000723,GO:0042162,GO:0060381,GO:0007004,GO:0070198,GO:0016233,GO:0032212	10116.ENSRNOP00000056334		ACD, shelterin complex subunit and telomerase recruitment factor	Acd; adrenocortical dysplasia protein homolog
ENSRNOG00000018194	2103.81	1.25897	0.283519	4.44052	8.97e-06	7.69e-05	5.047	4.11434	Srrm1	313620	GO:0048024,GO:0006397,GO:0003674,GO:0008150,GO:0016607,GO:0071013,GO:0005575,GO:0005681	10116.ENSRNOP00000052955		serine and arginine repetitive matrix 1	Srrm1; serine/arginine repetitive matrix protein 1
ENSRNOG00000015354	267.997	1.58398	0.356745	4.44008	8.99e-06	7.69e-05	5.04612	4.11393	Aox1	54349	GO:0043546,GO:0050250,GO:0005829,GO:0042803,GO:0016491,GO:0005506,GO:0071949,GO:0102797,GO:0004031,GO:0042802,GO:0051537,GO:0006805,GO:0050660,GO:0006629,GO:0051287,GO:0102798	10116.ENSRNOP00000059651		aldehyde oxidase 1	Aox1; aldehyde oxidase 1
ENSRNOG00000047132	117.724	1.55717	0.350829	4.43855	9.06e-06	7.74e-05	5.04304	4.1115	Zfp182	100911831	GO:0005634,GO:0006357,GO:0000981,GO:0000978	10116.ENSRNOP00000067088	zf-C2H2	zinc finger protein 182	Zfp182; zinc finger protein 182 isoform X1
ENSRNOG00000062779	32.9167	2.41546	0.544253	4.43812	9.07e-06	7.74e-05	5.04217	4.11108		100910669	GO:0042288,GO:0016021,GO:0007165			paired immunoglobulin-like type 2 receptor alpha-like	paired immunoglobulin-like type 2 receptor alpha isoform X1
ENSRNOG00000011261	335.682	1.2124	0.273179	4.43812	9.07e-06	7.74e-05	5.04216	4.11108	Ttc14	310314	GO:0003676	10116.ENSRNOP00000015192		tetratricopeptide repeat domain 14	Ttc14; tetratricopeptide repeat protein 14
ENSRNOG00000048949	69.6271	1.81411	0.408985	4.43564	9.18e-06	7.83e-05	5.03716	4.1063	Elovl6	171402	GO:0030497,GO:0102337,GO:0042759,GO:0034626,GO:0016747,GO:0102756,GO:0009922,GO:0034625,GO:0120162,GO:0042761,GO:0035338,GO:0102338,GO:0005783,GO:0102336,GO:0009923,GO:0006636,GO:0030148,GO:0030176,GO:0019367	10116.ENSRNOP00000067070		ELOVL fatty acid elongase 6	Elovl6; elongation of very long chain fatty acids protein 6
ENSRNOG00000031689	105.763	1.16841	0.263554	4.43327	9.28e-06	7.91e-05	5.03238	4.10174	Trim15	100910806	GO:0003713,GO:0044790,GO:0008270,GO:0045087,GO:1900246,GO:0045893,GO:0032481,GO:1901253,GO:0051091,GO:0051092	10116.ENSRNOP00000001017		tripartite motif containing 15	Trim15; tripartite motif-containing protein 15
ENSRNOG00000069297	49.77	1.71548	0.38712	4.43139	9.36e-06	7.97e-05	5.02859	4.09841
ENSRNOG00000070106	45.5085	1.77378	0.4005	4.42891	9.47e-06	8.05e-05	5.0236	4.09408		102552000				zinc finger protein 91-like	zinc finger protein 431-like isoform X7
ENSRNOG00000012558	264.601	1.27193	0.287365	4.42617	9.59e-06	8.15e-05	5.01809	4.08903	Orc2	301430	GO:0005634,GO:0005813,GO:0006260,GO:0003688,GO:0000785,GO:0000939,GO:0000792,GO:0005654,GO:0000781,GO:0005664,GO:0000808	10116.ENSRNOP00000042867		origin recognition complex, subunit 2	Orc2; origin recognition complex subunit 2
ENSRNOG00000064381	191.872	1.50716	0.340776	4.42273	9.75e-06	8.26e-05	5.01118	4.08278	Abcg3l2	360910	GO:0055085,GO:0016021,GO:0140359,GO:0005524			ATP-binding cassette, subfamily G (WHITE), member 3-like 2	Abcg3l2; ATP-binding cassette, subfamily G (WHITE), member 3-like 2
ENSRNOG00000006717	77.5813	1.00908	0.228452	4.41704	1e-05	8.47e-05	4.99972	4.07222	Ankrd26	312667	GO:0042593,GO:0046627,GO:0040015,GO:0005813,GO:0019217,GO:0070373,GO:0008150,GO:0003674,GO:0019216,GO:0046621,GO:0005575,GO:0060259,GO:0045599,GO:0015629	10116.ENSRNOP00000064010		ankyrin repeat domain containing 26	Ankrd26; ankyrin repeat domain-containing protein 30A isoform X4
ENSRNOG00000005705	56.8251	1.56674	0.354912	4.41446	1.01e-05	8.55e-05	4.99455	4.06794	Qpct	313837	GO:0017186,GO:0008270,GO:0006508,GO:0016603,GO:0008235	10116.ENSRNOP00000045568		glutaminyl-peptide cyclotransferase	Qpct; glutaminyl-peptide cyclotransferase
ENSRNOG00000001607	1385.5	1.18959	0.269723	4.41042	1.03e-05	8.7e-05	4.98645	4.06073	Adamts1	79252	GO:0062023,GO:0060347,GO:0016525,GO:0008270,GO:0004222,GO:0001822,GO:0030728,GO:0008201,GO:0031410,GO:0044691,GO:0010976,GO:1904754,GO:0007229,GO:0001542,GO:0003674,GO:0006508,GO:0005576,GO:0030198,GO:1900087,GO:0005604,GO:0071305,GO:0071374,GO:0071380,GO:0031012,GO:1904707	10116.ENSRNOP00000002187		ADAM metallopeptidase with thrombospondin type 1 motif, 1	Adamts1; A disintegrin and metalloproteinase with thrombospondin motifs 1 precursor
ENSRNOG00000020736	122.177	1.00211	0.227322	4.40835	1.04e-05	8.77e-05	4.9823	4.0568	Nadsyn1	353255	GO:0005524,GO:0008150,GO:0003674,GO:0005737,GO:0004359,GO:0003952,GO:0005575,GO:0034627,GO:0009435	10116.ENSRNOP00000028175		NAD synthetase 1	Nadsyn1; glutamine-dependent NAD(+) synthetase
ENSRNOG00000014964	39.6348	1.80622	0.410037	4.40501	1.06e-05	8.9e-05	4.9756	4.05076	Hp	24464	GO:0004252,GO:0030492,GO:0051602,GO:0042542,GO:0098869,GO:0002526,GO:0016209,GO:0010288,GO:0007219,GO:0007283,GO:0007568,GO:0031638,GO:0051384,GO:0072562,GO:0060416,GO:0031838,GO:0032026,GO:0042594,GO:0009617,GO:0005794,GO:0042802,GO:0006508,GO:0006953,GO:0005576,GO:0005783,GO:0010942,GO:0010033,GO:0009410,GO:0033591,GO:0032496,GO:0051354,GO:0014070,GO:0001889,GO:0009408,GO:0002376,GO:0001666,GO:…	10116.ENSRNOP00000049003		haptoglobin	Hp; haptoglobin precursor
ENSRNOG00000061857	160.63	1.02911	0.23375	4.4026	1.07e-05	8.98e-05	4.97078	4.04661	Mgst2	295037	GO:0098869,GO:0010243,GO:0006629,GO:0004464,GO:0019370,GO:0005737,GO:0043231,GO:0006750,GO:0004602,GO:0008047,GO:0050790,GO:0042802,GO:0005783,GO:0016020,GO:0005886,GO:0032496,GO:0016021,GO:0004364,GO:0005635,GO:0043295,GO:0005789,GO:0046466			microsomal glutathione S-transferase 2	Mgst2; microsomal glutathione S-transferase 2
ENSRNOG00000004649	39.8083	2.11934	0.481628	4.40038	1.08e-05	9.06e-05	4.96632	4.04299	Il1b	24494	GO:0070498,GO:0043407,GO:0045687,GO:1903597,GO:0071396,GO:0048143,GO:0030593,GO:0032729,GO:0071260,GO:0045766,GO:0010193,GO:0033198,GO:0005125,GO:0030728,GO:0043491,GO:0051384,GO:0010629,GO:0048711,GO:0071548,GO:0043278,GO:0032725,GO:0007165,GO:2001240,GO:0045944,GO:2000178,GO:0032722,GO:0050767,GO:0033591,GO:0009410,GO:0050999,GO:0005178,GO:0032874,GO:0071398,GO:0046627,GO:0045665,GO:0035505,GO:…	10116.ENSRNOP00000006308		interleukin 1 beta	Il1b; interleukin-1 beta
ENSRNOG00000025100	118.527	1.21075	0.275149	4.40035	1.08e-05	9.06e-05	4.96627	4.04299	Ikbke	363984	GO:0005634,GO:0038061,GO:0036435,GO:0018105,GO:0004672,GO:0008384,GO:0048255,GO:0005737,GO:0035456,GO:0031625,GO:0051091,GO:0043254,GO:0060340,GO:0004704,GO:0005524,GO:0006468,GO:0034340,GO:0098586,GO:0004674,GO:0042802,GO:0031966,GO:0006955,GO:0007252,GO:0010467,GO:0010884,GO:0070530,GO:0008630,GO:0043123,GO:0016605,GO:0097400	10116.ENSRNOP00000030127		inhibitor of nuclear factor kappa B kinase subunit epsilon	Ikbke; inhibitor of nuclear factor kappa-B kinase subunit epsilon
ENSRNOG00000017737	3213.76	1.59781	0.363673	4.39353	1.12e-05	9.3e-05	4.95263	4.03132	Dgkz	81821	GO:0005634,GO:0005829,GO:0005515,GO:0045930,GO:0050860,GO:0031571,GO:0014069,GO:0006654,GO:0098978,GO:0090216,GO:0099562,GO:0005737,GO:0003951,GO:0046834,GO:0098685,GO:0001727,GO:0051966,GO:0005524,GO:0035556,GO:0004857,GO:0043086,GO:0016607,GO:0030027,GO:0007205,GO:0016020,GO:0004143,GO:0008022,GO:0046486,GO:0005886,GO:0046872,GO:0016310,GO:0046580,GO:0016301,GO:0046339	10116.ENSRNOP00000024280		diacylglycerol kinase zeta	Dgkz; diacylglycerol kinase zeta
ENSRNOG00000015310	1068.97	1.18395	0.26954	4.39248	1.12e-05	9.34e-05	4.95054	4.02945	Lrrc32	293135	GO:0046007,GO:1901388,GO:0009986,GO:0016021,GO:0001818,GO:1901398,GO:0010628,GO:0007179,GO:0050431,GO:0062009,GO:0005654	10116.ENSRNOP00000020520		leucine rich repeat containing 32	Lrrc32; leucine-rich repeat-containing protein 32 precursor
ENSRNOG00000004061	945.959	1.01298	0.230822	4.3886	1.14e-05	9.49e-05	4.94277	4.02257	Pnn	368070	GO:0008380,GO:0035145,GO:0006397,GO:0003674,GO:0005737,GO:0008150,GO:0016607,GO:0030057,GO:0071013,GO:0005575,GO:0098609,GO:0003677	10116.ENSRNOP00000005439		pinin, desmosome associated protein	Pnn; pinin
ENSRNOG00000060693	49.1656	1.7253	0.393494	4.38455	1.16e-05	9.66e-05	4.9347	4.01493	Catsperg	292767	GO:0097228			cation channel sperm associated auxiliary subunit gamma	Catsperg; cation channel sperm-associated protein subunit gamma precursor
ENSRNOG00000010397	57.7948	1.97349	0.450124	4.38432	1.16e-05	9.67e-05	4.93424	4.01469	Agbl3	500076	GO:0005829,GO:0004181,GO:0008270,GO:0035610,GO:0006508	10116.ENSRNOP00000029038		AGBL carboxypeptidase 3	Agbl3; cytosolic carboxypeptidase 3 isoform X1
ENSRNOG00000038001	178.602	1.14207	0.260768	4.37965	1.19e-05	9.84e-05	4.92492	4.00707	Slc25a1	29743	GO:0016021,GO:0005743,GO:0071913,GO:0015137,GO:0005739,GO:0006843	10116.ENSRNOP00000000306		solute carrier family 25 member 1	Slc25a1; tricarboxylate transport protein, mitochondrial precursor
ENSRNOG00000027245	98.0819	1.28775	0.294619	4.37089	1.24e-05	0.00010179	4.90748	3.99229	Tdrp	498662	GO:0005634,GO:0005829,GO:0008150,GO:0003674,GO:0005737,GO:0043231,GO:0007283,GO:0005575	10116.ENSRNOP00000028935		testis development related protein	Tdrp; testis development-related protein
ENSRNOG00000019500	407.315	3.82497	0.875553	4.36863	1.25e-05	0.000102695	4.90299	3.98845	Cyp1a1	24296	GO:0070330,GO:0071407,GO:0102033,GO:0020037,GO:0003824,GO:0006778,GO:0005515,GO:0009404,GO:0009624,GO:0042904,GO:0032451,GO:0006805,GO:0009615,GO:0046483,GO:0106256,GO:0019341,GO:0043010,GO:0051879,GO:0008202,GO:0030544,GO:0101021,GO:0007568,GO:0070365,GO:0070576,GO:0006631,GO:0009611,GO:0009804,GO:0005737,GO:0002933,GO:0120319,GO:0043231,GO:0018894,GO:0005739,GO:0008283,GO:0009812,GO:0009308,GO:…	10116.ENSRNOP00000026473		cytochrome P450, family 1, subfamily a, polypeptide 1	Cyp1a1; cytochrome P450 1A1
ENSRNOG00000061910	1762.67	2.05653	0.470991	4.36638	1.26e-05	0.000103601	4.89853	3.98464	Igfbp3	24484	GO:0005634,GO:0001649,GO:1904017,GO:0001933,GO:0005515,GO:0071392,GO:0043065,GO:0042567,GO:0043410,GO:1990418,GO:0007565,GO:0032868,GO:0014912,GO:2000844,GO:0007568,GO:0010666,GO:0060416,GO:0005520,GO:0000792,GO:0040008,GO:0048662,GO:0008160,GO:0006468,GO:0050790,GO:0031994,GO:0061771,GO:0045663,GO:1902512,GO:0043568,GO:0009410,GO:0044342,GO:0006915,GO:0032496,GO:0001968,GO:0008285,GO:0031995,GO:…			insulin-like growth factor binding protein 3	Igfbp3; insulin-like growth factor-binding protein 3 precursor
ENSRNOG00000007372	312.094	1.34519	0.308142	4.3655	1.27e-05	0.00010397	4.89677	3.98309	Casp1	25166	GO:0005634,GO:0060081,GO:0090200,GO:0005515,GO:0050727,GO:0051882,GO:0140448,GO:0002221,GO:0043065,GO:1903265,GO:0071260,GO:0016485,GO:0033198,GO:0008303,GO:0097300,GO:0072558,GO:0010506,GO:0071310,GO:0004175,GO:0071346,GO:0005737,GO:0007613,GO:0030324,GO:0005739,GO:0097110,GO:0046010,GO:1901998,GO:0009617,GO:0016540,GO:0043005,GO:0070269,GO:0042802,GO:0032991,GO:0050729,GO:0006508,GO:0061702,GO:…	10116.ENSRNOP00000009993		caspase 1	Casp1; caspase-1
ENSRNOG00000002835	1336.72	1.17533	0.269927	4.35424	1.34e-05	0.00010897	4.87443	3.96269	Luc7l3	360602	GO:0005634,GO:0008380,GO:0071004,GO:0005685,GO:0016607,GO:0005654,GO:0006376,GO:0003729	10116.ENSRNOP00000003914		LUC7-like 3 pre-mRNA splicing factor	Luc7l3; luc7-like protein 3
ENSRNOG00000020384	676.408	1.06755	0.245386	4.35048	1.36e-05	0.000110691	4.86698	3.95589	Fam13b	291694	GO:0007165	10116.ENSRNOP00000027663		family with sequence similarity 13, member B	Fam13b; protein FAM13B
ENSRNOG00000009470	2484.48	1.01159	0.232687	4.34743	1.38e-05	0.000112021	4.86093	3.9507	Flnb	306204	GO:0005634,GO:0005903,GO:0003334,GO:0051015,GO:0005829,GO:0005925,GO:0030036,GO:0043005,GO:0008150,GO:0003674,GO:0042802,GO:0071346,GO:0007519,GO:0001725,GO:0003382,GO:0045335,GO:0005886,GO:0043025	10116.ENSRNOP00000061198		filamin B	Flnb; filamin-B
ENSRNOG00000014011	1573.54	1.04476	0.240417	4.34563	1.39e-05	0.000112777	4.85737	3.94778	Dll4	311332	GO:0000122,GO:0035924,GO:0010628,GO:0001569,GO:0005112,GO:0045746,GO:0090051,GO:0007219,GO:0061074,GO:0060579,GO:0010629,GO:0044344,GO:0043537,GO:0030217,GO:0003222,GO:0035912,GO:0003208,GO:0001525,GO:0001974,GO:0061314,GO:0045747,GO:0072554,GO:2000179,GO:0050767,GO:0005886,GO:0003209,GO:0016021,GO:0008285,GO:1903588,GO:0005509,GO:0010596,GO:0003344	10116.ENSRNOP00000018970		delta like canonical Notch ligand 4	Dll4; delta-like protein 4 precursor
ENSRNOG00000004268	585.967	1.71803	0.395388	4.34519	1.39e-05	0.000112893	4.8565	3.94733	Zfp386			10116.ENSRNOP00000005648	zf-C2H2
ENSRNOG00000064160	13.8401	3.29804	0.75936	4.34318	1.4e-05	0.000113762	4.85253	3.944		120100091				uncharacterized LOC120100091
ENSRNOG00000055648	117.162	1.49228	0.343667	4.34223	1.41e-05	0.000114202	4.85064	3.94233	Haus7	293844	GO:0051011,GO:0007098,GO:0005813,GO:0070652,GO:0051225,GO:1990498,GO:0031996			HAUS augmin-like complex, subunit 7	Haus7; HAUS augmin-like complex subunit 7
ENSRNOG00000060123	104.596	1.55596	0.358519	4.33997	1.43e-05	0.00011527	4.84617	3.93828	Kifc2	300053	GO:0005634,GO:0007018,GO:0005524,GO:0072686,GO:0005874,GO:0016887,GO:0008017,GO:0003777,GO:0005815,GO:0090307,GO:0005871,GO:0030139			kinesin family member C2	Kifc2; kinesin-like protein KIFC2 precursor
ENSRNOG00000069481	105.103	1.30746	0.301338	4.33886	1.43e-05	0.000115795	4.84398	3.93631	Abcg3l1	289453	GO:0016021,GO:0005524,GO:0055085,GO:0140359,GO:0005886			ATP-binding cassette, subfamily G (WHITE), member 3-like 1	Abcg3l1; ATP-binding cassette, subfamily G (WHITE), member 3-like 1
ENSRNOG00000060356	46.2331	2.20884	0.509293	4.33707	1.44e-05	0.000116626	4.84045	3.9332	Kif15	353302	GO:0007018,GO:0005524,GO:1901673,GO:0005737,GO:0005874,GO:0016887,GO:0008017,GO:0005819,GO:0003777,GO:0005871			kinesin family member 15	Kif15; kinesin-like protein KIF15
ENSRNOG00000001892	47.78	2.38764	0.551403	4.33011	1.49e-05	0.000119995	4.82672	3.92084	Tbx1	360737	GO:0003007,GO:0042803,GO:0007498,GO:0042472,GO:0045944,GO:2001037,GO:0071600,GO:0060982,GO:0072513,GO:0048644,GO:0001228,GO:0050679,GO:0007507,GO:0007389,GO:0006357,GO:0048752,GO:0048384,GO:2000027,GO:0000122,GO:0001708,GO:0008284,GO:0045893,GO:0000981,GO:0003148,GO:0030855,GO:1904888,GO:0005575,GO:0001974,GO:0070166,GO:0060325,GO:0048701,GO:0001568,GO:0048844,GO:0008150,GO:0048514,GO:0003700,GO:…	10116.ENSRNOP00000002597	T-box	T-box transcription factor 1	Tbx1; T-box transcription factor TBX1
ENSRNOG00000005917	108.959	1.13777	0.262777	4.32979	1.49e-05	0.000120078	4.82608	3.92054	Pawr	64513	GO:0005634,GO:0005515,GO:0000122,GO:0071392,GO:0010628,GO:0032355,GO:0045760,GO:0043065,GO:0050860,GO:0071372,GO:0000785,GO:1904457,GO:0071347,GO:0005884,GO:1901300,GO:0030424,GO:0009611,GO:0010040,GO:1901082,GO:0010629,GO:0005080,GO:0005737,GO:0071306,GO:0032516,GO:0090281,GO:0008157,GO:0043005,GO:0043522,GO:0048147,GO:0030889,GO:0019899,GO:0097202,GO:1903238,GO:0015629,GO:0050965,GO:0005886,GO:…	10116.ENSRNOP00000008222		pro-apoptotic WT1 regulator	Pawr; PRKC apoptosis WT1 regulator protein
ENSRNOG00000020698	141.48	1.46743	0.339052	4.32803	1.5e-05	0.000120926	4.8226	3.91748	Rnd2	303553	GO:0005515,GO:0032956,GO:0042995,GO:0005525,GO:0003924,GO:0031410,GO:0019901,GO:0005769,GO:0007015,GO:0016477,GO:0030865,GO:0007163,GO:0007264,GO:0005856,GO:0005886,GO:0048672,GO:0047485,GO:0005938,GO:0008360	10116.ENSRNOP00000028089		Rho family GTPase 2	Rnd2; rho-related GTP-binding protein RhoN
ENSRNOG00000063807	50.8248	1.51255	0.349499	4.32776	1.51e-05	0.000120977	4.82208	3.9173
ENSRNOG00000042504	47.8645	1.8677	0.431605	4.32734	1.51e-05	0.000121128	4.82124	3.91675	Zfp964	100362170	GO:0005634,GO:0006357,GO:0000981,GO:0000978	10116.ENSRNOP00000060023	zf-C2H2	zinc finger protein 964	Zfp964; zinc finger protein 737 isoform X1
ENSRNOG00000054274	119.55	1.23411	0.285439	4.32356	1.54e-05	0.00012298	4.81381	3.91017	Cacnb3	25297	GO:0005515,GO:2000463,GO:0072659,GO:1901386,GO:0005891,GO:1901387,GO:1990454,GO:0050852,GO:0005737,GO:0090650,GO:0019901,GO:0006816,GO:1901385,GO:0045202,GO:0016324,GO:1905788,GO:0061577,GO:0070588,GO:0005245,GO:0016020,GO:0060402,GO:1901843,GO:0007528,GO:0090314,GO:0098903,GO:0050966,GO:0007268,GO:1902630,GO:0008331,GO:0005246			calcium voltage-gated channel auxiliary subunit beta 3	Cacnb3; voltage-dependent L-type calcium channel subunit beta-3
ENSRNOG00000008313	74.0495	1.81255	0.41973	4.31837	1.57e-05	0.000125543	4.80359	3.90121	Hoxb3	303488	GO:0005634,GO:0000122,GO:0060216,GO:0000981,GO:0060324,GO:0005654,GO:0021615,GO:0000978,GO:0051216,GO:0048704,GO:0001525,GO:0045944,GO:0050767,GO:0021546,GO:0002244,GO:0001228,GO:0009952,GO:0030878,GO:0006357	10116.ENSRNOP00000011027	Homeobox	homeo box B3	Hoxb3; homeobox protein Hox-B3
ENSRNOG00000045998	1037.72	1.50077	0.347777	4.31532	1.59e-05	0.000127043	4.79759	3.89605	Sema6b	84609	GO:0001755,GO:0007411,GO:0007417,GO:0048843,GO:0050919,GO:0005887,GO:0071526,GO:0045499,GO:0005615,GO:0030215,GO:0030335,GO:0021766	10116.ENSRNOP00000067668		semaphorin 6B	Sema6b; semaphorin-6B precursor
ENSRNOG00000013865	324.62	1.28934	0.298891	4.31375	1.61e-05	0.000127764	4.7945	3.89359	Zmym6	362602	GO:0022604,GO:0008270,GO:0007010	10116.ENSRNOP00000019135		zinc finger MYM-type containing 6	Zmym6; zinc finger MYM-type protein 6
ENSRNOG00000021602	84.0508	2.08645	0.483942	4.31137	1.62e-05	0.000129083	4.78983	3.88913	Zmynd10	363139	GO:0006457,GO:1905505,GO:0044183,GO:0016324,GO:0005737,GO:0044458,GO:0036158,GO:0061512,GO:0003341,GO:0036159,GO:0060090,GO:0034451,GO:0120293,GO:0046872	10116.ENSRNOP00000031055		zinc finger, MYND-type containing 10	Zmynd10; zinc finger MYND domain-containing protein 10
ENSRNOG00000025108	34.2319	2.04564	0.4745	4.31116	1.62e-05	0.000129147	4.78941	3.88892	Ankrd35	365881		10116.ENSRNOP00000053068		ankyrin repeat domain 35	Ankrd35; ankyrin repeat domain-containing protein 35 isoform X2
ENSRNOG00000001302	1124.36	1.20071	0.278621	4.30948	1.64e-05	0.000130067	4.78611	3.88583	Adora2a	25369	GO:0060079,GO:0051924,GO:0001963,GO:0007186,GO:1900273,GO:0005515,GO:0014074,GO:0035810,GO:0005882,GO:0014049,GO:0040013,GO:0044877,GO:0048143,GO:0010035,GO:0031000,GO:0006355,GO:0051968,GO:2001235,GO:0014069,GO:0014061,GO:0046636,GO:0098978,GO:0006469,GO:0001973,GO:0030424,GO:0042311,GO:0048812,GO:0099055,GO:0099056,GO:0031802,GO:0045938,GO:0060080,GO:0060134,GO:0042755,GO:0035249,GO:0045211,GO:…	10116.ENSRNOP00000001759		adenosine A2a receptor	Adora2a; adenosine receptor A2a A2AR
ENSRNOG00000008759	55.2855	1.67971	0.389991	4.30705	1.65e-05	0.000131249	4.78135	3.8819	Csf3r	298518	GO:0016021,GO:0004896,GO:0003674,GO:0030593,GO:0051916,GO:0009897,GO:0019955,GO:0005575,GO:0097186,GO:0043235,GO:0019221,GO:0045637	10116.ENSRNOP00000011694		colony stimulating factor 3 receptor	Csf3r; granulocyte colony-stimulating factor receptor precursor
ENSRNOG00000002241	89.1537	1.28504	0.298555	4.30421	1.68e-05	0.000132756	4.77576	3.87694	Hspbap1	171460	GO:0005737,GO:0016706	10116.ENSRNOP00000003060		HSPB1 associated protein 1	Hspbap1; HSPB1-associated protein 1
ENSRNOG00000012375	462.053	1.16511	0.270707	4.30395	1.68e-05	0.000132844	4.77527	3.87666	Inpp1	316376	GO:0046855,GO:0008150,GO:0003674,GO:0046854,GO:0005575,GO:0004441,GO:0046872	10116.ENSRNOP00000016842		inositol polyphosphate-1-phosphatase	Inpp1; inositol polyphosphate 1-phosphatase
ENSRNOG00000012939	464.002	1.16973	0.271968	4.30098	1.7e-05	0.000134508	4.76944	3.87125	Abca7	299609	GO:0038027,GO:1900223,GO:0005548,GO:0090556,GO:0050766,GO:0070374,GO:0043409,GO:0097386,GO:0140359,GO:1903898,GO:0042626,GO:2000010,GO:0005319,GO:1902991,GO:0150094,GO:0009986,GO:0031901,GO:0008542,GO:1901076,GO:0005737,GO:0034205,GO:0034380,GO:0007613,GO:0043231,GO:0019216,GO:1902995,GO:0006909,GO:0030054,GO:0140328,GO:0005524,GO:0034504,GO:0010875,GO:0016324,GO:0005794,GO:0034188,GO:0018149,GO:…	10116.ENSRNOP00000063805		ATP binding cassette subfamily A member 7	Abca7; ATP-binding cassette sub-family A member 7
ENSRNOG00000065068	72.9682	1.02365	0.238026	4.30058	1.7e-05	0.00013469	4.76865	3.87066		100912659				zinc finger protein 709-like	zinc finger protein 431-like isoform X1
ENSRNOG00000065273	1854.24	1.16976	0.272126	4.29862	1.72e-05	0.000135741	4.76481	3.86729		103691165				uncharacterized LOC103691165	proline-rich extensin-like protein EPR1 isoform X1
ENSRNOG00000015160	81.1282	1.27362	0.296293	4.2985	1.72e-05	0.000135741	4.76459	3.86729	Gem	297902	GO:0005634,GO:0009898,GO:0019003,GO:0051233,GO:0051310,GO:0005525,GO:0000287,GO:0003924,GO:0072686,GO:0000278,GO:0005246,GO:0030496,GO:0005886,GO:0051276	10116.ENSRNOP00000020826		GTP binding protein overexpressed in skeletal muscle	Gem; GTP-binding protein GEM
ENSRNOG00000013179	3309.27	1.77056	0.411909	4.29843	1.72e-05	0.000135741	4.76444	3.86729	Tinagl1	94174	GO:0005737,GO:0006508,GO:0008234,GO:0005615,GO:0043236,GO:0005764	10116.ENSRNOP00000018464		tubulointerstitial nephritis antigen-like 1	Tinagl1; tubulointerstitial nephritis antigen-like precursor
ENSRNOG00000064616	1025.79	1.42271	0.331098	4.29696	1.73e-05	0.000136551	4.76156	3.86471	Ankrd10
ENSRNOG00000003714	775.198	1.67102	0.388975	4.29596	1.74e-05	0.000137062	4.75961	3.86308	Clk4	287269	GO:0005634,GO:0005524,GO:0006468,GO:0043484,GO:0004674,GO:0046777,GO:0018108,GO:0004672,GO:0004713	10116.ENSRNOP00000005048		CDC-like kinase 4	Clk4; dual specificity protein kinase CLK4
ENSRNOG00000021013	111.424	1.04664	0.243754	4.29382	1.76e-05	0.000138259	4.75542	3.85931	Stx3	81802	GO:0005515,GO:0006887,GO:0008284,GO:0046907,GO:2000010,GO:0005484,GO:0098978,GO:0016081,GO:0016192,GO:0030426,GO:0050544,GO:1903078,GO:1990796,GO:0098685,GO:0042589,GO:0050921,GO:0048787,GO:0042582,GO:0048278,GO:0006886,GO:0042470,GO:0043005,GO:0016324,GO:0099003,GO:0005911,GO:0061025,GO:0030027,GO:0060291,GO:0016020,GO:0098967,GO:0045785,GO:0005886,GO:0008021,GO:0006906,GO:0016021,GO:0097470,GO:…	10116.ENSRNOP00000028535		syntaxin 3	Stx3; syntaxin-3
ENSRNOG00000070850	268.559	1.14447	0.266585	4.29308	1.76e-05	0.000138609	4.75398	3.85821
ENSRNOG00000014936	1607.7	1.10744	0.25799	4.29258	1.77e-05	0.000138839	4.75298	3.85749	Ifitm2	114709	GO:0016021,GO:0031902,GO:0005886,GO:0003674,GO:0035455,GO:0032991,GO:0051607,GO:0060337,GO:0035456,GO:0007507,GO:0009615,GO:0034341,GO:0035458,GO:0005575,GO:0045071,GO:0046597,GO:0005765	10116.ENSRNOP00000020216		interferon induced transmembrane protein 2	Ifitm2; interferon-induced transmembrane protein 2
ENSRNOG00000068601	139.759	1.13394	0.264383	4.289	1.79e-05	0.00014089	4.74599	3.85112
ENSRNOG00000069300	838.087	1.84644	0.430873	4.28536	1.82e-05	0.000142813	4.73886	3.84523	Arl4a	29308	GO:0005634,GO:0006886,GO:0005829,GO:0005525,GO:0016192,GO:0003924,GO:0005737,GO:0005730,GO:0050873,GO:0005654,GO:0005886			ADP-ribosylation factor like GTPase 4A	Arl4a; ADP-ribosylation factor-like protein 4A
ENSRNOG00000070711	51.3311	2.02064	0.472187	4.27932	1.87e-05	0.000146115	4.72708	3.83531
ENSRNOG00000012037	222.28	1.13708	0.265776	4.27832	1.88e-05	0.000146702	4.72514	3.83356	Galnt7	29750	GO:0006493,GO:0016021,GO:0008150,GO:0003674,GO:0005794,GO:0030246,GO:0000139,GO:0005575,GO:0004653,GO:0046872	10116.ENSRNOP00000016474		polypeptide N-acetylgalactosaminyltransferase 7	Galnt7; N-acetylgalactosaminyltransferase 7
ENSRNOG00000066310	21.3101	2.62159	0.613515	4.27306	1.93e-05	0.000149924	4.71488	3.82413	Rgs11	54291	GO:0050790,GO:0032991,GO:0005096,GO:0031681,GO:0009968,GO:0008277,GO:0044292			regulator of G-protein signaling 11	Rgs11; regulator of G-protein signaling 11
ENSRNOG00000009712	193.718	1.15928	0.271392	4.27161	1.94e-05	0.000150835	4.71205	3.8215	Gale	114860	GO:0019388,GO:0005829,GO:0042803,GO:0006012,GO:0042802,GO:0033499,GO:0003974,GO:0003978	10116.ENSRNOP00000013322		UDP-galactose-4-epimerase	Gale; UDP-glucose 4-epimerase
ENSRNOG00000016794	245.343	1.13573	0.265919	4.27098	1.95e-05	0.000151119	4.71082	3.82068	Phyhd1	296621	GO:0046872,GO:0016706	10116.ENSRNOP00000022552		phytanoyl-CoA dioxygenase domain containing 1	Phyhd1; phytanoyl-CoA dioxygenase domain-containing protein 1
ENSRNOG00000054339	32.2155	1.95922	0.458785	4.27045	1.95e-05	0.000151269	4.7098	3.82025	SNORA70	120099441				small nucleolar RNA SNORA70	small nucleolar RNA SNORA70
ENSRNOG00000024112	400.142	1.24028	0.290433	4.27044	1.95e-05	0.000151269	4.70978	3.82025	Dgkq	100361138	GO:0005634,GO:0070493,GO:0005829,GO:0018105,GO:0046339,GO:0010628,GO:0006111,GO:0016363,GO:1900242,GO:2000064,GO:0033198,GO:0008277,GO:0006654,GO:0098978,GO:0010629,GO:0005737,GO:0003951,GO:0046834,GO:0012506,GO:0090181,GO:0005524,GO:0035556,GO:0050731,GO:0070528,GO:0005856,GO:0016607,GO:0007205,GO:0004143,GO:0046486,GO:2000182,GO:0046872,GO:0005886,GO:0005768,GO:0098793,GO:0019900,GO:1903432,GO:…	10116.ENSRNOP00000036466		diacylglycerol kinase, theta	Dgkq; diacylglycerol kinase theta
ENSRNOG00000019413	132.456	1.18852	0.278313	4.27044	1.95e-05	0.000151269	4.70978	3.82025	Atg16l2	308865	GO:0000045,GO:0039689,GO:0005829,GO:0005776,GO:0008150,GO:0003674,GO:0006497,GO:0000421,GO:0016236,GO:0034274,GO:0005575,GO:0005654,GO:0006914,GO:0034045	10116.ENSRNOP00000026286		autophagy related 16-like 2	Atg16l2; autophagy-related protein 16-2
ENSRNOG00000067016	60.454	1.70454	0.399348	4.26829	1.97e-05	0.000152591	4.70559	3.81647
ENSRNOG00000064154	106.491	1.62068	0.37973	4.268	1.97e-05	0.00015265	4.70501	3.8163	Rassf10	308894	GO:2000179,GO:0050769,GO:0007165			Ras association domain family member 10	Rassf10; ras association domain-containing protein 10
ENSRNOG00000024737	1305.57	1.00375	0.235194	4.26776	1.97e-05	0.000152677	4.70456	3.81623	Tnrc6a	308971	GO:0016021,GO:0005829,GO:0016442,GO:0008150,GO:0003674,GO:0005794,GO:0003676,GO:0035195,GO:0035278,GO:0000932,GO:0043231,GO:0060213,GO:0005575,GO:0009267,GO:0005654	10116.ENSRNOP00000017885		trinucleotide repeat containing adaptor 6A	Tnrc6a; trinucleotide repeat-containing gene 6A protein
ENSRNOG00000056651	108.162	1.40634	0.32959	4.26694	1.98e-05	0.000153014	4.70296	3.81527		100361913	GO:0005634,GO:0005829,GO:0003690,GO:0005730,GO:0003697,GO:0005654,GO:0005886			rCG54286-like	immortalization up-regulated protein
ENSRNOG00000012665	25.9361	1.91451	0.448935	4.26455	2e-05	0.000154518	4.69831	3.81102	Nmrk1	499330	GO:0005524,GO:0016310,GO:0009435,GO:0061769,GO:0008150,GO:0003674,GO:0005737,GO:0005575,GO:0050262,GO:0046872	10116.ENSRNOP00000016930		nicotinamide riboside kinase 1	Nmrk1; nicotinamide riboside kinase 1
ENSRNOG00000063087	166.223	2.15645	0.506012	4.26165	2.03e-05	0.000156315	4.69267	3.806
ENSRNOG00000015816	194.949	1.16326	0.273066	4.25998	2.04e-05	0.000157122	4.68943	3.80376	Bbs7	361930	GO:0005634,GO:1905515,GO:0005813,GO:0046907,GO:0032436,GO:0036064,GO:0001750,GO:0015031,GO:0060271,GO:0005575,GO:0061629,GO:0007420,GO:0034464,GO:0043005,GO:0060170,GO:0003674,GO:0005930,GO:0008104,GO:0007224,GO:0045444,GO:0016020,GO:0008150,GO:0060173,GO:0007507,GO:0006357,GO:1903929,GO:0001654	10116.ENSRNOP00000021453		Bardet-Biedl syndrome 7	Bbs7; Bardet-Biedl syndrome 7 protein
ENSRNOG00000065229	418.488	1.4357	0.337059	4.2595	2.05e-05	0.000157388	4.68849	3.80303
ENSRNOG00000002069	147.366	1.12811	0.264889	4.25882	2.06e-05	0.00015779	4.68718	3.80192	Slc35a5	498081	GO:0030173,GO:0090481,GO:0008643,GO:0015165	10116.ENSRNOP00000002853		solute carrier family 35, member A5	Slc35a5; probable UDP-sugar transporter protein SLC35A5
ENSRNOG00000056962	152.047	1.21904	0.286248	4.25871	2.06e-05	0.000157799	4.68695	3.80189	Nat8b	171084	GO:0004468,GO:0033116,GO:0016021,GO:0050435,GO:0001702,GO:0010628,GO:0008080,GO:0005789,GO:0005793,GO:0018003,GO:0043066			N-acetyltransferase 8B	Nat8b; probable N-acetyltransferase CML6
ENSRNOG00000010027	136.664	1.11112	0.261037	4.25658	2.08e-05	0.000159232	4.68282	3.79797	Atr	685055	GO:0005634,GO:0005694,GO:0006281,GO:0018105,GO:0034644,GO:0032405,GO:0004672,GO:0001741,GO:0007566,GO:0005654,GO:0006974,GO:0046777,GO:0031297,GO:0005575,GO:0051276,GO:1904884,GO:0005524,GO:0006468,GO:0004712,GO:0004674,GO:0003674,GO:0005794,GO:0046685,GO:0043393,GO:0009410,GO:0000723,GO:0008156,GO:0071480,GO:0106310,GO:0043517,GO:0000077,GO:0016605,GO:0032407,GO:0032212,GO:0070198,GO:0070310,GO:…	10116.ENSRNOP00000043760		ATR serine/threonine kinase	Atr; serine/threonine-protein kinase ATR isoform X1
ENSRNOG00000027433	112.971	1.94744	0.457767	4.25422	2.1e-05	0.000160846	4.67824	3.79359	Akr1b8	286921	GO:0005829,GO:0016616,GO:0004032,GO:0005739,GO:0047834,GO:0004303	10116.ENSRNOP00000013133		aldo-keto reductase family 1, member B8	Akr1b8; aldose reductase-related protein 2
ENSRNOG00000030712	266.883	1.28529	0.302321	4.2514	2.12e-05	0.000162661	4.67276	3.78872	RT1-CE1			10116.ENSRNOP00000050701
ENSRNOG00000064539	256.626	1.25449	0.295118	4.25082	2.13e-05	0.00016293	4.67164	3.788
ENSRNOG00000004212	67.8375	1.30451	0.307365	4.24418	2.19e-05	0.000167288	4.65877	3.77653	Fbxw9	288921	GO:0110165,GO:0030687	10116.ENSRNOP00000005581		F-box and WD repeat domain containing 9	Fbxw9; F-box/WD repeat-containing protein 9
ENSRNOG00000055157	143.638	1.47817	0.348649	4.23972	2.24e-05	0.00017033	4.65014	3.76871	Pard6g	307237	GO:0005634,GO:0060341,GO:0005923,GO:0007098,GO:0007163,GO:0016324,GO:0005080,GO:0032991,GO:0005938,GO:0051301			par-6 family cell polarity regulator gamma	Pard6g; partitioning defective 6 homolog gamma
ENSRNOG00000049511	1407.31	1.09505	0.258301	4.23941	2.24e-05	0.000170482	4.64955	3.76832	Safb2	301126	GO:0060008,GO:0003723,GO:0060765,GO:0042802,GO:0043231,GO:0005654,GO:0016604	10116.ENSRNOP00000064994		scaffold attachment factor B2	Safb2; scaffold attachment factor B2
ENSRNOG00000033835	458.991	1.0991	0.259455	4.23618	2.27e-05	0.000172319	4.6433	3.76367	Dnm1	140694	GO:0098835,GO:0005515,GO:0002031,GO:0044877,GO:0008017,GO:0031749,GO:0050998,GO:0005654,GO:1900242,GO:0007605,GO:0098978,GO:0005525,GO:0003924,GO:0005737,GO:0005874,GO:0051932,GO:0019901,GO:0017124,GO:1901998,GO:0016185,GO:0031623,GO:0045202,GO:0005794,GO:0032991,GO:0042802,GO:1900244,GO:0006898,GO:0006897,GO:0016020,GO:0098684,GO:0008022,GO:0007032,GO:0005886,GO:0008021,GO:1904645,GO:0043196,GO:…	10116.ENSRNOP00000047444		dynamin 1	Dnm1; dynamin-1
ENSRNOG00000028259	20.3415	2.53092	0.597772	4.23391	2.3e-05	0.000173826	4.63892	3.75988	Mcemp1	498128	GO:0016021,GO:0042802	10116.ENSRNOP00000030516		mast cell-expressed membrane protein 1	Mcemp1; mast cell-expressed membrane protein 1
ENSRNOG00000001469	1548.56	1.27821	0.302024	4.23216	2.31e-05	0.000174789	4.63552	3.75748	Eln	25043	GO:0071407,GO:0062023,GO:0071953,GO:0043149,GO:0071560,GO:0007519,GO:0030833,GO:0071298,GO:0007568,GO:0044344,GO:0003151,GO:0071549,GO:0071456,GO:0001974,GO:0035904,GO:0005576,GO:0050840,GO:0009410,GO:0030198,GO:0071280,GO:0005201,GO:0071300,GO:0030023,GO:0005615,GO:0055093,GO:0031012,GO:0048251	10116.ENSRNOP00000030301		elastin	Eln; elastin precursor
ENSRNOG00000046983	48.0455	1.54518	0.365207	4.23097	2.33e-05	0.000175551	4.63323	3.7556	Adat2	361453	GO:0016021	10116.ENSRNOP00000066415		adenosine deaminase, tRNA-specific 2	Adat2; tRNA-specific adenosine deaminase 2
ENSRNOG00000015230	290.316	1.29018	0.305023	4.22979	2.34e-05	0.000176234	4.63095	3.75391	Ermard	361485	GO:0005789,GO:0016021	10116.ENSRNOP00000056590		ER membrane-associated RNA degradation	Ermard; endoplasmic reticulum membrane-associated RNA degradation protein isoform X1
ENSRNOG00000070985	284.048	1.12604	0.266259	4.22913	2.35e-05	0.000176668	4.62969	3.75284		100909928				uncharacterized LOC100909928
ENSRNOG00000017113	1150.59	1.17779	0.278591	4.22767	2.36e-05	0.000177736	4.62687	3.75022	Ccnt2	304758	GO:0005634,GO:0005829,GO:0048471,GO:0007519,GO:0016538,GO:0005654,GO:0032968,GO:0051147,GO:0019085,GO:0001223,GO:0019086,GO:0019901,GO:0061575,GO:0005575,GO:0006351,GO:0070063,GO:0045944,GO:0006468,GO:0045737,GO:0003674,GO:0032786,GO:0005886,GO:0008024,GO:0003682,GO:0008150,GO:0097322,GO:0006357	10116.ENSRNOP00000024602		cyclin T2	Ccnt2; cyclin-T2
ENSRNOG00000022910	1824.53	1.41976	0.335903	4.2267	2.37e-05	0.000178341	4.625	3.74875	Emcn	295490	GO:0016021,GO:0030246,GO:0030155,GO:0098609,GO:0001525,GO:0061484,GO:0005886	10116.ENSRNOP00000033031		endomucin	Emcn; endomucin precursor
ENSRNOG00000047300	63.6471	1.92335	0.455219	4.22511	2.39e-05	0.000179277	4.62193	3.74647	Bdkrb2	25245	GO:0007186,GO:0005515,GO:0014832,GO:1902219,GO:0019233,GO:0007204,GO:0031698,GO:1902239,GO:0042311,GO:0002438,GO:0043231,GO:0071456,GO:0046982,GO:0050482,GO:0031702,GO:0004947,GO:0005794,GO:0045776,GO:0006939,GO:0002020,GO:1900073,GO:0009410,GO:0009651,GO:0005886,GO:0016021,GO:0035633,GO:0005768,GO:0008285,GO:0033137,GO:0042310,GO:0004930	10116.ENSRNOP00000064990		bradykinin receptor B2	Bdkrb2; B2 bradykinin receptor isoform 2
ENSRNOG00000031993	182.406	1.19611	0.283188	4.22374	2.4e-05	0.000180132	4.61927	3.74441	Prim1			10116.ENSRNOP00000062827
ENSRNOG00000001369	331.434	1.42228	0.33696	4.22093	2.43e-05	0.000182062	4.61386	3.73978	Oas1a	192281	GO:0005634,GO:0005829,GO:0035457,GO:0051259,GO:0009615,GO:0071639,GO:0005654,GO:0032728,GO:0042593,GO:0060339,GO:0043129,GO:0006006,GO:0070106,GO:0140374,GO:0005737,GO:0071659,GO:2000342,GO:0005739,GO:0034138,GO:0060700,GO:0005524,GO:0098586,GO:0060337,GO:0001730,GO:0034142,GO:0045087,GO:0035458,GO:0005783,GO:0016020,GO:0032760,GO:0046872,GO:0005840,GO:0003725,GO:0006164,GO:0051607,GO:0045071,GO:…	10116.ENSRNOP00000036734		2'-5' oligoadenylate synthetase 1A	Oas1a; 2'-5'-oligoadenylate synthase 1A
ENSRNOG00000000398	237.55	1.25575	0.297603	4.21956	2.45e-05	0.000183085	4.61123	3.73735	Zup1	294390	GO:0005634,GO:0010468,GO:0004843,GO:0005737,GO:0006508,GO:0046872	10116.ENSRNOP00000000448		zinc finger containing ubiquitin peptidase 1	Zup1; zinc finger-containing ubiquitin peptidase 1
ENSRNOG00000056894	85.9099	1.66173	0.394371	4.21361	2.51e-05	0.000187569	4.59978	3.72684	St6galnac3	29758	GO:0001574,GO:0008373,GO:0016021,GO:0047290,GO:0006687,GO:0009311,GO:0005794,GO:0001665,GO:0006486,GO:0000139,GO:0006677,GO:0005654,GO:0097503,GO:0009100			ST6 N-acetylgalactosaminide alpha-2,6-sialyltransferase 3	St6galnac3; alpha-N-acetylgalactosaminide alpha-2,6-sialyltransferase 3
ENSRNOG00000032668	151.355	1.25928	0.298863	4.21359	2.51e-05	0.000187569	4.59973	3.72684	Zfp950			10116.ENSRNOP00000050302	zf-C2H2
ENSRNOG00000031915	167.297	1.45481	0.345399	4.21195	2.53e-05	0.000188845	4.59658	3.7239	Hdac10	362981	GO:0005634,GO:0006281,GO:0000122,GO:0008270,GO:0016575,GO:0006355,GO:0016236,GO:0005654,GO:0004407,GO:0106048,GO:0035825,GO:0047609,GO:0005737,GO:0034983,GO:0005575,GO:0019213,GO:0000118,GO:0045892,GO:0003674,GO:0019899,GO:0014003,GO:0006476,GO:0042826,GO:0033558,GO:0047611,GO:0106047,GO:0032425	10116.ENSRNOP00000052717		histone deacetylase 10	Hdac10; polyamine deacetylase HDAC10
ENSRNOG00000016248	2031.19	1.23303	0.292982	4.20856	2.57e-05	0.000191184	4.59007	3.71855	Sox18	311723	GO:0005634,GO:0003700,GO:0001701,GO:0001570,GO:0000122,GO:0022405,GO:0048866,GO:0001944,GO:0001945,GO:0000981,GO:0006355,GO:0000785,GO:0045893,GO:0009653,GO:0000978,GO:0035050,GO:0000976,GO:0005575,GO:0001946,GO:0060956,GO:0061028,GO:0001525,GO:0003677,GO:1990837,GO:0045892,GO:0045944,GO:0003674,GO:0043565,GO:0072091,GO:0030154,GO:0001942,GO:0048469,GO:0001228,GO:0001568,GO:0005667,GO:0008150,GO:…	10116.ENSRNOP00000021790	HMG	SRY-box transcription factor 18	Sox18; transcription factor SOX-18
ENSRNOG00000018584	7156.42	1.11932	0.266053	4.20713	2.59e-05	0.00019231	4.58732	3.716	Ptma	29222	GO:0005634,GO:0045944,GO:0005829,GO:0042393,GO:0043486,GO:0043154,GO:0140297,GO:0030154,GO:0008283,GO:0043066,GO:0005654,GO:0051092	10116.ENSRNOP00000025093		prothymosin alpha	Ptma; prothymosin alpha
ENSRNOG00000025324	214.883	1.00705	0.239403	4.2065	2.59e-05	0.000192589	4.5861	3.71537	Spire1	307348	GO:0005829,GO:0036089,GO:0030659,GO:0090141,GO:0046907,GO:0005654,GO:0015031,GO:0030036,GO:0016192,GO:0032154,GO:0007015,GO:0060996,GO:0031307,GO:0051295,GO:0001662,GO:0051639,GO:0045010,GO:0070649,GO:0005794,GO:0005856,GO:0048193,GO:0040038,GO:0005938,GO:0003779,GO:0030041,GO:2000781	10116.ENSRNOP00000062729		spire-type actin nucleation factor 1	Spire1; protein spire homolog 1
ENSRNOG00000066365	82.258	1.44426	0.344003	4.1984	2.69e-05	0.000198978	4.57056	3.70119
ENSRNOG00000013516	3544.44	1.01453	0.241845	4.19495	2.73e-05	0.000201313	4.56394	3.69613	Sf3b1	84486	GO:0005634,GO:0005684,GO:0003723,GO:0110016,GO:0000245,GO:0000785,GO:0016363,GO:0003729,GO:1990935,GO:0071004,GO:0005689,GO:0071005,GO:0003674,GO:0001825,GO:0016607,GO:0000398,GO:0030532,GO:0003682,GO:0008150,GO:0045945,GO:0009952,GO:0071013,GO:0005686,GO:0034693	10116.ENSRNOP00000019126		splicing factor 3b, subunit 1	Sf3b1; splicing factor 3B subunit 1
ENSRNOG00000010296	79.1432	1.48319	0.354121	4.18839	2.81e-05	0.000206388	4.55138	3.68532	Slc7a7	83509	GO:0003333,GO:0016021,GO:1990822,GO:0015174,GO:0008150,GO:0003674,GO:0016323,GO:1902475,GO:0005575,GO:0000821,GO:0015807,GO:0015179	10116.ENSRNOP00000014391		solute carrier family 7 member 7	Slc7a7; Y+L amino acid transporter 1
ENSRNOG00000064836	51.2039	1.41042	0.336826	4.1874	2.82e-05	0.000207107	4.54948	3.68381
ENSRNOG00000006027	242.855	1.14646	0.273852	4.1864	2.83e-05	0.000207743	4.54757	3.68247	Eif2ak4	114859	GO:0070417,GO:0007612,GO:0005829,GO:1900273,GO:0019081,GO:0034644,GO:0000049,GO:0007616,GO:0001934,GO:0010628,GO:0044828,GO:0004672,GO:0002230,GO:0045947,GO:0002821,GO:0005844,GO:0017148,GO:0030968,GO:0046777,GO:0036492,GO:0043558,GO:1990138,GO:0005524,GO:0006468,GO:0004712,GO:0034976,GO:0004674,GO:0034198,GO:1990253,GO:0032057,GO:0009267,GO:0106310,GO:0002286,GO:0010998,GO:0045665,GO:0071264,GO:…	10116.ENSRNOP00000009222		eukaryotic translation initiation factor 2 alpha kinase 4	Eif2ak4; eIF-2-alpha kinase GCN2
ENSRNOG00000021718	247.095	1.24602	0.29766	4.18605	2.84e-05	0.000207969	4.54691	3.682	Cspp1	362472	GO:0005813,GO:0005874,GO:0005819,GO:0032467,GO:0051781,GO:0000922	10116.ENSRNOP00000008480		centrosome and spindle pole associated protein 1	Cspp1; centrosome and spindle pole-associated protein 1
ENSRNOG00000004226	335.994	1.26839	0.303102	4.1847	2.86e-05	0.000209024	4.54432	3.6798	Irak3	314870	GO:0005634,GO:0043407,GO:0070498,GO:0070555,GO:0042803,GO:0043244,GO:0004672,GO:0009615,GO:0032088,GO:0002224,GO:0010933,GO:0032720,GO:0046777,GO:0005737,GO:0019901,GO:0043330,GO:0005575,GO:0046982,GO:0032494,GO:0000287,GO:0051092,GO:0005524,GO:0006468,GO:0035556,GO:0004674,GO:0003674,GO:0140460,GO:0140459,GO:0034122,GO:0045824,GO:0002755,GO:0001819,GO:0005886,GO:0032496,GO:0043242,GO:0032695,GO:…	10116.ENSRNOP00000005686		interleukin-1 receptor-associated kinase 3	Irak3; interleukin-1 receptor-associated kinase 3
ENSRNOG00000000931	527.299	1.07027	0.255834	4.18347	2.87e-05	0.000210017	4.54198	3.67775	Sfswap	304431	GO:0005634,GO:0000395,GO:0006396,GO:0003723,GO:0048025,GO:0000380	10116.ENSRNOP00000001235		splicing factor SWAP	Sfswap; splicing factor, suppressor of white-apricot homolog
ENSRNOG00000067724	139.524	1.30868	0.312883	4.18265	2.88e-05	0.000210636	4.54041	3.67647
ENSRNOG00000067907	536.925	1.20016	0.287093	4.18039	2.91e-05	0.000212649	4.53609	3.67234
ENSRNOG00000062844	12.1555	3.07569	0.736625	4.17538	2.97e-05	0.0002169	4.52653	3.66374		100911253				uncharacterized LOC100911253
ENSRNOG00000011986	32.0248	1.99158	0.477797	4.16825	3.07e-05	0.000223238	4.51294	3.65123	Krt12	360625	GO:0030855,GO:0008150,GO:0005882,GO:0002009,GO:0003674,GO:0005198,GO:0005856,GO:0008544,GO:0060429,GO:0005575,GO:0061303	10116.ENSRNOP00000016337		keratin 12	Krt12; keratin, type I cytoskeletal 12
ENSRNOG00000020465	121.966	1.18978	0.285441	4.16821	3.07e-05	0.000223238	4.51287	3.65123	Ripk3	246240	GO:0005634,GO:0038061,GO:0046006,GO:0060545,GO:0005829,GO:0044877,GO:0004672,GO:0051351,GO:0070266,GO:0002819,GO:0097528,GO:0048535,GO:0097300,GO:2000379,GO:2001244,GO:0046777,GO:1990000,GO:0005737,GO:0051353,GO:0007165,GO:0043029,GO:0051092,GO:0004704,GO:0005524,GO:2000452,GO:0004712,GO:0032649,GO:0004674,GO:0032147,GO:0042802,GO:0032991,GO:0007249,GO:0010922,GO:0010940,GO:0042981,GO:0070235,GO:…	10116.ENSRNOP00000027759		receptor-interacting serine-threonine kinase 3	Ripk3; receptor-interacting serine/threonine-protein kinase 3
ENSRNOG00000057464	500.411	1.10137	0.26446	4.16458	3.12e-05	0.000226487	4.50595	3.64496	Fmr1	24948	GO:0051602,GO:0035198,GO:0043195,GO:0042803,GO:0006397,GO:0008017,GO:0042995,GO:0000381,GO:0033592,GO:0002151,GO:0098978,GO:0001541,GO:0017148,GO:0071598,GO:0030426,GO:0010629,GO:0035865,GO:0046982,GO:0042220,GO:0060996,GO:0060538,GO:0030371,GO:0035064,GO:0032433,GO:0016020,GO:0045727,GO:0072711,GO:0005886,GO:0015630,GO:1904115,GO:0000340,GO:0045665,GO:0030425,GO:0060999,GO:0019897,GO:0097396,GO:…			FMRP translational regulator 1	Fmr1; synaptic functional regulator FMR1
ENSRNOG00000003195	63.696	1.34639	0.3233	4.16452	3.12e-05	0.000226487	4.50583	3.64496	Caskin1	140722	GO:0005515,GO:0042802,GO:0005737,GO:0019904,GO:0016020,GO:0007165	10116.ENSRNOP00000039956		CASK interacting protein 1	Caskin1; caskin-1
ENSRNOG00000013798	674.919	1.07892	0.259279	4.16122	3.17e-05	0.000229282	4.49955	3.63963	Fnbp1l	310839	GO:0008289,GO:0016050,GO:0005829,GO:0051491,GO:0030050,GO:0005737,GO:0031410,GO:0060271,GO:0007165,GO:0097320,GO:0005856,GO:0030154,GO:0051020,GO:0006914,GO:0005886,GO:0007399,GO:0006900,GO:0010324,GO:0072583,GO:0005938	10116.ENSRNOP00000052531		formin binding protein 1-like	Fnbp1l; formin-binding protein 1-like
ENSRNOG00000016306	69.4106	1.79695	0.431846	4.16109	3.17e-05	0.000229304	4.49931	3.63959	Adgrv1	100362255	GO:0048839,GO:0007186,GO:0002141,GO:0048471,GO:0032420,GO:0001965,GO:1990696,GO:0045494,GO:0007605,GO:0009986,GO:0050953,GO:0005737,GO:0007194,GO:0007166,GO:0043235,GO:0060122,GO:0050877,GO:0032391,GO:0045202,GO:0030501,GO:0090037,GO:0045184,GO:0010739,GO:0002142,GO:0097264,GO:0007601,GO:0005886,GO:0016021,GO:0010855,GO:1990075,GO:0017022,GO:0050910,GO:0071277,GO:0031647,GO:0005509,GO:0048496,GO:…	10116.ENSRNOP00000068422		adhesion G protein-coupled receptor V1	Adgrv1; adhesion G-protein coupled receptor V1 isoform X1
ENSRNOG00000021229	19.7252	2.17743	0.523951	4.15578	3.24e-05	0.000234283	4.48922	3.63026	Avp	24221	GO:0031394,GO:0045471,GO:0005515,GO:0003084,GO:0007621,GO:0014049,GO:0010628,GO:0033138,GO:0004672,GO:0008284,GO:0002125,GO:0032849,GO:0033574,GO:0090201,GO:0030307,GO:0007204,GO:0007625,GO:0035176,GO:0005185,GO:0031894,GO:0046718,GO:0042711,GO:0007165,GO:0005184,GO:0006468,GO:0070371,GO:0070528,GO:0043084,GO:0005576,GO:0006939,GO:0043066,GO:0035813,GO:0006915,GO:0031895,GO:0001659,GO:0014070,GO:…	10116.ENSRNOP00000028833		arginine vasopressin	Avp; vasopressin-neurophysin 2-copeptin preproprotein
ENSRNOG00000021062	444.028	1.21026	0.291262	4.15523	3.25e-05	0.000234749	4.48817	3.6294	Fxyd5	60338	GO:0016021,GO:0045296,GO:2000649,GO:0006811,GO:0017080,GO:0003779	10116.ENSRNOP00000028597		FXYD domain-containing ion transport regulator 5	Fxyd5; FXYD domain-containing ion transport regulator 5 precursor
ENSRNOG00000002188	444.286	1.14381	0.275298	4.15481	3.26e-05	0.000234771	4.48737	3.62935	Hpse	64537	GO:0005634,GO:0071806,GO:0008284,GO:0030194,GO:0001954,GO:0005654,GO:0007160,GO:0045766,GO:1904974,GO:0030305,GO:0030200,GO:0051897,GO:0033690,GO:0002542,GO:0043231,GO:0005575,GO:0061028,GO:0061042,GO:0042060,GO:0006954,GO:0010575,GO:0005576,GO:0030335,GO:1900026,GO:0030202,GO:0060055,GO:0010033,GO:0005764,GO:0005765,GO:0005768,GO:0008150,GO:0045545,GO:0005615,GO:0051797,GO:0031012,GO:0051798,GO:…	10116.ENSRNOP00000002983		heparanase	Hpse; heparanase precursor
ENSRNOG00000007713	1232.02	1.16096	0.279464	4.15425	3.26e-05	0.000235245	4.4863	3.62848	Tmcc3	314751	GO:0016021,GO:0071889,GO:0042802,GO:0012505,GO:0005783	10116.ENSRNOP00000010316		transmembrane and coiled-coil domain family 3	Tmcc3; transmembrane and coiled-coil domains protein 3
ENSRNOG00000066463	67.047	1.45315	0.350007	4.15177	3.3e-05	0.000237283	4.48161	3.62473
ENSRNOG00000056728	518.2	1.08153	0.260934	4.14484	3.4e-05	0.000244155	4.46845	3.61233		24377	GO:0005634,GO:0009898,GO:0005829,GO:0045471,GO:0042803,GO:0006741,GO:0030246,GO:0006979,GO:2000378,GO:0006749,GO:0050661,GO:0043249,GO:0048821,GO:0006006,GO:0046390,GO:0005737,GO:0040014,GO:1904879,GO:0043231,GO:0061052,GO:0034451,GO:0004345,GO:0010041,GO:0005536,GO:0006739,GO:0009051,GO:0034599,GO:0021762,GO:0042802,GO:0006740,GO:0019322,GO:0010734,GO:0043523,GO:0014070,GO:0032094,GO:0006695,GO:…			glucose-6-phosphate dehydrogenase	G6pd; glucose-6-phosphate 1-dehydrogenase
ENSRNOG00000005281	566.804	1.06341	0.256614	4.144	3.41e-05	0.000244943	4.46686	3.61093	Stx16	362283	GO:0005829,GO:0048471,GO:0005802,GO:0042147,GO:0005484,GO:0005737,GO:0090161,GO:0043231,GO:0048278,GO:0006886,GO:0005794,GO:0030285,GO:0005783,GO:0016020,GO:0006906,GO:0016021,GO:0019905,GO:0031201,GO:0031985,GO:0012505,GO:0000149	10116.ENSRNOP00000062099		syntaxin 16	Stx16; syntaxin-16
ENSRNOG00000025372	719.785	1.04042	0.251096	4.14351	3.42e-05	0.000245356	4.46594	3.6102	Glce	363073	GO:0030210,GO:0042803,GO:0015012,GO:0005794,GO:0047464,GO:0005509,GO:0016857	10116.ENSRNOP00000037789		glucuronic acid epimerase	Glce; D-glucuronyl C5-epimerase
ENSRNOG00000012331	167.28	1.07145	0.258702	4.14165	3.45e-05	0.000246818	4.46242	3.60762	Casp8	64044	GO:0001841,GO:0071407,GO:0005634,GO:0051603,GO:0008625,GO:0005829,GO:0045471,GO:0005515,GO:0009409,GO:0032355,GO:0044877,GO:0043065,GO:0005164,GO:0005654,GO:0097194,GO:0016485,GO:0071260,GO:0008303,GO:0045651,GO:0036462,GO:0031264,GO:0010996,GO:0043124,GO:0004175,GO:0005737,GO:0045088,GO:0097342,GO:0044297,GO:0031625,GO:0060546,GO:0070243,GO:0097110,GO:0001525,GO:0045862,GO:0030225,GO:0043005,GO:…	10116.ENSRNOP00000016613		caspase 8	Casp8; caspase-8
ENSRNOG00000059702	148.966	1.65075	0.398647	4.14089	3.46e-05	0.000247429	4.46097	3.60655	Tex9	300822				testis expressed 9	Tex9; testis-expressed protein 9 isoform X1
ENSRNOG00000002932	128.437	1.22333	0.295443	4.14068	3.46e-05	0.000247547	4.46057	3.60634	Wdr19	305349	GO:0061055,GO:0030326,GO:0042471,GO:0031076,GO:0060271,GO:0005575,GO:0030991,GO:0031514,GO:0000902,GO:0050877,GO:0032391,GO:0060830,GO:0003674,GO:0097730,GO:0060831,GO:0007224,GO:0005929,GO:0048701,GO:0035721,GO:0008150,GO:0065003,GO:1903441,GO:0008406,GO:0001701,GO:0055123	10116.ENSRNOP00000003991		WD repeat domain 19	Wdr19; WD repeat-containing protein 19
ENSRNOG00000017960	688.064	1.54963	0.374273	4.14037	3.47e-05	0.000247773	4.45999	3.60595	Deaf1	83632	GO:0005634,GO:0048706,GO:0000122,GO:0045893,GO:0000981,GO:0090575,GO:0001650,GO:0005654,GO:0008542,GO:0005737,GO:0045892,GO:0045944,GO:0001662,GO:0005576,GO:0046872,GO:0000977,GO:0001843,GO:0001227,GO:0006357,GO:0033599	10116.ENSRNOP00000046656	SAND	DEAF1 transcription factor	Deaf1; deformed epidermal autoregulatory factor 1 homolog
ENSRNOG00000020656	53.5755	1.70759	0.41249	4.13972	3.48e-05	0.000248289	4.45875	3.60504	Pfkfb4	54283	GO:0046835,GO:0005524,GO:0005829,GO:0006000,GO:0003873,GO:0006003,GO:0016311,GO:0004331	10116.ENSRNOP00000028039		6-phosphofructo-2-kinase/fructose-2,6-biphosphatase 4	Pfkfb4; 6-phosphofructo-2-kinase/fructose-2, 6-bisphosphatase 4
ENSRNOG00000016174	167.292	1.3024	0.314613	4.13969	3.48e-05	0.000248289	4.45871	3.60504	Slc35b3	306866	GO:0046964,GO:0022857,GO:0030176,GO:0030173,GO:1902559	10116.ENSRNOP00000021670		solute carrier family 35 member B3	Slc35b3; adenosine 3'-phospho 5'-phosphosulfate transporter 2 isoform X2
ENSRNOG00000007447	443.163	1.40153	0.339236	4.13144	3.6e-05	0.000256043	4.4431	3.59169	Pla2g4b	311341	GO:0046475,GO:0031901,GO:0036151,GO:0005829,GO:0047498,GO:0005743,GO:0036152,GO:0005544,GO:0004622,GO:0005509,GO:0008970,GO:0004623	10116.ENSRNOP00000061004		phospholipase A2 group IVB	Pla2g4b; cytosolic phospholipase A2 beta
ENSRNOG00000051867	31.0476	1.96051	0.474838	4.12879	3.65e-05	0.000258791	4.43809	3.58705	Zfp758	690559	GO:0046872		zf-C2H2	zinc finger protein 758	Zfp758; zinc finger protein 260-like
ENSRNOG00000010891	76.3242	1.46221	0.354253	4.12758	3.67e-05	0.000259935	4.4358	3.58514	Lrrcc1	266808	GO:0005737,GO:0005813	10116.ENSRNOP00000014762		leucine rich repeat and coiled-coil centrosomal protein 1	Lrrcc1; leucine-rich repeat and coiled-coil domain-containing protein 1
ENSRNOG00000035613	18.2074	2.20358	0.5341	4.12579	3.69e-05	0.00026163	4.43242	3.58231	Mir7-1	100314148	GO:0010608,GO:0009617,GO:0016442,GO:0000122,GO:0071241,GO:0035195,GO:1990830,GO:0071222,GO:0060395,GO:2000227,GO:0060291,GO:1904322,GO:0060576,GO:0003309			microRNA 7-1	Mir7-1; rno-miR-7a-5p
ENSRNOG00000065799	55.7071	1.39304	0.337689	4.12521	3.7e-05	0.000262175	4.43133	3.58141
ENSRNOG00000058588	143.258	1.11618	0.270789	4.12196	3.76e-05	0.000265335	4.42519	3.57621	Nfxl1	289595	GO:0005634,GO:0016021,GO:0008270,GO:0000977,GO:0000981,GO:0006355,GO:0006357		zf-NF-X1	nuclear transcription factor, X-box binding-like 1	Nfxl1; NF-X1-type zinc finger protein NFXL1
ENSRNOG00000068731	33.9725	2.46403	0.59847	4.11721	3.83e-05	0.000269929	4.41625	3.56875
ENSRNOG00000067095	43.9061	1.62063	0.394143	4.11178	3.93e-05	0.00027528	4.40603	3.56023
ENSRNOG00000017893	80.588	1.79304	0.436783	4.1051	4.04e-05	0.000282266	4.39346	3.54934	Baiap3	106146145	GO:0050795,GO:0005829,GO:0006887,GO:0032588,GO:0098982,GO:0042147,GO:0031901,GO:0001956,GO:1990502,GO:1905413,GO:0032228,GO:0005543,GO:0035774,GO:0005886,GO:0019905,GO:0031902,GO:0098793,GO:0031045,GO:0050804,GO:0005509,GO:0000149,GO:0055038,GO:0007186	10116.ENSRNOP00000024072		BAI1-associated protein 3	Baiap3; BAI1-associated protein 3
ENSRNOG00000009687	80.2391	1.05453	0.256959	4.10388	4.06e-05	0.000283198	4.39117	3.54791	Ccdc120	317377	GO:0005737,GO:0008104,GO:0034454,GO:0005814,GO:0120103	10116.ENSRNOP00000012881		coiled-coil domain containing 120	Ccdc120; coiled-coil domain-containing protein 120
ENSRNOG00000000546	112.831	1.18527	0.288966	4.10177	4.1e-05	0.000285422	4.38722	3.54451	Nt5dc1	294456	GO:0016311,GO:0008253,GO:0046872	10116.ENSRNOP00000000657		5'-nucleotidase domain containing 1	Nt5dc1; 5'-nucleotidase domain-containing protein 1
ENSRNOG00000020245	113.396	2.62652	0.640389	4.10144	4.11e-05	0.000285712	4.3866	3.54407	Syt8	60566	GO:0001786,GO:0006887,GO:0070382,GO:0005544,GO:0017158,GO:0017156,GO:0030424,GO:0016192,GO:0048306,GO:0005737,GO:0030276,GO:0007340,GO:0030672,GO:0048791,GO:0014059,GO:0001669,GO:0005886,GO:0016021,GO:0019905,GO:0031982,GO:0071277,GO:0031045,GO:0005509,GO:0048488,GO:0000149	10116.ENSRNOP00000027454		synaptotagmin 8	Syt8; synaptotagmin-8
ENSRNOG00000008492	103.415	1.62412	0.396107	4.1002	4.13e-05	0.000287002	4.38427	3.54212	Cfap45	304984	GO:0061966,GO:0005930,GO:0060287,GO:0090660,GO:0030317,GO:0097728,GO:0097729,GO:0005576,GO:0016208,GO:0005654,GO:0060296	10116.ENSRNOP00000011450		cilia and flagella associated protein 45	Cfap45; cilia- and flagella-associated protein 45
ENSRNOG00000020579	87.8765	1.35684	0.330964	4.09965	4.14e-05	0.00028744	4.38324	3.54145	Col7a1	301012	GO:0062023,GO:0035987,GO:0008150,GO:0003674,GO:0042802,GO:0005604,GO:0005615,GO:0005575	10116.ENSRNOP00000027994		collagen type VII alpha 1 chain	Col7a1; collagen alpha-1(VII) chain precursor
ENSRNOG00000025143	412.911	1.14695	0.280117	4.09456	4.23e-05	0.000293092	4.37369	3.533	Icam2	360647	GO:0005178,GO:0005902,GO:0001931,GO:0005887,GO:0032154,GO:0098609,GO:0007155,GO:0071944,GO:0005886	10116.ENSRNOP00000034319		intercellular adhesion molecule 2	Icam2; intercellular adhesion molecule 2 precursor
ENSRNOG00000054767	24.3933	2.22451	0.543547	4.09257	4.27e-05	0.000295368	4.36997	3.52964		252890				Z39 small nucleolar RNA	Z39 small nucleolar RNA
ENSRNOG00000067812	91.256	1.09645	0.267935	4.09224	4.27e-05	0.00029555	4.36933	3.52937		102551257				zinc finger protein 709-like	zinc finger protein 431 isoform X1
ENSRNOG00000050848	97.1761	2.15201	0.526104	4.09046	4.31e-05	0.000297574	4.36601	3.5264	Dtx1	687424	GO:0010001,GO:0005829,GO:0045665,GO:0016567,GO:0008270,GO:0008593,GO:0005737,GO:0045581,GO:0005112,GO:1990830,GO:0007219,GO:0031625,GO:0005654,GO:0016604,GO:0061630	10116.ENSRNOP00000066399		deltex E3 ubiquitin ligase 1	Dtx1; E3 ubiquitin-protein ligase DTX1 isoform X2
ENSRNOG00000024445	428.543	1.12062	0.274913	4.07626	4.58e-05	0.000314879	4.33946	3.50186	Slx4	302953	GO:0006281,GO:0005829,GO:0000706,GO:0000724,GO:0010792,GO:0000785,GO:0070522,GO:0006289,GO:0005654,GO:0061820,GO:0032206,GO:0006260,GO:0090656,GO:0000781,GO:0003677,GO:0030054,GO:1904431,GO:0008047,GO:0050790,GO:0048476,GO:1904357,GO:0019899,GO:0033557,GO:0036297,GO:0046872,GO:0072429,GO:0000712	10116.ENSRNOP00000031220		SLX4 structure-specific endonuclease subunit	Slx4; structure-specific endonuclease subunit SLX4 isoform X1
ENSRNOG00000004094	764.882	1.10015	0.269909	4.07599	4.58e-05	0.000315118	4.33895	3.50153	Ptger1	25637	GO:0016021,GO:0006954,GO:0005886,GO:0004957,GO:0007191,GO:0007204,GO:0007189,GO:0120061,GO:0031748,GO:0032496	10116.ENSRNOP00000005470		prostaglandin E receptor 1	Ptger1; prostaglandin E2 receptor EP1 subtype
ENSRNOG00000012342	17.6826	3.91719	0.963104	4.06725	4.76e-05	0.000325938	4.32266	3.48686	Ttc29	291944	GO:0016021,GO:0005737,GO:0044782,GO:0036126,GO:0005856,GO:0003341	10116.ENSRNOP00000016558		tetratricopeptide repeat domain 29	Ttc29; tetratricopeptide repeat protein 29
ENSRNOG00000054955	48.5306	2.47717	0.60996	4.06121	4.88e-05	0.000333384	4.31141	3.47706	Adgra1	309097	GO:0098978,GO:0007186,GO:0016021,GO:0014069,GO:0004930			adhesion G protein-coupled receptor A1	Adgra1; adhesion G protein-coupled receptor A1 isoform X1
ENSRNOG00000023778	286.945	1.03502	0.254885	4.06074	4.89e-05	0.000333908	4.31055	3.47637	Gcnt2	306860	GO:0010608,GO:0070374,GO:0008284,GO:0036438,GO:0034116,GO:0051897,GO:0010812,GO:0005575,GO:0003674,GO:0005794,GO:0006486,GO:0030335,GO:0010718,GO:0008109,GO:0016021,GO:0008150,GO:0008375,GO:0007179,GO:0000139	10116.ENSRNOP00000029151		glucosaminyl (N-acetyl) transferase 2 (I blood group)	Gcnt2; N-acetyllactosaminide beta-1,6-N-acetylglucosaminyl-transferase
ENSRNOG00000026919	31.5348	2.33005	0.574894	4.05301	5.06e-05	0.000344431	4.29617	3.4629	RGD1565367	312226	GO:0015882,GO:0016021,GO:0055085,GO:0022857,GO:0015229,GO:0005215,GO:0005886	10116.ENSRNOP00000030381		similar to Solute carrier family 23, member 2 (Sodium-dependent vitamin C transporter 2)	RGD1565367; solute carrier family 23 member 2-like
ENSRNOG00000024798	131.885	1.57825	0.389439	4.05262	5.06e-05	0.000344859	4.29545	3.46236	Bora	306102	GO:0005634,GO:0060236,GO:0032147,GO:0005737,GO:0072687,GO:0019901,GO:0051301,GO:0007088,GO:0032880	10116.ENSRNOP00000035098		bora, aurora kinase A activator	Bora; protein aurora borealis
ENSRNOG00000059715	387.45	1.30267	0.321501	4.05184	5.08e-05	0.000345881	4.29399	3.46107	Cc2d2a	498386	GO:0001822,GO:1904491,GO:1905515,GO:1990403,GO:0007368,GO:0008150,GO:0003674,GO:0035869,GO:0001843,GO:0044458,GO:0060271,GO:0035082,GO:0007507,GO:0036038,GO:0007224,GO:0005575,GO:0043010			coiled-coil and C2 domain containing 2A	Cc2d2a; coiled-coil and C2 domain-containing protein 2A isoform X1
ENSRNOG00000007405	262.751	1.26156	0.311409	4.05112	5.1e-05	0.000346795	4.29266	3.45993	Krba1	362358		10116.ENSRNOP00000040855		KRAB-A domain containing 1	Krba1; protein KRBA1 isoform X6
ENSRNOG00000002609	271.571	1.30566	0.322642	4.04678	5.19e-05	0.000352412	4.28461	3.45295	Ero1b	364755	GO:0016972,GO:0042593,GO:0018401,GO:0045454,GO:0015035,GO:0071949,GO:0022417,GO:0034975,GO:0030070,GO:0005789,GO:0016020,GO:0030198	10116.ENSRNOP00000003526		endoplasmic reticulum oxidoreductase 1 beta	Ero1b; ERO1-like protein beta
ENSRNOG00000007611	24.5673	2.25851	0.558487	4.04397	5.26e-05	0.000355117	4.27941	3.44963	Hoxb7	497985	GO:0005634,GO:0090190,GO:0045944,GO:0005829,GO:0001228,GO:0000978,GO:0016604,GO:0030099,GO:0009952,GO:0000981,GO:0048568,GO:0006357,GO:0005654,GO:0048704,GO:1990837,GO:0003677	10116.ENSRNOP00000033609	Homeobox	homeo box B7	Hoxb7; homeobox protein Hox-B7
ENSRNOG00000001544	2401.87	1.09728	0.27134	4.04393	5.26e-05	0.000355117	4.27933	3.44963	Cyyr1	304138	GO:0008150,GO:0003674,GO:0016021,GO:0005575	10116.ENSRNOP00000002109		cysteine and tyrosine rich 1	Cyyr1; cysteine and tyrosine-rich protein 1 precursor
ENSRNOG00000026236	814.84	1.0306	0.255122	4.03966	5.35e-05	0.000360915	4.2714	3.44259	Morc3	304074	GO:0005634,GO:0006468,GO:0051457,GO:0018105,GO:0008270,GO:0009791,GO:0048147,GO:0035064,GO:0007569,GO:0016605,GO:0005654,GO:0050821	10116.ENSRNOP00000067908		MORC family CW-type zinc finger 3	Morc3; MORC family CW-type zinc finger protein 3
ENSRNOG00000069017	625.965	1.07999	0.267364	4.0394	5.36e-05	0.000361156	4.27094	3.44231	Plpp5	680466	GO:0008195,GO:0016021,GO:0046839,GO:0042577,GO:0005575,GO:0000810,GO:0006644			phospholipid phosphatase 5	Plpp5; phospholipid phosphatase 5
ENSRNOG00000063577	256.733	1.56599	0.388708	4.02871	5.61e-05	0.000375377	4.25116	3.42553		102550851				zinc finger protein 420-like	zinc finger protein 54-like
ENSRNOG00000032258	287.309	1.26012	0.313056	4.02522	5.69e-05	0.000380516	4.24472	3.41963	Swt1	289088	GO:0005634	10116.ENSRNOP00000049813		SWT1 RNA endoribonuclease homolog	Swt1; transcriptional protein SWT1
ENSRNOG00000038761	178.286	1.7616	0.437994	4.02196	5.77e-05	0.000385662	4.23871	3.41379	Hacd2			10116.ENSRNOP00000003013
ENSRNOG00000001287	146.728	1.21515	0.30215	4.02169	5.78e-05	0.000385955	4.23821	3.41346	Gper1	171104	GO:0042307,GO:0090200,GO:0032591,GO:0071392,GO:0071389,GO:0070474,GO:0043401,GO:0042311,GO:1903078,GO:0070373,GO:0010629,GO:0030520,GO:0045944,GO:1900121,GO:0045087,GO:0005886,GO:0051281,GO:0008285,GO:0030425,GO:1990239,GO:0005789,GO:0000139,GO:0043025,GO:0005829,GO:0014068,GO:0010628,GO:0008284,GO:0002695,GO:0010948,GO:0007204,GO:0019228,GO:0043679,GO:0030424,GO:0051897,GO:0030264,GO:2000353,GO:…	10116.ENSRNOP00000001732		G protein-coupled estrogen receptor 1	Gper1; G-protein coupled estrogen receptor 1
ENSRNOG00000012513	80.5835	1.11766	0.277947	4.02113	5.79e-05	0.000386556	4.23718	3.41279	Pdk3	296849	GO:0018105,GO:0004672,GO:0004740,GO:0010510,GO:0005739,GO:0005575,GO:0005524,GO:0006468,GO:0004674,GO:0003674,GO:0005759,GO:0071398,GO:0097411,GO:0035357,GO:0008150,GO:0005730,GO:0071333,GO:0010906,GO:2000377	10116.ENSRNOP00000017370		pyruvate dehydrogenase kinase 3	Pdk3; pyruvate dehydrogenase kinase, isozyme 3
ENSRNOG00000006185	99.0305	1.2342	0.306983	4.02042	5.81e-05	0.000387407	4.23587	3.41183	Etaa1l1	498420		10116.ENSRNOP00000008135		Ewing tumor-associated antigen 1-like 1	Etaa1l1; Ewing tumor-associated antigen 1
ENSRNOG00000070804	25.3318	1.95189	0.485727	4.01849	5.86e-05	0.000390292	4.2323	3.40861
ENSRNOG00000070818	58.2021	1.53156	0.381222	4.01751	5.88e-05	0.000391594	4.2305	3.40716
ENSRNOG00000026040	93.8537	1.6549	0.412057	4.0162	5.91e-05	0.000393108	4.22809	3.40549	Prss53	499270	GO:0006508,GO:0004252	10116.ENSRNOP00000033673		serine protease 53	Prss53; serine protease 53 precursor
ENSRNOG00000002385	232.485	1.25815	0.313366	4.01495	5.95e-05	0.000394439	4.22578	3.40402	Prg4	289104	GO:0062023,GO:0030247,GO:0042127,GO:0005615,GO:0032715,GO:0006897,GO:0006955,GO:0005044,GO:0071425	10116.ENSRNOP00000059900		proteoglycan 4	Prg4; proteoglycan 4 precursor
ENSRNOG00000028677	301.257	1.20857	0.301083	4.01407	5.97e-05	0.000395758	4.22416	3.40257	4930503L19Rik	361346	GO:0008285,GO:0005576	10116.ENSRNOP00000014670		similar to chromosome 18 open reading frame 54	lung adenoma susceptibility protein 2 homolog precursor
ENSRNOG00000006551	194.276	1.09092	0.271822	4.01335	5.99e-05	0.000396649	4.22283	3.40159	Dcaf15	304653	GO:0032814,GO:0080008,GO:0016567,GO:0000209,GO:0036094	10116.ENSRNOP00000008786		DDB1 and CUL4 associated factor 15	Dcaf15; DDB1- and CUL4-associated factor 15
ENSRNOG00000017123	24926.8	1.0018	0.249639	4.01298	6e-05	0.000397098	4.22217	3.4011	B2m	24223	GO:0050680,GO:0005829,GO:0002237,GO:0090647,GO:0042803,GO:0071283,GO:1904437,GO:0002381,GO:0042824,GO:0019885,GO:0048260,GO:0042613,GO:0055072,GO:0042026,GO:0001895,GO:0019886,GO:1900122,GO:1990000,GO:0046686,GO:0003254,GO:0050830,GO:0045646,GO:0002726,GO:0034756,GO:0042612,GO:0050768,GO:1900121,GO:0019731,GO:0003674,GO:0005794,GO:0007608,GO:0042802,GO:0045087,GO:2000978,GO:0050829,GO:1990712,GO:…	10116.ENSRNOP00000023017		beta-2 microglobulin	B2m; beta-2-microglobulin precursor
ENSRNOG00000005753	69.0903	1.67217	0.417159	4.00848	6.11e-05	0.000403919	4.21388	3.39371	Alg13	108349244	GO:0006508,GO:0004577,GO:0004843,GO:0006488	10116.ENSRNOP00000068463		putative bifunctional UDP-N-acetylglucosamine transferase and deubiquitinase ALG13	putative bifunctional UDP-N-acetylglucosamine transferase and deubiquitinase ALG13 isoform X1
ENSRNOG00000016038	222.428	1.60461	0.400536	4.00614	6.17e-05	0.00040762	4.20959	3.38974	Mgmt	25332	GO:0005634,GO:0071407,GO:0006281,GO:0045471,GO:0060644,GO:0005654,GO:0006974,GO:0003908,GO:0045739,GO:0032259,GO:0003677,GO:0071479,GO:0034599,GO:0009636,GO:0060548,GO:0051593,GO:0043066,GO:0009410,GO:0006307,GO:0014070,GO:0043281,GO:0005509,GO:0008168,GO:2000781	10116.ENSRNOP00000021537		O-6-methylguanine-DNA methyltransferase	Mgmt; methylated-DNA--protein-cysteine methyltransferase
ENSRNOG00000004699	248.903	1.35313	0.337786	4.00589	6.18e-05	0.0004079	4.20912	3.38945	Fibin	499856	GO:0042803,GO:0070528,GO:0010042,GO:0005794,GO:0005576,GO:0005783,GO:0071548	10116.ENSRNOP00000006203		fin bud initiation factor homolog	Fibin; fin bud initiation factor homolog precursor
ENSRNOG00000012924	110.501	1.11775	0.279125	4.00449	6.22e-05	0.000410156	4.20655	3.38705	Nemp2	503257	GO:0005635,GO:0016021,GO:0005637	10116.ENSRNOP00000032860		nuclear envelope integral membrane protein 2	Nemp2; nuclear envelope integral membrane protein 2 precursor
ENSRNOG00000047194	202.4	1.07771	0.26919	4.00354	6.24e-05	0.000411647	4.2048	3.38548	Arl13b	304037	GO:1905515,GO:0005525,GO:0007368,GO:0003924,GO:0070986,GO:0060271,GO:0021830,GO:0005575,GO:0021532,GO:0031514,GO:0021943,GO:0097500,GO:0009953,GO:0060170,GO:0003674,GO:0005930,GO:0097730,GO:0007224,GO:0005929,GO:0010226,GO:0001947	10116.ENSRNOP00000067810		ADP-ribosylation factor like GTPase 13B	Arl13b; ADP-ribosylation factor-like protein 13B
ENSRNOG00000012137	128.956	1.24658	0.311427	4.0028	6.26e-05	0.000412762	4.20345	3.3843	Cenatac	689046	GO:0042176,GO:0010826,GO:0005813	10116.ENSRNOP00000016228		centrosomal AT-AC splicing factor	Cenatac; centrosomal AT-AC splicing factor isoform X3
ENSRNOG00000004744	229.625	1.39279	0.348075	4.00141	6.3e-05	0.000414773	4.2009	3.38219	Lratd2	120093666	GO:0008150,GO:0003674,GO:0005737,GO:0005575,GO:0005886	10116.ENSRNOP00000006279		LRAT domain containing 2	Lratd2; protein LRATD2
ENSRNOG00000019199	437.574	1.07402	0.268492	4.0002	6.33e-05	0.000416333	4.19867	3.38056	Cracr2b	309112	GO:2001256,GO:0005737,GO:0034613,GO:0002115,GO:0005509	10116.ENSRNOP00000025964		calcium release activated channel regulator 2B	Cracr2b; EF-hand calcium-binding domain-containing protein 4A
ENSRNOG00000049075	1285.9	1.32399	0.331051	3.99935	6.35e-05	0.000417486	4.19712	3.37936				10116.ENSRNOP00000064809
ENSRNOG00000015599	187.56	1.13559	0.284056	3.99775	6.39e-05	0.000419647	4.19419	3.37712	Mall	362211	GO:0030136,GO:0016021,GO:0019911,GO:0042552,GO:0031410,GO:0000139,GO:0045121,GO:0005886	10116.ENSRNOP00000021082		mal, T-cell differentiation protein-like	Mall; MAL-like protein
ENSRNOG00000009156	784.965	1.663	0.416832	3.98963	6.62e-05	0.000433256	4.17929	3.36325	Tra2a	500116	GO:0005634,GO:0005515,GO:0003723,GO:0042802,GO:0005730,GO:0048026,GO:0043231,GO:0000398,GO:0005654,GO:0005681	10116.ENSRNOP00000012325		transformer 2 alpha	Tra2a; transformer-2 protein homolog alpha
ENSRNOG00000015332	411.895	1.2023	0.301412	3.98888	6.64e-05	0.000433958	4.17792	3.36255	Thoc1	291797	GO:0005634,GO:0000346,GO:0046784,GO:0006406,GO:0000347,GO:2000002,GO:0005737,GO:0048297,GO:0031297,GO:0005575,GO:0000781,GO:0007165,GO:0032784,GO:0003674,GO:0016607,GO:0032786,GO:0006915,GO:0000445,GO:0008150,GO:0000018	10116.ENSRNOP00000042658		THO complex 1	Thoc1; THO complex subunit 1
ENSRNOG00000003187	108.095	1.04222	0.261281	3.98887	6.64e-05	0.000433958	4.1779	3.36255	Armcx5	102552920		10116.ENSRNOP00000004252		armadillo repeat containing, X-linked 5	Armcx5; armadillo repeat-containing X-linked protein 5
ENSRNOG00000030294	539.357	1.02322	0.25668	3.98636	6.71e-05	0.000437525	4.17331	3.359	Eml4	313861	GO:0043014,GO:0008608,GO:0072686,GO:0005737,GO:0007080,GO:0005874,GO:0007026,GO:0008017,GO:0005815,GO:0000226,GO:0048487,GO:0030496,GO:0015630	10116.ENSRNOP00000050319		EMAP like 4	Eml4; echinoderm microtubule-associated protein-like 4
ENSRNOG00000000519	668.937	1.00986	0.253356	3.98594	6.72e-05	0.000438125	4.17254	3.3584	Stk38	361813	GO:0005634,GO:0043407,GO:0005524,GO:0006468,GO:0005829,GO:0006464,GO:0018105,GO:0004674,GO:0008150,GO:0003674,GO:0005737,GO:0035556,GO:0031435,GO:0005575,GO:0000287	10116.ENSRNOP00000055967		serine/threonine kinase 38	Stk38; serine/threonine-protein kinase 38
ENSRNOG00000038480	172.154	1.16766	0.292967	3.98564	6.73e-05	0.000438495	4.172	3.35804	Ppp1r36	299153	GO:0010923,GO:0004864,GO:0019902	10116.ENSRNOP00000055437		protein phosphatase 1, regulatory subunit 36	Ppp1r36; protein phosphatase 1 regulatory subunit 36
ENSRNOG00000008191	43.8549	1.91726	0.481134	3.98488	6.75e-05	0.000439732	4.17061	3.35681	Hoxb4	497988	GO:0005634,GO:0048103,GO:0005813,GO:0060216,GO:0000122,GO:0048539,GO:0030097,GO:0000981,GO:0005654,GO:0000978,GO:0008283,GO:0048704,GO:1990837,GO:0003677,GO:0045944,GO:0060218,GO:0048705,GO:2000738,GO:0048536,GO:0009952,GO:0002011,GO:0006357	10116.ENSRNOP00000010965	Homeobox	homeo box B4	Hoxb4; homeobox protein Hox-B4
ENSRNOG00000006698	23.1584	1.81328	0.455083	3.9845	6.76e-05	0.000440271	4.16991	3.35628	Rab33a	317580	GO:0019882,GO:0005525,GO:0005768,GO:0003924,GO:0005794,GO:0032482	10116.ENSRNOP00000008868		RAB33A, member RAS oncogene family	Rab33a; ras-related protein Rab-33A
ENSRNOG00000000442	2857.28	1.1344	0.284878	3.98204	6.83e-05	0.000443974	4.16541	3.35264	Notch4	406162	GO:0005634,GO:1903849,GO:0038023,GO:0000122,GO:0008593,GO:0001569,GO:0005112,GO:0045746,GO:0001944,GO:0001763,GO:0007219,GO:0045766,GO:0060354,GO:0032880,GO:0009986,GO:0031410,GO:0048845,GO:0042060,GO:2000048,GO:0001886,GO:0005783,GO:0045602,GO:0005886,GO:0030879,GO:0016021,GO:0001837,GO:0070613,GO:0005509,GO:0045446	10116.ENSRNOP00000000513		notch receptor 4	Notch4; neurogenic locus notch homolog protein 4 precursor
ENSRNOG00000023446	38.3217	1.35588	0.340803	3.9785	6.94e-05	0.000449929	4.15894	3.34686	Btbd8	100364240	GO:0030424,GO:0098793,GO:0030122,GO:0150007,GO:0045202,GO:0031175,GO:0016182,GO:0044297,GO:0048488,GO:0044306,GO:0005654,GO:0036466,GO:0008021	10116.ENSRNOP00000038747		BTB domain containing 8	Btbd8; AP2-interacting clathrin-endocytosis protein isoform X3
ENSRNOG00000035594	16.7327	2.22283	0.558842	3.97756	6.96e-05	0.00045153	4.15723	3.34531	Mirlet7d	100313972	GO:0007605,GO:0009617,GO:0016442,GO:0007569,GO:0071230,GO:0030509,GO:0007566,GO:0060291,GO:0070482			microRNA let-7d	Mirlet7d; rno-let-7d-5p
ENSRNOG00000019369	387.407	1.29603	0.326014	3.97538	7.03e-05	0.000455131	4.15325	3.34186	Slx1b	293489	GO:0006281,GO:1904431,GO:0010833,GO:1904357,GO:0000724,GO:0010792,GO:0008821,GO:0005654,GO:0061820,GO:0033557,GO:0017108,GO:0090305,GO:0090656,GO:0046872	10116.ENSRNOP00000026231		SLX1 homolog B, structure-specific endonuclease subunit	Slx1b; structure-specific endonuclease subunit SLX1
ENSRNOG00000022155	73.9127	1.47261	0.370605	3.97353	7.08e-05	0.000457987	4.14987	3.33915	RGD1560289	500258	GO:0005737,GO:0016021	10116.ENSRNOP00000038091		similar to chromosome 3 open reading frame 20	RGD1560289; uncharacterized protein C3orf20 homolog
ENSRNOG00000070677	23.6126	3.58648	0.903564	3.96926	7.21e-05	0.000465167	4.14209	3.33239		681341	GO:0016021,GO:0005886,GO:0042288,GO:0001773,GO:0045671			paired immunoglobin-like type 2 receptor beta	paired immunoglobulin-like type 2 receptor beta isoform X1
ENSRNOG00000006684	260.064	1.03201	0.260018	3.969	7.22e-05	0.000465495	4.14161	3.33209	Zfp317	500950	GO:0005634,GO:0000978,GO:0000981,GO:0006357,GO:0046872	10116.ENSRNOP00000033879	zf-C2H2	zinc finger protein 317	Zfp317; zinc finger protein 317
ENSRNOG00000018434	1129.08	1.52206	0.383723	3.96656	7.29e-05	0.000469914	4.13717	3.32798	Stab1	100363145	GO:0016525,GO:0005540,GO:0005887,GO:0030169,GO:0007267,GO:0005509,GO:0005041,GO:0006897,GO:0042742,GO:0007155,GO:0005044	10116.ENSRNOP00000025394		stabilin 1	Stab1; stabilin-1 isoform X1
ENSRNOG00000038574	264.141	1.13841	0.287175	3.96416	7.37e-05	0.000474298	4.1328	3.32395	Rassf9	65053	GO:0005829,GO:0006605,GO:0005768,GO:0005515,GO:0004497,GO:0019904,GO:0019899,GO:0046907,GO:0055037,GO:0016197,GO:0012510,GO:0007165	10116.ENSRNOP00000055632		Ras association domain family member 9	Rassf9; ras association domain-containing protein 9
ENSRNOG00000064517	12.7124	4.10087	1.03486	3.96274	7.41e-05	0.000476937	4.13022	3.32154	Amy1a	24203	GO:0016160,GO:0009617,GO:0005615,GO:0005975,GO:0004556,GO:0046872			amylase alpha 1	Amy1a; alpha-amylase 1 precursor
ENSRNOG00000020401	880.345	1.14739	0.28986	3.95844	7.54e-05	0.000484092	4.1224	3.31507	Adcy4	54223	GO:0005634,GO:0007188,GO:0016021,GO:0005524,GO:0035556,GO:0030425,GO:0005737,GO:0005080,GO:0005887,GO:0032991,GO:0006171,GO:0007189,GO:0031683,GO:0016020,GO:0004016,GO:0046872,GO:0005886	10116.ENSRNOP00000027719		adenylate cyclase 4	Adcy4; adenylate cyclase type 4
ENSRNOG00000043486	227.496	1.04329	0.263663	3.9569	7.59e-05	0.000486596	4.11959	3.31283	Tnfrsf26	361685	GO:0009986,GO:0016021,GO:0043065,GO:0036462,GO:0005886	10116.ENSRNOP00000061285		tumor necrosis factor receptor superfamily, member 26	Tnfrsf26; tumor necrosis factor receptor superfamily member 26 precursor
ENSRNOG00000042195	1243.4	1.20557	0.304687	3.95674	7.6e-05	0.000486596	4.11931	3.31283	Pabpn1	116697	GO:0005634,GO:0016973,GO:0042405,GO:0070063,GO:0003723,GO:1904247,GO:0008150,GO:0003674,GO:0005737,GO:1990904,GO:0071222,GO:0000165	10116.ENSRNOP00000021096		poly(A) binding protein, nuclear 1	Pabpn1; polyadenylate-binding protein 2
ENSRNOG00000062534	82.8135	1.33717	0.337972	3.95647	7.61e-05	0.000486777	4.11881	3.31267		100364427				ribosomal protein S12-like	40S ribosomal protein S12-like
ENSRNOG00000065747	50.3164	2.14553	0.542489	3.95497	7.65e-05	0.000489277	4.11608	3.31045
ENSRNOG00000021221	295.035	1.09021	0.275665	3.95483	7.66e-05	0.000489371	4.11583	3.31036	Pced1a	296158		10116.ENSRNOP00000052666		PC-esterase domain containing 1A	Pced1a; PC-esterase domain-containing protein 1A
ENSRNOG00000061813	944.985	1.2603	0.318849	3.95266	7.73e-05	0.000493448	4.11189	3.30676	Ly6c	56778	GO:0033130,GO:0095500,GO:0030550,GO:0045202,GO:2000272,GO:0005886			Ly6-C antigen	Ly6c; Ly6-C antigen precursor
ENSRNOG00000027091	320.854	1.02655	0.259718	3.95257	7.73e-05	0.000493448	4.11172	3.30676	Kctd18	301436	GO:0051260	10116.ENSRNOP00000030486		potassium channel tetramerization domain containing 18	Kctd18; BTB/POZ domain-containing protein KCTD18
ENSRNOG00000034290	2083.06	2.75835	0.698111	3.95115	7.78e-05	0.000495985	4.10916	3.30453	Ccl21	298006	GO:0010560,GO:0090023,GO:0035759,GO:0002548,GO:0031529,GO:0038116,GO:0045860,GO:0030838,GO:0070374,GO:1990869,GO:0051491,GO:0030593,GO:0010820,GO:0001954,GO:0034695,GO:0071347,GO:2000669,GO:0008009,GO:0043547,GO:0070098,GO:0048260,GO:2000548,GO:0048535,GO:2000406,GO:0051897,GO:1903237,GO:0071346,GO:0031295,GO:0071356,GO:0002606,GO:0046330,GO:0043552,GO:0001771,GO:0031274,GO:0050921,GO:0090630,GO:…	10116.ENSRNOP00000023951		C-C motif chemokine ligand 21	Ccl21; C-C motif chemokine 21 precursor
ENSRNOG00000062597	13.227	3.11378	0.788161	3.95069	7.79e-05	0.000496557	4.10832	3.30403
ENSRNOG00000019950	66.9053	1.13431	0.287406	3.94672	7.92e-05	0.000503314	4.10111	3.29816	Peli3	309157	GO:0045751,GO:0008150,GO:0003674,GO:0032480,GO:0010804,GO:0070534,GO:0000209,GO:0050829,GO:0008063,GO:0031397,GO:2001237,GO:0005575,GO:0070428,GO:0004842,GO:0061630,GO:0070434	10116.ENSRNOP00000027038		pellino E3 ubiquitin protein ligase family member 3	Peli3; E3 ubiquitin-protein ligase pellino homolog 3
ENSRNOG00000018040	55.6308	1.26412	0.320477	3.94449	8e-05	0.000507428	4.09708	3.29463	Gins4	290842	GO:0005634,GO:0005694,GO:0001833,GO:0005737,GO:0006268,GO:0071162,GO:1903934,GO:1900264,GO:0000727,GO:0000811,GO:0006261	10116.ENSRNOP00000024301		GINS complex subunit 4	Gins4; DNA replication complex GINS protein SLD5
ENSRNOG00000025768	2704.14	1.57804	0.400898	3.93627	8.28e-05	0.000522304	4.08219	3.28208	Clk1	301434	GO:0005634,GO:0005524,GO:0006468,GO:0018105,GO:0043484,GO:0004674,GO:0008150,GO:0003674,GO:0005737,GO:0018107,GO:0018108,GO:0004672,GO:0046777,GO:0004713	10116.ENSRNOP00000038335		CDC-like kinase 1	Clk1; dual specificity protein kinase CLK1
ENSRNOG00000062647	100.721	1.45156	0.3692	3.93163	8.44e-05	0.000531886	4.0738	3.27418
ENSRNOG00000020479	1144.38	1.12723	0.287163	3.92541	8.66e-05	0.000544348	4.06258	3.26412	Pik3c2a	361632	GO:0005829,GO:0005942,GO:0036092,GO:0016236,GO:0005802,GO:0090050,GO:0005654,GO:0048015,GO:0005737,GO:0043231,GO:0005575,GO:0035091,GO:0014065,GO:0030276,GO:0016477,GO:0030136,GO:0035005,GO:0005524,GO:0003674,GO:0016303,GO:0006897,GO:0009267,GO:0052742,GO:0016020,GO:0005886,GO:0071583,GO:0016310,GO:0031982,GO:1905037,GO:0008150,GO:0046854,GO:0046934,GO:0010508	10116.ENSRNOP00000051993		phosphatidylinositol-4-phosphate 3-kinase, catalytic subunit type 2 alpha	Pik3c2a; phosphatidylinositol 4-phosphate 3-kinase C2 domain-containing subunit alpha
ENSRNOG00000071023	575.665	1.12434	0.286434	3.9253	8.66e-05	0.000544409	4.06237	3.26408	Zfp347	170902				zinc finger protein 347	Zfp347; zinc finger protein 347
ENSRNOG00000068991	121.087	1.06086	0.270458	3.92246	8.77e-05	0.000549822	4.05724	3.25978
ENSRNOG00000009032	46.5647	1.56771	0.400417	3.9152	9.03e-05	0.00056464	4.04417	3.24823	Ttll3	362415	GO:0070735,GO:0018094,GO:0070736,GO:0030317,GO:0005930,GO:0036126,GO:0060271,GO:0003341,GO:0005929,GO:0015630	10116.ENSRNOP00000012015		tubulin tyrosine ligase like 3	Ttll3; tubulin monoglycylase TTLL3
ENSRNOG00000003991	42.6861	1.95757	0.500429	3.91177	9.16e-05	0.000571898	4.038	3.24268	Ankar	501138	GO:0008150,GO:0003674,GO:0005575	10116.ENSRNOP00000005314		ankyrin and armadillo repeat containing	Ankar; ankyrin and armadillo repeat-containing protein isoform X1
ENSRNOG00000045741	38.7101	1.84513	0.471716	3.91152	9.17e-05	0.000572269	4.03756	3.2424	AABR07071891.2			10116.ENSRNOP00000033653
ENSRNOG00000065666	276.934	1.18544	0.303222	3.90947	9.25e-05	0.000576721	4.03386	3.23903		120102230				sterile alpha motif domain-containing protein 9-like	LOW QUALITY PROTEIN: sterile alpha motif domain-containing protein 9-like
ENSRNOG00000050190	10478	1.12402	0.287609	3.90815	9.3e-05	0.000579665	4.03149	3.23682	Eng	497010	GO:0042803,GO:0001570,GO:0001569,GO:0010665,GO:0017015,GO:0001937,GO:0071260,GO:0045766,GO:0010862,GO:0003273,GO:0002040,GO:0005114,GO:0010629,GO:0060348,GO:0003208,GO:0043235,GO:0045944,GO:0009897,GO:0071559,GO:0009410,GO:0005886,GO:0007179,GO:0007507,GO:0022009,GO:0032967,GO:0000122,GO:0010628,GO:1905065,GO:0003148,GO:0009986,GO:0090500,GO:0051897,GO:0031960,GO:0035912,GO:0060394,GO:0070483,GO:…	10116.ENSRNOP00000066838		endoglin	Eng; endoglin precursor
ENSRNOG00000043186	19.6166	1.77557	0.454459	3.90699	9.35e-05	0.000582135	4.0294	3.23498	Ppil6	685567	GO:0006457,GO:0005737,GO:0003755,GO:0000413,GO:0016018	10116.ENSRNOP00000061000		peptidylprolyl isomerase like 6	Ppil6; probable inactive peptidyl-prolyl cis-trans isomerase-like 6 isoform X2
ENSRNOG00000000785	65.8541	1.21296	0.310702	3.90392	9.46e-05	0.000588548	4.0239	3.23022	Trim39	309591	GO:0005634,GO:0010468,GO:0005829,GO:0016567,GO:0007095,GO:0043124,GO:2000059,GO:0008270,GO:0005737,GO:0042802,GO:0045087,GO:1902806,GO:2001235,GO:0005739,GO:0032435,GO:0050821,GO:0061630,GO:0006915	10116.ENSRNOP00000001021		tripartite motif-containing 39	Trim39; E3 ubiquitin-protein ligase TRIM39
ENSRNOG00000016731	1174.24	1.22933	0.315617	3.89499	9.82e-05	0.000608492	4.00788	3.21575	Tpm2	500450	GO:0005884,GO:0051015,GO:0042803,GO:0006936,GO:0005737,GO:0042802,GO:0015629,GO:0003779,GO:0046982,GO:0043462,GO:0007015	10116.ENSRNOP00000022801		tropomyosin 2	Tpm2; tropomyosin beta chain isoform Tpm2.1sm/cy
ENSRNOG00000005770	69.2266	1.5901	0.408247	3.89494	9.82e-05	0.000608492	4.00779	3.21575	Sostdc1	266803	GO:0030514,GO:0010454,GO:0060648,GO:0031069,GO:0016055,GO:0030178,GO:0042475,GO:0045662,GO:0005615,GO:0030509,GO:0007566,GO:0090090,GO:0098821,GO:0007389,GO:0036122,GO:2000016	10116.ENSRNOP00000008106		sclerostin domain containing 1	Sostdc1; sclerostin domain-containing protein 1 precursor
ENSRNOG00000019180	275.565	1.04799	0.269123	3.8941	9.86e-05	0.000610125	4.00628	3.21458	Acsl4	113976	GO:0008610,GO:0035336,GO:0004467,GO:0005811,GO:0005778,GO:0006629,GO:0030307,GO:0032307,GO:0006631,GO:0005737,GO:0031957,GO:0044233,GO:0047676,GO:0005739,GO:0060136,GO:0032024,GO:0060996,GO:0030182,GO:0005524,GO:0005777,GO:0035338,GO:0001676,GO:0015908,GO:0005783,GO:0007584,GO:0016020,GO:0031966,GO:0005886,GO:0005741,GO:0070672,GO:0016021,GO:0019432,GO:0005789,GO:0043025	10116.ENSRNOP00000026057		acyl-CoA synthetase long-chain family member 4	Acsl4; long-chain-fatty-acid--CoA ligase 4
ENSRNOG00000067673	1073.7	1.29866	0.333688	3.89184	9.95e-05	0.000614926	4.00224	3.21118
ENSRNOG00000051291	82.0473	1.37362	0.353743	3.88311	0.00010313	0.000634602	3.98661	3.1975	Dnhd1	690115	GO:0007018,GO:0030286,GO:0005524,GO:0005874,GO:0008569,GO:0003341,GO:0097729,GO:0051959,GO:0036156,GO:0045505	10116.ENSRNOP00000068262		dynein heavy chain domain 1	Dnhd1; dynein heavy chain domain-containing protein 1 isoform X1
ENSRNOG00000020250	49.8566	1.4284	0.367911	3.88245	0.00010341	0.000635614	3.98544	3.19681	Pcgf6	309457	GO:0005634,GO:0035102,GO:0045892,GO:0000122,GO:0008150,GO:0003674,GO:0031519,GO:0005575,GO:0006357,GO:0036353,GO:0046872	10116.ENSRNOP00000027450		polycomb group ring finger 6	Pcgf6; polycomb group RING finger protein 6
ENSRNOG00000007637	1753.2	1.52057	0.391742	3.88157	0.000103786	0.000637423	3.98386	3.19557	Acer2	313339	GO:0046512,GO:0008284,GO:0017040,GO:0006974,GO:0010506,GO:0032526,GO:0005575,GO:0071633,GO:0071466,GO:0003674,GO:0005794,GO:0001953,GO:0042981,GO:0010942,GO:0090285,GO:0006919,GO:0008150,GO:0030330,GO:0030173,GO:0046514,GO:0102121,GO:0033629	10116.ENSRNOP00000010056		alkaline ceramidase 2	Acer2; alkaline ceramidase 2
ENSRNOG00000015800	109.613	1.52022	0.392125	3.87686	0.000105812	0.000649164	3.97547	3.18765	Elmo3	291962	GO:0005737,GO:0006909,GO:0017124,GO:0048870,GO:0007015,GO:0006915	10116.ENSRNOP00000021362		engulfment and cell motility 3	Elmo3; engulfment and cell motility protein 3
ENSRNOG00000011675	104.98	1.78229	0.45978	3.8764	0.000106015	0.000650172	3.97463	3.18697	Zfp40	690661	GO:0045944	10116.ENSRNOP00000015520	zf-C2H2	zinc finger protein 40	Zfp40; zinc finger protein 40
ENSRNOG00000030212	63.953	1.63302	0.421417	3.87506	0.000106599	0.000653265	3.97225	3.18491	Cerkl			10116.ENSRNOP00000054687
ENSRNOG00000011440	175.131	1.39061	0.359256	3.8708	0.000108477	0.000663319	3.96466	3.17828	Ccdc39	310315	GO:0005829,GO:0061966,GO:0051649,GO:0003356,GO:0071907,GO:0007368,GO:0044458,GO:0070286,GO:0090660,GO:0030324,GO:0097729,GO:0036159,GO:0003351,GO:0007420,GO:0035469,GO:0005930,GO:0030317,GO:0060287,GO:0061512,GO:0003341,GO:0005576,GO:0005929,GO:0060285,GO:0071910,GO:0001947,GO:0007507	10116.ENSRNOP00000061948		coiled-coil domain containing 39	Ccdc39; coiled-coil domain-containing protein 39
ENSRNOG00000016696	263.84	1.23122	0.318147	3.86996	0.000108852	0.00066534	3.96316	3.17696	Angpt2	89805	GO:0005634,GO:0062023,GO:0016525,GO:0030971,GO:0072012,GO:0005102,GO:0042995,GO:0045766,GO:0010812,GO:0014823,GO:0043537,GO:0009749,GO:0007281,GO:0001525,GO:0060135,GO:0050928,GO:0003674,GO:0071363,GO:0048014,GO:0046872,GO:0005886,GO:0014070,GO:0009612,GO:0010467,GO:0005615,GO:0001666,GO:0009314,GO:0031100,GO:0048514	10116.ENSRNOP00000022774		angiopoietin 2	Angpt2; angiopoietin-2 precursor
ENSRNOG00000017967	249.627	1.22619	0.317079	3.86713	0.000110123	0.000672613	3.95812	3.17223	Asb13	361268	GO:0035556,GO:0016567	10116.ENSRNOP00000024200		ankyrin repeat and SOCS box-containing 13	Asb13; ankyrin repeat and SOCS box protein 13
ENSRNOG00000021441	294.491	2.11377	0.546969	3.8645	0.000111315	0.000678384	3.95345	3.16852	Reln	24718	GO:0051602,GO:0021517,GO:0007616,GO:0009725,GO:0008306,GO:0097114,GO:0000904,GO:0007420,GO:2000969,GO:0021766,GO:0050731,GO:0017085,GO:0009410,GO:0046872,GO:0005886,GO:0016358,GO:0030425,GO:0021819,GO:0030900,GO:0021800,GO:0021769,GO:0043025,GO:0016787,GO:0007417,GO:0032008,GO:0061098,GO:0014068,GO:2000463,GO:0070325,GO:0007155,GO:0010468,GO:0030424,GO:0021511,GO:0032793,GO:0018108,GO:0021542,GO:…	10116.ENSRNOP00000058574		reelin	Reln; reelin precursor
ENSRNOG00000017803	190.091	1.13475	0.293642	3.86439	0.000111368	0.000678455	3.95324	3.16848	Apbb1ip	307171	GO:0005829,GO:0002291,GO:0042101,GO:0045785,GO:0005886,GO:0007165	10116.ENSRNOP00000024272		amyloid beta precursor protein binding family B member 1 interacting protein	Apbb1ip; amyloid beta A4 precursor protein-binding family B member 1-interacting protein
ENSRNOG00000048210	11.3128	3.50033	0.906183	3.86272	0.00011213	0.000682343	3.95028	3.166	Tpcr12	641659	GO:0007186,GO:0016021,GO:0004984,GO:0050911,GO:0004930,GO:0005886	10116.ENSRNOP00000066589		putative olfactory receptor	Tpcr12; olfactory receptor 56
ENSRNOG00000042847	12.5446	2.86456	0.742264	3.85922	0.00011375	0.000690413	3.94405	3.16089	4930544D05Rik	687707		10116.ENSRNOP00000060511		hypothetical protein LOC687707	uncharacterized protein C17orf107 homolog
ENSRNOG00000070978	172.263	1.2326	0.3194	3.8591	0.000113805	0.000690494	3.94384	3.16084
ENSRNOG00000024266	193.001	1.0451	0.270895	3.85796	0.000114339	0.000693224	3.94181	3.15913	Haus5	100362495	GO:0007098,GO:0005813,GO:0070652,GO:0051225,GO:1990498	10116.ENSRNOP00000033357		HAUS augmin-like complex, subunit 5	Haus5; HAUS augmin-like complex subunit 5 isoform X1
ENSRNOG00000018237	2476.52	1.34714	0.349269	3.85703	0.000114775	0.000694915	3.94015	3.15807	Gstp1	24426	GO:0005634,GO:0032691,GO:0035726,GO:0043407,GO:0005829,GO:0045471,GO:0097057,GO:0098869,GO:0032355,GO:0006805,GO:1901687,GO:0006749,GO:0043651,GO:0006469,GO:0043124,GO:0043508,GO:0005504,GO:0051122,GO:0070373,GO:0032720,GO:0005737,GO:2001237,GO:0019901,GO:0005739,GO:0070664,GO:0071460,GO:0004602,GO:0006693,GO:0015643,GO:0032872,GO:0048147,GO:0032991,GO:0071364,GO:0032930,GO:0071385,GO:0009636,GO:…	10116.ENSRNOP00000024601		glutathione S-transferase pi 1	Gstp1; glutathione S-transferase P
ENSRNOG00000025126	37.6222	1.53602	0.398374	3.85573	0.000115385	0.000698024	3.93785	3.15613	Palb2	293452	GO:0009887,GO:0001756,GO:0001701,GO:0007498,GO:0001833,GO:0003674,GO:0008150,GO:0000724,GO:0032991,GO:0035264,GO:0036342,GO:0048568,GO:0005575,GO:0005654,GO:0043066,GO:1990391,GO:0003677	10116.ENSRNOP00000041446		partner and localizer of BRCA2	Palb2; partner and localizer of BRCA2
ENSRNOG00000017849	337.689	1.16957	0.303365	3.85532	0.000115577	0.000698928	3.93713	3.15557	Apbb3	117026	GO:0005634,GO:0016020,GO:0005829,GO:0000122,GO:0005515,GO:0001540,GO:0050750,GO:0005737,GO:1901988,GO:0015629,GO:0006355,GO:0050714,GO:0008134	10116.ENSRNOP00000024313		amyloid beta precursor protein binding family B member 3	Apbb3; amyloid-beta A4 precursor protein-binding family B member 3
ENSRNOG00000011740	215.126	1.15843	0.300917	3.84967	0.000118277	0.000712905	3.9271	3.14697	Poglut2	316370	GO:0018242,GO:0035251,GO:0005829,GO:0005788,GO:0035252,GO:0012505,GO:0005654,GO:0046527	10116.ENSRNOP00000016285		protein O-glucosyltransferase 2	Poglut2; KDEL motif-containing protein 1 precursor
ENSRNOG00000018153	1590.44	1.06419	0.27645	3.84949	0.000118366	0.000713181	3.92677	3.1468	Rbm5	300996	GO:0005634,GO:0003729,GO:0003723,GO:0043065,GO:0000245,GO:0000398,GO:0000381,GO:0005654,GO:0005681,GO:0046872,GO:0006915	10116.ENSRNOP00000024529		RNA binding motif protein 5	Rbm5; RNA-binding protein 5
ENSRNOG00000049442	98.3502	1.16472	0.302599	3.84905	0.000118576	0.000714188	3.926	3.14619	AABR07026317.1			10116.ENSRNOP00000025380
ENSRNOG00000021855	43.8196	1.46877	0.38167	3.84826	0.000118958	0.000716065	3.92461	3.14505	Kcp	296952	GO:0002244,GO:0005615,GO:0030513	10116.ENSRNOP00000043530		kielin cysteine rich BMP regulator	Kcp; kielin/chordin-like protein isoform X4
ENSRNOG00000015991	850.547	1.01473	0.263686	3.84823	0.000118975	0.000716065	3.92454	3.14505	Npr2	116564	GO:0010753,GO:0004672,GO:0017046,GO:0022414,GO:0051447,GO:0005525,GO:0006182,GO:0001653,GO:0060348,GO:1900194,GO:0019934,GO:0007165,GO:0005524,GO:0006468,GO:0097011,GO:0042802,GO:0005887,GO:0001503,GO:0007168,GO:0005886,GO:0016941,GO:0042562,GO:0004383	10116.ENSRNOP00000021802		natriuretic peptide receptor 2	Npr2; atrial natriuretic peptide receptor 2 precursor
ENSRNOG00000049336	223.83	1.10099	0.286223	3.84661	0.000119762	0.000720011	3.92168	3.14266	Lime1	362289	GO:0016021,GO:1901222,GO:0050852,GO:0019815,GO:0043122,GO:0019901,GO:0014066,GO:0051279,GO:0006357,GO:0050853,GO:0043405	10116.ENSRNOP00000019545		Lck interacting transmembrane adaptor 1	Lime1; lck-interacting transmembrane adapter 1 precursor
ENSRNOG00000015476	31.3962	1.40299	0.364805	3.84586	0.00012013	0.000721567	3.92035	3.14172	Ubxn11	192207	GO:0005856,GO:0005737,GO:0043161,GO:0043130	10116.ENSRNOP00000021342		UBX domain protein 11	Ubxn11; UBX domain-containing protein 11
ENSRNOG00000008055	82.8779	1.02674	0.266975	3.84582	0.000120152	0.000721567	3.92027	3.14172	Ccne2	362485	GO:0005634,GO:0000082,GO:0005813,GO:0016538,GO:0000079,GO:0032880,GO:0005737,GO:0070192,GO:0000307,GO:0019901,GO:0007129,GO:0097134,GO:0051726,GO:0097135,GO:0010033,GO:0000723,GO:0044772,GO:1901700,GO:0006270	10116.ENSRNOP00000010696		cyclin E2	Ccne2; G1/S-specific cyclin-E2
ENSRNOG00000002185	444.221	1.08291	0.281603	3.84553	0.00012029	0.000722022	3.91977	3.14145	Pgm2	289632	GO:0004614,GO:0006006,GO:0008150,GO:0003674,GO:0005575,GO:0008973,GO:0006166,GO:0000287	10116.ENSRNOP00000002977		phosphoglucomutase 2	Pgm2; phosphoglucomutase-2
ENSRNOG00000063937	557.913	1.04688	0.272258	3.84518	0.000120462	0.000722639	3.91915	3.14108
ENSRNOG00000000459	652.417	1.22858	0.319642	3.84362	0.000121231	0.000726199	3.91638	3.13894	Psmb9	24967	GO:0005634,GO:0051603,GO:0005829,GO:0071347,GO:2000116,GO:0005737,GO:0000502,GO:0005839,GO:0070628,GO:0010498,GO:0019774,GO:0071257,GO:0019882,GO:0098586,GO:0004298,GO:0009617,GO:1901423,GO:0009410,GO:0001889,GO:0048536,GO:0043279,GO:0002376,GO:0014889,GO:0048538,GO:1990111	10116.ENSRNOP00000000532		proteasome 20S subunit beta 9	Psmb9; proteasome subunit beta type-9
ENSRNOG00000010105	1029.48	1.10972	0.288735	3.84338	0.000121354	0.000726668	3.91595	3.13866	S100a11	445415	GO:0005634,GO:0014911,GO:0044548,GO:0042803,GO:0001726,GO:0005737,GO:0048306,GO:0042127,GO:0005615,GO:0007283,GO:0005509	10116.ENSRNOP00000013393		S100 calcium binding protein A11	S100a11; protein S100-A11
ENSRNOG00000028668	1611.9	1.43172	0.372674	3.84174	0.000122165	0.000731258	3.91305	3.13593	Slc28a2	60423	GO:0015862,GO:0005326,GO:0001895,GO:0015860,GO:0032238,GO:0015389,GO:0015213,GO:0005415,GO:1901642,GO:0012506,GO:0005337,GO:0015211,GO:0072531,GO:0005887,GO:0015293,GO:0030135,GO:0005886,GO:1904823,GO:0015855,GO:0031526,GO:0035340,GO:0006836,GO:0005345,GO:0034394	10116.ENSRNOP00000034564		solute carrier family 28 member 2	Slc28a2; sodium/nucleoside cotransporter 2
ENSRNOG00000066614	18.9499	3.45625	0.899785	3.8412	0.000122437	0.000732088	3.91209	3.13544	RGD1561143	5.01828e+20	GO:0042288,GO:0016021			similar to paired immunoglobin-like type 2 receptor beta,paired immunoglobulin-like type 2 receptor alpha-like,paired immunoglobin like type 2 receptor beta 2	RGD1566006; paired immunoglobulin-like type 2 receptor beta isoform X1 | RGD1561143; paired immunoglobulin-like type 2 receptor beta isoform X1 | paired immunoglobulin-like type 2 receptor beta
ENSRNOG00000064355	260.867	1.08177	0.281895	3.83751	0.00012429	0.000742629	3.90557	3.12923	Fbxl12	313782	GO:0005634,GO:0051726,GO:0005829,GO:0005737,GO:0000151,GO:0019005,GO:0000086,GO:0043153,GO:0006511,GO:0031146			F-box and leucine-rich repeat protein 12	Fbxl12; F-box/LRR-repeat protein 12
ENSRNOG00000018193	151.855	1.30767	0.341282	3.83164	0.000127293	0.000758103	3.89519	3.12027	Poc5	294667	GO:0005829,GO:0005813,GO:0042802,GO:0005737,GO:0005814,GO:0005654	10116.ENSRNOP00000058225		POC5 centriolar protein	Poc5; centrosomal protein POC5
ENSRNOG00000047191	28.4833	2.39016	0.62439	3.82799	0.000129192	0.000766916	3.88877	3.11525	AABR07036550.1	687866	GO:0016459,GO:0005524,GO:0003779	10116.ENSRNOP00000065619		myosin IH	Myo1h; unconventional myosin-Ih
ENSRNOG00000047439	122.388	1.44573	0.377742	3.82729	0.000129562	0.000768839	3.88752	3.11416	Pot1b	690237	GO:0031267,GO:0050764,GO:0000783,GO:0010521,GO:0001558,GO:0007569,GO:0031848,GO:0032210,GO:0016233,GO:0051974,GO:0043087,GO:0048239,GO:0098505	10116.ENSRNOP00000064381		protection of telomeres 1B	Pot1b; protection of telomeres protein 1-like isoform X2
ENSRNOG00000040287	192.873	1.63559	0.427461	3.82629	0.000130091	0.000771696	3.88575	3.11255	Cyp1b1	25426	GO:0005634,GO:0070330,GO:0071373,GO:0071407,GO:0020037,GO:0030199,GO:0033629,GO:0061298,GO:0009404,GO:0032355,GO:0043065,GO:0071680,GO:0006805,GO:0032088,GO:0106256,GO:0007155,GO:0045766,GO:0008202,GO:2000379,GO:0071356,GO:0008631,GO:0006725,GO:0018894,GO:0043231,GO:0005739,GO:0071548,GO:0048545,GO:0001525,GO:0046427,GO:0071387,GO:0016491,GO:0005506,GO:0071320,GO:0008210,GO:0061548,GO:0016705,GO:…	10116.ENSRNOP00000061222		cytochrome P450, family 1, subfamily b, polypeptide 1	Cyp1b1; cytochrome P450 1B1
ENSRNOG00000008291	129.512	1.09135	0.28565	3.8206	0.00013313	0.000788306	3.87572	3.10331	Thumpd2	313851	GO:0003723,GO:0016423,GO:0030488	10116.ENSRNOP00000011000		THUMP domain containing 2	Thumpd2; THUMP domain-containing protein 2 isoform 2
ENSRNOG00000058087	11.5577	3.18699	0.834366	3.81965	0.000133642	0.00079012	3.87406	3.10231	Lilrc2	690906	GO:0019221,GO:0016021,GO:0032396,GO:0005886			leukocyte immunoglobulin-like receptor, subfamily C, member 2	Lilrc2; leukocyte immunoglobulin-like receptor, subfamily C, member 2
ENSRNOG00000020136	36.8508	2.8915	0.757257	3.81838	0.00013433	0.000793418	3.87183	3.1005	Tgm1	60335	GO:0009887,GO:0030216,GO:0045787,GO:0010838,GO:0042802,GO:0005912,GO:0031224,GO:0005575,GO:0018149,GO:0016020,GO:0031424,GO:0003810,GO:0046872	10116.ENSRNOP00000027315		transglutaminase 1	Tgm1; protein-glutamine gamma-glutamyltransferase K
ENSRNOG00000063040	20.7283	1.87945	0.492525	3.81595	0.000135662	0.000800424	3.86754	3.09668
ENSRNOG00000017731	215.722	1.00003	0.262189	3.81417	0.00013664	0.000805019	3.86442	3.09419	Agpat4	170919	GO:0005741,GO:0016021,GO:0005789,GO:0012505,GO:0005783,GO:0003841,GO:0016746,GO:0042171,GO:0016024,GO:0006644	10116.ENSRNOP00000024213		1-acylglycerol-3-phosphate O-acyltransferase 4	Agpat4; 1-acyl-sn-glycerol-3-phosphate acyltransferase delta
ENSRNOG00000064277	60.0006	2.23133	0.585056	3.81388	0.000136804	0.000805149	3.8639	3.09412
ENSRNOG00000008129	71.9641	1.08425	0.284576	3.81004	0.000138945	0.000815434	3.85716	3.08861	Pla2r1	295631	GO:1900138,GO:0009986,GO:0016021,GO:0072593,GO:0038023,GO:0043517,GO:0090403,GO:0030246,GO:0043274,GO:0006898,GO:0005576,GO:0090399,GO:0001819,GO:0090238,GO:1904635,GO:0043235,GO:1900139,GO:0005886	10116.ENSRNOP00000011003		phospholipase A2 receptor 1	Pla2r1; secretory phospholipase A2 receptor precursor
ENSRNOG00000063302	84.9473	1.17852	0.309486	3.80799	0.0001401	0.000821317	3.85356	3.08549		691658				similar to anterior pharynx defective 1b homolog	gamma-secretase subunit APH-1B isoform X4
ENSRNOG00000039076	121.15	1.10598	0.290527	3.80679	0.000140781	0.000824429	3.85146	3.08385	Spaca6	688452	GO:0016021,GO:0007342,GO:0001669	10116.ENSRNOP00000014598		sperm acrosome associated 6	Spaca6; sperm acrosome membrane-associated protein 6 precursor
ENSRNOG00000062846	699.542	1.78772	0.470492	3.79967	0.000144888	0.000846597	3.83897	3.07232	Oas1k	494198	GO:0003725,GO:0016021,GO:0005737,GO:0051607,GO:0045087,GO:0001730			2 ' -5 ' oligoadenylate synthetase 1K	Oas1k; 2 ' -5 ' oligoadenylate synthetase 1K
ENSRNOG00000033697	248.494	1.18748	0.312563	3.79917	0.000145183	0.000847801	3.83808	3.07171	Casp4	114555	GO:0005829,GO:0005515,GO:0050727,GO:1903265,GO:0035234,GO:0005737,GO:0070059,GO:0005739,GO:0097110,GO:1904646,GO:0006954,GO:0016540,GO:0043005,GO:0070269,GO:0032991,GO:0042981,GO:0005783,GO:0010942,GO:0072557,GO:0005886,GO:0006915,GO:0097199,GO:0097153,GO:0004197,GO:0006919,GO:0097200,GO:0097169,GO:0072559,GO:0050700,GO:0097193,GO:0032731,GO:0043025	10116.ENSRNOP00000058685		caspase 4	Casp4; caspase 4
ENSRNOG00000033568	1716.12	1.04647	0.275641	3.79649	0.000146759	0.00085554	3.83339	3.06776	Mapk8ip3	302983	GO:0005078,GO:0048471,GO:0005515,GO:0007254,GO:0031103,GO:2001224,GO:0005790,GO:0010468,GO:0030424,GO:0030426,GO:0016192,GO:0005737,GO:0031410,GO:0031435,GO:0044297,GO:0046330,GO:0060425,GO:0046328,GO:0030673,GO:0007585,GO:0009791,GO:0043005,GO:0008104,GO:0043507,GO:0030159,GO:0043066,GO:0008432,GO:0031434,GO:0005886,GO:1904115,GO:0061564,GO:0007411,GO:0030425,GO:0031175,GO:0019894,GO:0030900,GO:…	10116.ENSRNOP00000039682		mitogen-activated protein kinase 8 interacting protein 3	Mapk8ip3; C-Jun-amino-terminal kinase-interacting protein 3
ENSRNOG00000000034	176.255	1.22193	0.322319	3.79107	0.000149998	0.00087221	3.82391	3.05938	Nuak2	289419	GO:0005524,GO:0035556,GO:0006468,GO:0004712,GO:0030036,GO:0004674,GO:0106310,GO:0000287,GO:0005737,GO:0042149,GO:0043066,GO:0006915	10116.ENSRNOP00000000039		NUAK family kinase 2	Nuak2; NUAK family SNF1-like kinase 2
ENSRNOG00000057713	3417.12	1.13782	0.300192	3.7903	0.000150465	0.000874308	3.82256	3.05834	Cav2	363425	GO:0001938,GO:0016050,GO:0005829,GO:0005925,GO:0005515,GO:0042803,GO:0048471,GO:0005811,GO:0008286,GO:0043410,GO:0051480,GO:0001937,GO:1900182,GO:0043547,GO:0007088,GO:0009986,GO:0030512,GO:0070836,GO:0005737,GO:0031410,GO:0051219,GO:0019901,GO:0031435,GO:0097110,GO:0046982,GO:0031234,GO:0019076,GO:0048278,GO:0050731,GO:0042383,GO:0045202,GO:0005794,GO:0005637,GO:0005887,GO:0007005,GO:0032991,GO:…			caveolin 2	Cav2; caveolin-2
ENSRNOG00000012791	449.378	1.00528	0.265322	3.78892	0.000151306	0.000878887	3.82014	3.05607	Ajuba	85265	GO:0005634,GO:0003714,GO:0048041,GO:0005829,GO:2000637,GO:0005925,GO:0000122,GO:0031334,GO:0033673,GO:0000932,GO:0006355,GO:0005654,GO:0046474,GO:0051015,GO:0035331,GO:0030334,GO:0031328,GO:0005815,GO:0043087,GO:0005794,GO:0005911,GO:0035195,GO:0043406,GO:0030027,GO:0045294,GO:0016339,GO:0030032,GO:0046872,GO:0005886,GO:1900037,GO:0003682,GO:0005667,GO:0034613,GO:0033674,GO:0001666,GO:0005912,GO:…	10116.ENSRNOP00000017753		ajuba LIM protein	Ajuba; LIM domain-containing protein ajuba
ENSRNOG00000001439	34.5458	1.48252	0.391681	3.78502	0.000153694	0.000890874	3.81334	3.05018	Srrm3	685890	GO:0005634,GO:0003729	10116.ENSRNOP00000001957		serine/arginine repetitive matrix 3	Srrm3; serine/arginine repetitive matrix protein 3
ENSRNOG00000043465	330.153	1.62121	0.428931	3.77966	0.000157043	0.00090869	3.80398	3.04158	Arc	54323	GO:0007612,GO:0005829,GO:0005515,GO:0007616,GO:0007492,GO:1900271,GO:0061001,GO:0003729,GO:0098978,GO:0031901,GO:0071598,GO:0005737,GO:1900452,GO:2000969,GO:0099149,GO:0016477,GO:0048168,GO:0043197,GO:0022604,GO:0006897,GO:0098845,GO:0015629,GO:0098839,GO:0005886,GO:0001669,GO:0030425,GO:0110077,GO:1903561,GO:0005938,GO:0051028,GO:0009952,GO:0050804,GO:0007010,GO:0051260,GO:0045121	10116.ENSRNOP00000063719		activity-regulated cytoskeleton-associated protein	Arc; activity-regulated cytoskeleton-associated protein
ENSRNOG00000030629	37.2806	1.3052	0.346529	3.76649	0.000165556	0.000951932	3.78106	3.02139	Camkmt	299521	GO:0005634,GO:0018022,GO:0018025,GO:0005737,GO:0032991,GO:0007005,GO:0005654,GO:0031072	10116.ENSRNOP00000048187		calmodulin-lysine N-methyltransferase	Camkmt; calmodulin-lysine N-methyltransferase
ENSRNOG00000016226	107.182	1.16384	0.30901	3.76636	0.000165645	0.000952115	3.78082	3.02131	Rpp40	291071	GO:0000171,GO:0030681,GO:0001682,GO:1905267,GO:0000447,GO:0008150,GO:0003674,GO:0005730,GO:0004526,GO:0000172,GO:0005575,GO:0033204	10116.ENSRNOP00000062962		ribonuclease P/MRP subunit p40	Rpp40; ribonuclease P protein subunit p40
ENSRNOG00000039024	86.5131	1.14184	0.303248	3.76538	0.000166299	0.000955539	3.77911	3.01975	Spice1	288111	GO:0051310,GO:0046599,GO:0005813,GO:0005737,GO:0005819,GO:0090307,GO:0051301,GO:0005814	10116.ENSRNOP00000061013		spindle and centriole associated protein 1	Spice1; spindle and centriole-associated protein 1
ENSRNOG00000031579	99.5157	1.58401	0.421212	3.76061	0.000169501	0.000972583	3.77083	3.01207		100363469	GO:0005840,GO:0003735,GO:0005829,GO:0006412	10116.ENSRNOP00000048903		ribosomal protein S24-like	40S ribosomal protein S24-like
ENSRNOG00000001830	17.7989	1.87996	0.499952	3.76029	0.000169717	0.00097348	3.77028	3.01167	Arntl2	362464	GO:0005634,GO:0003700,GO:0034751,GO:0045893,GO:0000981,GO:0005654,GO:0000978,GO:0046983,GO:0005737,GO:1990513,GO:0005575,GO:0007623,GO:0045944,GO:0003674,GO:0070888,GO:0042753,GO:0005667,GO:0032922,GO:0005730,GO:0006357	10116.ENSRNOP00000052338	bHLH	aryl hydrocarbon receptor nuclear translocator-like 2	Arntl2; aryl hydrocarbon receptor nuclear translocator-like protein 2
ENSRNOG00000049517	378.653	1.00938	0.268576	3.75826	0.000171096	0.000980367	3.76676	3.00861	Tnfaip3	683206	GO:0005634,GO:0032691,GO:0035871,GO:0070936,GO:0002237,GO:2000349,GO:0008270,GO:1902042,GO:0035523,GO:1990168,GO:0032088,GO:0030177,GO:0050869,GO:0043621,GO:0002677,GO:0070433,GO:0034148,GO:0032703,GO:0043124,GO:2000352,GO:0032720,GO:0005737,GO:0031397,GO:0071108,GO:0003677,GO:0070536,GO:0016579,GO:0043130,GO:0016477,GO:0048662,GO:0072573,GO:0061578,GO:0002634,GO:0042802,GO:0045824,GO:0060548,GO:…	10116.ENSRNOP00000065542		TNF alpha induced protein 3	Tnfaip3; tumor necrosis factor alpha-induced protein 3 isoform X1
ENSRNOG00000051578	123.808	1.89505	0.504271	3.75799	0.000171283	0.0009811	3.76628	3.00829	Zfp54	308232102552527	GO:0005634,GO:0000978,GO:0000981,GO:0006357,GO:0046872		zf-C2H2	zinc finger protein 54,zinc finger protein 420-like	Zfp54; zinc finger protein 51 | zinc finger protein 54-like isoform X1
ENSRNOG00000021067	53.2043	2.13289	0.567798	3.75642	0.000172365	0.000986609	3.76355	3.00586	Fxyd7			10116.ENSRNOP00000028603
ENSRNOG00000028708	24.9548	2.22494	0.593038	3.75176	0.000175599	0.00100338	3.75548	2.99853	Ntsr1	366274	GO:0009898,GO:0033993,GO:0032280,GO:0043576,GO:0007612,GO:0043195,GO:0007186,GO:0060732,GO:0098900,GO:0014049,GO:0010628,GO:0044877,GO:0051280,GO:0043065,GO:0071545,GO:0043204,GO:2001259,GO:0051930,GO:0009986,GO:0043679,GO:0030424,GO:0005737,GO:0016492,GO:0005739,GO:0003254,GO:0051092,GO:0043198,GO:0043197,GO:0045202,GO:0005794,GO:0005887,GO:0042802,GO:0070779,GO:0044309,GO:0004930,GO:0005783,GO:…	10116.ENSRNOP00000035997		neurotensin receptor 1	Ntsr1; neurotensin receptor type 1
ENSRNOG00000042889	103.455	1.39104	0.37084	3.75104	0.0001761	0.00100555	3.75424	2.9976	Alpg	367308	GO:0031225,GO:0004035,GO:0030016,GO:0016311,GO:0005886	10116.ENSRNOP00000038169		alkaline phosphatase, germ cell	Alpg; alkaline phosphatase, germ cell type-like isoform X1
ENSRNOG00000028650	1758.61	1.05837	0.282638	3.74463	0.000180657	0.00102903	3.74314	2.98757	Inf2	362790	GO:0031267,GO:0048471,GO:0030036,GO:0032535,GO:0003779,GO:0090140	10116.ENSRNOP00000018225		inverted formin 2	Inf2; inverted formin-2 isoform X1
ENSRNOG00000063446	113.948	1.09984	0.293848	3.74288	0.000181921	0.00103448	3.74012	2.98528
ENSRNOG00000018520	113.866	1.24955	0.334555	3.73497	0.000187737	0.00106425	3.72645	2.97296	Nsun6	307148	GO:0016428,GO:0000049,GO:0005737,GO:0002946,GO:0001510,GO:0030488	10116.ENSRNOP00000025046		NOP2/Sun RNA methyltransferase 6	Nsun6; putative methyltransferase NSUN6
ENSRNOG00000013162	21.0159	1.82598	0.489899	3.72726	0.000193576	0.00109509	3.71315	2.96055	Zcchc12	313436	GO:0003713,GO:0005634,GO:0045944,GO:0008270,GO:0003676,GO:0016607,GO:0016605,GO:0030509,GO:0032183	10116.ENSRNOP00000017567		zinc finger CCHC-type containing 12	Zcchc12; zinc finger CCHC domain-containing protein 12
ENSRNOG00000030021	278.68	1.56931	0.421115	3.72656	0.000194108	0.00109735	3.71196	2.95965				10116.ENSRNOP00000048296
ENSRNOG00000005227	132.862	1.05586	0.283586	3.72325	0.000196673	0.00110959	3.70626	2.95484	Tfap4	360482	GO:0005634,GO:0042803,GO:2001269,GO:0043065,GO:0045893,GO:0000981,GO:0005654,GO:0043923,GO:0000978,GO:0043922,GO:0010629,GO:0000976,GO:0071549,GO:0005739,GO:1990837,GO:0003677,GO:0045892,GO:0045944,GO:0043392,GO:0043565,GO:0006357,GO:1901990,GO:0017053,GO:0001228,GO:0042826,GO:0008285,GO:0070888,GO:0045736,GO:0006978,GO:0065003	10116.ENSRNOP00000006979	bHLH	transcription factor AP-4	Tfap4; transcription factor AP-4
ENSRNOG00000016534	872.168	1.09563	0.29427	3.72323	0.000196688	0.00110959	3.70622	2.95484	Fam171a1	680259	GO:0008360,GO:0016021,GO:0043149,GO:0005886	10116.ENSRNOP00000054660		family with sequence similarity 171, member A1	Fam171a1; protein FAM171A1 isoform X1
ENSRNOG00000063326	313.659	1.32506	0.355914	3.72297	0.000196893	0.00110959	3.70577	2.95484
ENSRNOG00000000855	24.2033	2.43473	0.653987	3.7229	0.000196947	0.00110959	3.70565	2.95484	Lst1	64569	GO:0000902,GO:0016358,GO:0016021,GO:0008150,GO:0003674,GO:0005737,GO:0050672,GO:0005575,GO:0006955	10116.ENSRNOP00000060414		leukocyte specific transcript 1	Lst1; leukocyte-specific transcript 1 protein
ENSRNOG00000013555	18.6479	2.36501	0.635563	3.72112	0.00019834	0.0011163	3.70259	2.95222	Ankrd55	361898		10116.ENSRNOP00000018438		ankyrin repeat domain 55	Ankrd55; ankyrin repeat domain-containing protein 55
ENSRNOG00000042229	309.895	1.03847	0.279404	3.71674	0.00020181	0.00113273	3.69506	2.94587	Gimap1			10116.ENSRNOP00000055930
ENSRNOG00000049422	87.7771	1.70679	0.459263	3.71637	0.000202109	0.00113352	3.69441	2.94557	Fcgr2a	116591	GO:0034987,GO:0050766,GO:0030593,GO:0001798,GO:0038094,GO:0009986,GO:0050776,GO:0001820,GO:0007166,GO:1905449,GO:0001812,GO:0019770,GO:0021675,GO:0032680,GO:0005794,GO:0005887,GO:0009897,GO:0019864,GO:0032760,GO:0005886,GO:0006910,GO:0001813,GO:0042590,GO:0016021,GO:0004888,GO:0045576,GO:0006911,GO:0001788,GO:0001805	10116.ENSRNOP00000039989		Fc gamma receptor IIa	Fcgr2a; low affinity immunoglobulin gamma Fc region receptor III
ENSRNOG00000005274	144.898	1.3003	0.349976	3.7154	0.00020288	0.00113719	3.69276	2.94417	Vrk1	362779	GO:0005634,GO:0005795,GO:0005829,GO:0018105,GO:0072355,GO:0072354,GO:0004672,GO:0005654,GO:0090166,GO:0046777,GO:0005737,GO:0035175,GO:0043987,GO:0019901,GO:0007165,GO:0005524,GO:0006468,GO:0004674,GO:0016572,GO:0005730	10116.ENSRNOP00000029546		VRK serine/threonine kinase 1	Vrk1; serine/threonine-protein kinase VRK1
ENSRNOG00000016378	151.386	1.03665	0.279052	3.71489	0.000203293	0.00113912	3.69188	2.94343	Map3k8	116596	GO:0004709,GO:0005524,GO:0006468,GO:0005829,GO:0004712,GO:0106310,GO:0004674,GO:0002376,GO:0000165,GO:0000287	10116.ENSRNOP00000022190		mitogen-activated protein kinase kinase kinase 8	Map3k8; mitogen-activated protein kinase kinase kinase 8
ENSRNOG00000064238	24.1256	2.25805	0.607928	3.71434	0.000203733	0.00114119	3.69094	2.94264	Rimklb	362428	GO:0005524,GO:0006464,GO:0005737,GO:0072590,GO:0016879,GO:0072591,GO:0046872			ribosomal modification protein rimK-like family member B	Rimklb; beta-citrylglutamate synthase B isoform X1
ENSRNOG00000009224	331.37	1.04182	0.280578	3.71313	0.000204714	0.00114519	3.68885	2.94112	E4f1	681359	GO:0005634,GO:0003700,GO:0009794,GO:0045944,GO:0001228,GO:0000978,GO:0000122,GO:0061629,GO:0000977,GO:0006260,GO:0001227,GO:0035497,GO:0010564,GO:0005819,GO:0006357,GO:0005654,GO:0003677	10116.ENSRNOP00000012506	zf-C2H2	E4F transcription factor 1	E4f1; transcription factor E4F1
ENSRNOG00000019854	101.779	1.58792	0.428064	3.70954	0.000207632	0.0011592	3.68271	2.93584	Napsa	60575	GO:0043129,GO:0033619,GO:0004175,GO:0005615,GO:0004190,GO:0097208,GO:0008233,GO:0005764	10116.ENSRNOP00000026992		napsin A aspartic peptidase	Napsa; napsin-A precursor
ENSRNOG00000027229	193.279	1.01465	0.273577	3.70883	0.00020822	0.00116159	3.68148	2.93495	Slc35d2	290959	GO:0015787,GO:0016021,GO:0005461,GO:0005794,GO:0005463,GO:0005462,GO:0015789,GO:1990569,GO:0015297	10116.ENSRNOP00000038617		solute carrier family 35 member D2	Slc35d2; UDP-N-acetylglucosamine/UDP-glucose/GDP-mannose transporter
ENSRNOG00000005731	179.552	1.32337	0.356953	3.70742	0.000209379	0.00116727	3.67907	2.93283	Birc3	78971	GO:0005634,GO:0016740,GO:0005829,GO:1901222,GO:0044877,GO:0007283,GO:0070266,GO:0042326,GO:2000378,GO:0005654,GO:1902916,GO:0005737,GO:0071356,GO:0060546,GO:0061630,GO:0031398,GO:0045121,GO:0051726,GO:0016567,GO:0032991,GO:0042981,GO:0043066,GO:0046872,GO:0006915,GO:0060544,GO:0043154,GO:0004842,GO:0043027	10116.ENSRNOP00000007702		baculoviral IAP repeat-containing 3	Birc3; baculoviral IAP repeat-containing protein 3
ENSRNOG00000023465	4170.85	1.35032	0.364267	3.70696	0.000209761	0.00116868	3.67828	2.93231	Depp1	500300	GO:0010506,GO:0005777,GO:0005737,GO:0043231,GO:0005739	10116.ENSRNOP00000018133		DEPP1, autophagy regulator	Depp1; protein DEPP
ENSRNOG00000003346	48.9453	1.85647	0.500924	3.70609	0.00021048	0.00117159	3.67679	2.93122	Fancb	501552	GO:1990414,GO:0006513,GO:0071466,GO:0008150,GO:0003674,GO:1905168,GO:0072757,GO:0000785,GO:2000042,GO:0005575,GO:0036297,GO:0043240	10116.ENSRNOP00000004456		FA complementation group B	Fancb; Fanconi anemia group B protein
ENSRNOG00000006984	92.0964	1.30849	0.353069	3.70606	0.00021051	0.00117159	3.67673	2.93122	Mapk11	689314	GO:0005634,GO:0001649,GO:0004707,GO:0005829,GO:0010628,GO:0071347,GO:0051403,GO:0032735,GO:0005737,GO:0060348,GO:0000165,GO:0005524,GO:0098586,GO:0006468,GO:0004712,GO:0035556,GO:0004674,GO:0050790,GO:0106310,GO:0060044,GO:0060043,GO:0045648	10116.ENSRNOP00000009325		mitogen-activated protein kinase 11	Mapk11; mitogen-activated protein kinase 11
ENSRNOG00000032339	347.341	1.02521	0.276718	3.70487	0.000211498	0.00117669	3.67469	2.92934	Rasl12	315762	GO:0019003,GO:0005525,GO:0003924,GO:0005886,GO:0007165	10116.ENSRNOP00000041205		RAS-like, family 12	Rasl12; ras-like protein family member 12
ENSRNOG00000050469	2617.85	1.28553	0.347247	3.70206	0.000213859	0.00118819	3.66987	2.92511	Gng11	64199	GO:0005834,GO:0008150,GO:0003674,GO:0031681,GO:0005575,GO:0007186	10116.ENSRNOP00000065818		G protein subunit gamma 11	Gng11; guanine nucleotide-binding protein G(I)/G(S)/G(O) subunit gamma-11
ENSRNOG00000042596	39.6291	2.46093	0.665066	3.70028	0.000215361	0.00119576	3.66683	2.92236	Fam205a	100361292	GO:0016021	10116.ENSRNOP00000060840		family with sequence similarity 205, member A	Fam205a; protein FAM205A
ENSRNOG00000014653	54.6863	1.22863	0.33233	3.69703	0.000218138	0.00121078	3.66127	2.91694	Arl11	364396	GO:0002244,GO:0006886,GO:0005525,GO:0016192,GO:0003924,GO:0005737,GO:0005886	10116.ENSRNOP00000019646		ADP-ribosylation factor like GTPase 11	Arl11; ADP-ribosylation factor-like protein 11
ENSRNOG00000005907	63.3176	1.39516	0.377416	3.69662	0.000218493	0.00121234	3.66056	2.91638	Rad18	362412	GO:0005634,GO:0042405,GO:0009411,GO:0051865,GO:0031593,GO:0005813,GO:0044877,GO:0001741,GO:0000785,GO:0007283,GO:0005654,GO:0035861,GO:0005657,GO:0006974,GO:0097505,GO:0045910,GO:0000403,GO:0031625,GO:0005575,GO:0016604,GO:0061630,GO:0006513,GO:0003674,GO:0042802,GO:0003697,GO:0060548,GO:0006301,GO:0046872,GO:0008150,GO:0051984	10116.ENSRNOP00000063400		RAD18 E3 ubiquitin protein ligase	Rad18; E3 ubiquitin-protein ligase RAD18
ENSRNOG00000001111	50.7744	1.27246	0.344865	3.68974	0.000224486	0.0012435	3.64881	2.90535	Brca2	360254	GO:0005634,GO:0005694,GO:0010225,GO:0005829,GO:0005813,GO:0005515,GO:0001833,GO:0000152,GO:0008585,GO:0032355,GO:0000724,GO:0030097,GO:0043966,GO:0045893,GO:0035264,GO:0006355,GO:0007283,GO:0045931,GO:0006289,GO:0007141,GO:0005654,GO:0010332,GO:0032465,GO:0006974,GO:0010484,GO:0051298,GO:0042771,GO:0005737,GO:0006310,GO:0033600,GO:0043009,GO:0000722,GO:0007569,GO:0043967,GO:0008283,GO:0005575,GO:…	10116.ENSRNOP00000001475		BRCA2, DNA repair associated	Brca2; breast cancer type 2 susceptibility protein homolog
ENSRNOG00000019069	1228.58	1.02608	0.278103	3.68958	0.000224624	0.00124385	3.64854	2.90523	Nxf1	59087	GO:0005634,GO:0016973,GO:0010494,GO:0015031,GO:0042405,GO:0003729,GO:0000346,GO:0003723,GO:0005515,GO:0008150,GO:0005737,GO:0005643,GO:0016607,GO:0042272,GO:0005654,GO:0006406,GO:0006405	10116.ENSRNOP00000026033		nuclear RNA export factor 1	Nxf1; nuclear RNA export factor 1
ENSRNOG00000064449	663.919	1.18987	0.323247	3.68099	0.00023233	0.00128307	3.63389	2.89175
ENSRNOG00000043478	16.1611	3.21706	0.874361	3.67932	0.000233854	0.00129105	3.63105	2.88906	AABR07006142.1	100909964	GO:0016021	10116.ENSRNOP00000060522		tyrosine-protein phosphatase non-receptor type substrate 1-like	tyrosine-protein phosphatase non-receptor type substrate 1 isoform X2
ENSRNOG00000007408	49.5917	1.31028	0.356325	3.67721	0.000235801	0.00130047	3.62745	2.8859	Ebf4	680751	GO:0005634,GO:0045944,GO:0000978,GO:0001228,GO:0000977,GO:0000981,GO:0006355,GO:0006357,GO:0003677,GO:0046872	10116.ENSRNOP00000028816	COE	EBF family member 4	Ebf4; transcription factor COE4
ENSRNOG00000005713	124.462	1.18061	0.321087	3.67691	0.000236079	0.00130116	3.62694	2.88567	Ccdc82	300359	GO:0005634	10116.ENSRNOP00000037632		coiled-coil domain containing 82	Ccdc82; coiled-coil domain-containing protein 82
ENSRNOG00000046204	284.354	1.05947	0.288236	3.67571	0.000237186	0.00130612	3.62491	2.88402	Tspan15	679462	GO:0009986,GO:0005829,GO:0008593,GO:0005887,GO:0045746,GO:0051604,GO:0072659,GO:0043231,GO:0019899,GO:0097197,GO:0016604,GO:0030054,GO:0005886	10116.ENSRNOP00000065267		tetraspanin 15	Tspan15; tetraspanin-15
ENSRNOG00000029478	223.317	1.14221	0.310775	3.67538	0.0002375	0.00130724	3.62434	2.88364	Cyp4f39	299566500801	GO:0020037,GO:0005506,GO:0004497,GO:0016705,GO:0005789,GO:0044281,GO:0046513,GO:0016020	10116.ENSRNOP00000007548		cytochrome P450, family 4, subfamily f, polypeptide 17,cytochrome P450, family 4, subfamily f, polypeptide 39	Cyp4f39; cytochrome P450 4F22 | Cyp4f17; cytochrome P450, family 4, subfamily f, polypeptide 17
ENSRNOG00000009726	168.151	1.19046	0.324255	3.67136	0.000241263	0.00132663	3.61751	2.87725	Grip2	171571	GO:0005515,GO:2000463,GO:0007219,GO:0014069,GO:0098887,GO:0035254,GO:0098978,GO:0015031,GO:0005737,GO:0045777,GO:0014042,GO:0043198,GO:0043197,GO:0045211,GO:0099003,GO:0014824,GO:0005856,GO:0044309,GO:0005783,GO:0030159,GO:0016020,GO:0008022,GO:0005886,GO:0030425,GO:1904719	10116.ENSRNOP00000041016		glutamate receptor interacting protein 2	Grip2; glutamate receptor-interacting protein 2
ENSRNOG00000010326	46.5545	1.32241	0.360252	3.67079	0.000241805	0.00132916	3.61653	2.87642	Col20a1	311716	GO:0062023,GO:0005615,GO:0005581	10116.ENSRNOP00000049790		collagen type XX alpha 1 chain	Col20a1; collagen alpha-1(XX) chain isoform X7
ENSRNOG00000025731	150.16	1.26543	0.344812	3.66992	0.000242626	0.00133234	3.61506	2.87538	Ptma			10116.ENSRNOP00000059708
ENSRNOG00000067517	94.5916	1.15031	0.313533	3.66885	0.00024364	0.00133702	3.61325	2.87386		102549249				zinc finger protein 208-like	zinc finger protein 431-like isoform X1
ENSRNOG00000011519	258.604	1.23876	0.337742	3.66776	0.00024468	0.00134139	3.6114	2.87245	Orc5	362304	GO:0005829,GO:0006275,GO:0003688,GO:0000785,GO:0005654,GO:0005664,GO:0006270,GO:0000808	10116.ENSRNOP00000015426		origin recognition complex, subunit 5	Orc5; origin recognition complex subunit 5
ENSRNOG00000003893	98.4753	1.28795	0.351277	3.66648	0.000245914	0.00134502	3.60922	2.87127	Ccnjl	303059	GO:0005634,GO:0005813,GO:0005737,GO:0000307,GO:0016538,GO:0000079,GO:0019901,GO:0044772,GO:0010033,GO:1901700	10116.ENSRNOP00000005171		cyclin J-like	Ccnjl; cyclin-J-like protein
ENSRNOG00000068916	213.089	1.31123	0.357916	3.66352	0.000248768	0.00135838	3.60421	2.86698
ENSRNOG00000017939	661.752	1.10569	0.301982	3.66145	0.000250795	0.00136763	3.60068	2.86403	Chn1	84030	GO:0001565,GO:0048013,GO:0035556,GO:0043087,GO:0008045,GO:0005096,GO:0051056,GO:0050770,GO:0046875,GO:0043547,GO:0046872,GO:0007165	10116.ENSRNOP00000060544		chimerin 1	Chn1; N-chimaerin
ENSRNOG00000023824	15.6727	2.62995	0.718379	3.66096	0.000251275	0.0013698	3.59985	2.86334	RGD1561648	500841		10116.ENSRNOP00000060128		RGD1561648	RGD1561648; uncharacterized protein C12orf56 homolog
ENSRNOG00000032232	25.3195	1.98121	0.541651	3.65773	0.000254458	0.00138578	3.59438	2.85831	Snrpg	687679	GO:0097526,GO:0003723,GO:0071004,GO:0043186,GO:0005685,GO:0005682,GO:0005687,GO:0005689,GO:0034719,GO:0071011,GO:0071013,GO:1990904,GO:0005686,GO:0005654,GO:0000398	10116.ENSRNOP00000063961		similar to small nuclear ribonucleoprotein polypeptide G	small nuclear ribonucleoprotein G
ENSRNOG00000050214	774.034	1.11431	0.304697	3.65711	0.000255079	0.00138835	3.59332	2.8575	Amt	306586	GO:0019464,GO:0008150,GO:0003674,GO:0004047,GO:0008483,GO:0005739,GO:0005575,GO:0005654	10116.ENSRNOP00000066155		aminomethyltransferase	Amt; aminomethyltransferase, mitochondrial
ENSRNOG00000012987	12.3097	2.62784	0.719089	3.6544	0.000257785	0.00140112	3.58874	2.85353	Ptk6	366275	GO:0005634,GO:0005829,GO:0004715,GO:0061099,GO:0005102,GO:0005654,GO:0060575,GO:0004714,GO:0046777,GO:0005737,GO:0004713,GO:0045926,GO:0016604,GO:0031234,GO:0007260,GO:0016477,GO:0005524,GO:0004712,GO:0001726,GO:0042802,GO:0045087,GO:0030154,GO:0007169,GO:0005886,GO:0071300,GO:0010976	10116.ENSRNOP00000017337		protein tyrosine kinase 6	Ptk6; protein-tyrosine kinase 6
ENSRNOG00000006114	37.3348	1.24777	0.341507	3.65373	0.000258461	0.00140433	3.58761	2.85253	Cfap69	100910867	GO:1902093,GO:1990834,GO:0007288,GO:0005737,GO:0030317,GO:0097225,GO:0097730,GO:0042048,GO:1905516	10116.ENSRNOP00000009264		cilia and flagella associated protein 69	Cfap69; cilia- and flagella-associated protein 69 isoform X1
ENSRNOG00000012651	319.445	1.04555	0.286188	3.65336	0.000258831	0.00140587	3.58698	2.85205	Cwc22	362153	GO:0005634,GO:0005829,GO:0003723,GO:0005681,GO:0071007,GO:0071006,GO:0016607,GO:0071013,GO:0071005,GO:0000398	10116.ENSRNOP00000039180		CWC22 spliceosome associated protein homolog	Cwc22; pre-mRNA-splicing factor CWC22 homolog isoform X4
ENSRNOG00000005871	39.1136	1.98065	0.542923	3.64812	0.000264167	0.00143156	3.57812	2.84419	Il1rn	60582	GO:0070555,GO:0005149,GO:0010243,GO:0030073,GO:0071874,GO:0006629,GO:0005150,GO:0007565,GO:0019233,GO:0009968,GO:0005125,GO:0002437,GO:0005151,GO:0051384,GO:0014823,GO:0005152,GO:0007613,GO:0045837,GO:0070670,GO:0007165,GO:0042594,GO:0045352,GO:0006954,GO:0019752,GO:2000660,GO:0006953,GO:0001660,GO:0002439,GO:0005576,GO:0043507,GO:0043066,GO:0009410,GO:0006955,GO:0014050,GO:0032496,GO:0014070,GO:…	10116.ENSRNOP00000007949		interleukin 1 receptor antagonist	Il1rn; interleukin-1 receptor antagonist protein precursor
ENSRNOG00000032539	28.0814	2.08258	0.57088	3.64802	0.000264272	0.00143165	3.57795	2.84416	Spag8	362508	GO:0005634,GO:0045944,GO:0032092,GO:0005737,GO:0008017	10116.ENSRNOP00000050314		sperm associated antigen 8	Spag8; sperm-associated antigen 8
ENSRNOG00000064562	41.8193	1.36883	0.375698	3.64344	0.000269023	0.00145357	3.57021	2.83756
ENSRNOG00000001353	290.557	1.06785	0.293145	3.64275	0.000269739	0.00145648	3.56906	2.83669	Ap4m1	304344	GO:0000045,GO:0006886,GO:0005829,GO:0006605,GO:0030124,GO:0006895,GO:0016192,GO:0030131,GO:0090160,GO:0019904,GO:0008104,GO:0031410,GO:1903361,GO:0005802,GO:0006622,GO:0005769	10116.ENSRNOP00000001827		adaptor related protein complex 4 subunit mu 1	Ap4m1; AP-4 complex subunit mu-1
ENSRNOG00000051690	256.871	1.26465	0.347802	3.63613	0.000276768	0.00149005	3.55788	2.8268	Clec9a	502901	GO:0009986,GO:0016021,GO:0030246,GO:0006898,GO:0001819			C-type lectin domain containing 9A	Clec9a; C-type lectin domain family 9 member A
ENSRNOG00000046803	39.4338	1.72183	0.473607	3.63556	0.000277376	0.00149186	3.55693	2.82627	Arhgef16	687105	GO:0031267,GO:0030165,GO:1903078,GO:0060326,GO:0030971,GO:0090630,GO:0005085	10116.ENSRNOP00000066478		Rho guanine nucleotide exchange factor 16	Arhgef16; rho guanine nucleotide exchange factor 16
ENSRNOG00000051915	60.7558	1.32704	0.365175	3.63399	0.000279076	0.00150051	3.55428	2.82376	Spred3	308478	GO:0001933,GO:0030512,GO:0070373,GO:0005886,GO:0043409,GO:0019901,GO:0005173,GO:0010719,GO:1902747			sprouty-related, EVH1 domain containing 3	Spred3; sprouty-related, EVH1 domain-containing protein 3
ENSRNOG00000003538	47.3489	2.17592	0.600011	3.62647	0.000287326	0.00153835	3.54163	2.81295	Adamts4	66015	GO:0002020,GO:0044691,GO:0008237,GO:0006508,GO:0016607,GO:0005615,GO:0004222,GO:0031012,GO:0042742,GO:0008233,GO:0046872,GO:0030198	10116.ENSRNOP00000004713		ADAM metallopeptidase with thrombospondin type 1 motif, 4	Adamts4; A disintegrin and metalloproteinase with thrombospondin motifs 4
ENSRNOG00000019943	576.974	1.35842	0.374778	3.62461	0.000289393	0.00154891	3.53851	2.80997	Slc7a6	307811	GO:0003333,GO:0015822,GO:0016021,GO:1990822,GO:0015174,GO:1902475,GO:0043231,GO:0015807,GO:0015179,GO:0005886	10116.ENSRNOP00000027117		solute carrier family 7 member 6	Slc7a6; Y+L amino acid transporter 2
ENSRNOG00000037957	23.5719	1.61469	0.446251	3.61834	0.000296502	0.00158234	3.52797	2.8007	Aifm3	303786	GO:0005634,GO:0005829,GO:0016491,GO:0005743,GO:0005737,GO:0016651,GO:0051537,GO:0005739,GO:0005783,GO:0050660,GO:0097194,GO:0046872	10116.ENSRNOP00000048427		apoptosis inducing factor, mitochondria associated 3	Aifm3; apoptosis-inducing factor 3
ENSRNOG00000060842	6.93678	3.60263	0.995826	3.61773	0.000297197	0.00158502	3.52696	2.79997	AC130053.4	120102087				small nucleolar SNORD12/SNORD106	small nucleolar SNORD12/SNORD106
ENSRNOG00000067326	97.7103	1.07074	0.296488	3.6114	0.000304548	0.00161794	3.51634	2.79104
ENSRNOG00000012660	239.392	2.68663	0.74451	3.60859	0.000307862	0.00163335	3.51164	2.78692	Postn	361945	GO:0062023,GO:0071560,GO:1900025,GO:0008593,GO:2000343,GO:0032355,GO:0005802,GO:0050839,GO:0007155,GO:0005737,GO:0008201,GO:0009888,GO:0044344,GO:0071356,GO:1990138,GO:0042060,GO:1990523,GO:0003674,GO:0001953,GO:0014850,GO:0046872,GO:0030198,GO:0009612,GO:0014911,GO:0031594,GO:0071307,GO:0003073,GO:0005615,GO:0001666,GO:0031012	10116.ENSRNOP00000017453		periostin	Postn; periostin precursor
ENSRNOG00000007230	2384.63	1.1163	0.309351	3.60852	0.000307945	0.00163335	3.51153	2.78692	Kank3	366848	GO:0005856,GO:0030837,GO:0005737	10116.ENSRNOP00000009532		KN motif and ankyrin repeat domains 3	Kank3; KN motif and ankyrin repeat domain-containing protein 3
ENSRNOG00000067564	140.129	1.12059	0.310853	3.60489	0.000312283	0.00165264	3.50545	2.78182
ENSRNOG00000068942	42.1053	3.90069	1.0825	3.60341	0.000314075	0.00165893	3.50297	2.78017
ENSRNOG00000027747	20.4638	1.97476	0.548893	3.59772	0.000321017	0.00169126	3.49347	2.77179	Ninl	311529	GO:0005829,GO:0045171,GO:0005813,GO:0008150,GO:0003674,GO:0005509,GO:0005575,GO:0034454,GO:0015630	10116.ENSRNOP00000061689		ninein-like	Ninl; ninein-like protein isoform X2
ENSRNOG00000017839	357.396	1.15639	0.321596	3.59577	0.00032343	0.00170289	3.49022	2.76881	Ercc1	292673	GO:0005634,GO:0006281,GO:0006949,GO:0019904,GO:0035264,GO:0006303,GO:0006979,GO:0007283,GO:0070522,GO:0006289,GO:1990599,GO:0005654,GO:0003684,GO:0010259,GO:0006974,GO:0061819,GO:0000710,GO:0006310,GO:0048477,GO:0000720,GO:0046686,GO:0008283,GO:0006295,GO:0048568,GO:0007281,GO:0000781,GO:0003677,GO:0048468,GO:0051276,GO:0090656,GO:1904431,GO:0000109,GO:0006302,GO:0003674,GO:0000110,GO:0009650,GO:…	10116.ENSRNOP00000024113		ERCC excision repair 1, endonuclease non-catalytic subunit	Ercc1; DNA excision repair protein ERCC-1
ENSRNOG00000003464	604.228	1.28795	0.3583	3.59461	0.000324877	0.00170778	3.48828	2.76757	Hid1	287822	GO:0000138,GO:0005829,GO:0005797,GO:0008150,GO:0003674,GO:0005737,GO:0005794,GO:0005881,GO:0090498,GO:0005575,GO:0016020	10116.ENSRNOP00000004718		HID1 domain containing	Hid1; protein HID1
ENSRNOG00000059097	133.41	1.23087	0.342586	3.59288	0.000327042	0.00171861	3.4854	2.76482	AABR07025140.1	100360801	GO:0003725,GO:0005524,GO:0005829,GO:0003690,GO:0003723,GO:0005737,GO:0051607,GO:0003676,GO:0045111,GO:1900246,GO:0009615,GO:0003727,GO:1900245			DEXD/H-box helicase 60	Ddx60; probable ATP-dependent RNA helicase DDX60 isoform X1
ENSRNOG00000017689	23.3613	2.08736	0.581648	3.58869	0.000332343	0.0017446	3.47841	2.7583	Itih3	50693	GO:0005576,GO:0004867,GO:0010951,GO:0030212	10116.ENSRNOP00000023984		inter-alpha trypsin inhibitor, heavy chain 3	Itih3; inter-alpha-trypsin inhibitor heavy chain H3 precursor
ENSRNOG00000018346	115.313	1.1241	0.313516	3.58545	0.0003365	0.00176269	3.47302	2.75382	Agtr1a	24180	GO:0042310,GO:0007186,GO:0090190,GO:0005515,GO:1990776,GO:1903589,GO:0008284,GO:0016323,GO:0034392,GO:0086097,GO:0045766,GO:0010259,GO:0007204,GO:0001822,GO:0007568,GO:0034391,GO:0043627,GO:0005737,GO:0031410,GO:0014823,GO:0071549,GO:0019901,GO:0038166,GO:0046718,GO:0046982,GO:0001921,GO:0042416,GO:0019229,GO:0045777,GO:0008217,GO:0006954,GO:0007200,GO:0001991,GO:0007266,GO:0005794,GO:0001596,GO:…	10116.ENSRNOP00000034687		angiotensin II receptor, type 1a	Agtr1a; type-1A angiotensin II receptor
ENSRNOG00000006380	1819.82	1.086	0.302906	3.58526	0.000336746	0.00176342	3.4727	2.75364	Srsf6	362264	GO:0005634,GO:0003723,GO:0010837,GO:0000380,GO:0000381,GO:0032868,GO:0003729,GO:0010629,GO:0045617,GO:2000675,GO:0061041,GO:0036002,GO:0060501,GO:0003674,GO:0048025,GO:0016607,GO:0060548,GO:0000398,GO:0006376	10116.ENSRNOP00000008427		serine and arginine rich splicing factor 6	Srsf6; serine/arginine-rich splicing factor 6
ENSRNOG00000067225	14.3883	2.04819	0.572644	3.57672	0.000347929	0.00181277	3.45851	2.74166
ENSRNOG00000014629	67.5649	1.32444	0.370357	3.57613	0.000348718	0.00181631	3.45753	2.74081	Lmo1	245979	GO:0005634,GO:0046013,GO:0045944,GO:0000122,GO:0005730,GO:0046872	10116.ENSRNOP00000019690		LIM domain only 1	Lmo1; LIM domain only protein 3
ENSRNOG00000034180	193.06	1.30979	0.366369	3.57504	0.00035017	0.0018233	3.45572	2.73914	Rpl37	81770	GO:0022626,GO:0097371,GO:0003723,GO:0006412,GO:0008150,GO:0019843,GO:1904667,GO:0019838,GO:0003735,GO:0046872,GO:0022625,GO:1990948,GO:1901798	10116.ENSRNOP00000039155		ribosomal protein L37-like1	Rpl37; 60S ribosomal protein L37
ENSRNOG00000042826	48.5611	1.41098	0.394745	3.57442	0.000351002	0.00182647	3.45469	2.73839	Zfp52	361487	GO:0000978,GO:0000981,GO:0006355,GO:0006357,GO:0046872	10116.ENSRNOP00000044868	zf-C2H2	zinc finger protein 52	Zfp52; zinc finger protein 52
ENSRNOG00000064737	16.1511	1.88495	0.527958	3.57026	0.000356627	0.00185224	3.44779	2.7323		102552313				uncharacterized LOC102552313
ENSRNOG00000024986	529.018	2.51586	0.705292	3.56712	0.00036093	0.00187281	3.44258	2.72751	Mmrn1	500152	GO:0062023,GO:1990972,GO:1901731,GO:0005576,GO:0005509,GO:0007596,GO:0033627,GO:0061045,GO:0031091	10116.ENSRNOP00000035433		multimerin 1	Mmrn1; multimerin-1 isoform X1
ENSRNOG00000004578	12.4989	3.05289	0.856538	3.56422	0.000364934	0.00189062	3.43779	2.7234	Cthrc1	282836	GO:0016477,GO:0043932,GO:0032092,GO:0033690,GO:0017147,GO:0005737,GO:0090103,GO:0045669,GO:0060071,GO:0090090,GO:0005615,GO:0031012,GO:0005581,GO:0005109,GO:0090177,GO:0060122	10116.ENSRNOP00000006142		collagen triple helix repeat containing 1	Cthrc1; collagen triple helix repeat-containing protein 1 isoform 1 precursor
ENSRNOG00000067700	399.788	1.18148	0.331723	3.56165	0.000368535	0.00190568	3.43352	2.71995
ENSRNOG00000057058	59.3958	1.52194	0.427568	3.55952	0.000371539	0.0019164	3.43	2.71751	Cd300a	501736	GO:1902567,GO:0043407,GO:0033007,GO:0038023,GO:0001786,GO:0050859,GO:0051134,GO:0019902,GO:0060101,GO:0008429,GO:0032516,GO:1902564,GO:0043305,GO:0048147,GO:0030889,GO:0002552,GO:0014063,GO:0006898,GO:0016020,GO:2000417,GO:0034125,GO:0005886,GO:0016021,GO:1902569,GO:0004888,GO:0050856			Cd300a molecule	Cd300a; CMRF35-like molecule 8 precursor
ENSRNOG00000024961	61.9854	1.05808	0.297374	3.55808	0.000373574	0.0019263	3.42762	2.71528	Usp35	308834	GO:0005634,GO:0005829,GO:0004197,GO:0004843,GO:0006511,GO:0016579	10116.ENSRNOP00000038242		ubiquitin specific peptidase 35	Usp35; ubiquitin carboxyl-terminal hydrolase 35 isoform X1
ENSRNOG00000022321	17.6752	2.01195	0.566556	3.55119	0.000383488	0.00197002	3.41625	2.70553	Hapln3	308773	GO:0007417,GO:0005540,GO:0005576,GO:0031012,GO:0007155,GO:0001501	10116.ENSRNOP00000030006		hyaluronan and proteoglycan link protein 3	Hapln3; hyaluronan and proteoglycan link protein 3 precursor
ENSRNOG00000024382	53.681	2.33081	0.656561	3.55003	0.000385194	0.00197694	3.41432	2.70401	Fcgr3a	304966	GO:0140375,GO:0032819,GO:0042119,GO:0051930,GO:0038094,GO:0009986,GO:0030101,GO:0050776,GO:0002468,GO:0007166,GO:0033001,GO:0019770,GO:0019772,GO:0042060,GO:0042267,GO:0038095,GO:0019767,GO:0003674,GO:0005887,GO:0009897,GO:0045780,GO:0005886,GO:0004888,GO:0001788,GO:0071222,GO:0005615	10116.ENSRNOP00000043183		Fc gamma receptor IIIa	Fcgr3a; Fc fragment of IgG receptor IIIa precursor
ENSRNOG00000003936	320.683	1.29859	0.366345	3.54471	0.000393046	0.00201285	3.40556	2.69619	Pwwp2a	303060	GO:0003682,GO:0005634,GO:0042393	10116.ENSRNOP00000060940		PWWP domain containing 2A	Pwwp2a; PWWP domain-containing protein 2A
ENSRNOG00000011518	81.3797	1.01383	0.286369	3.54031	0.000399663	0.00204293	3.39831	2.68975	Dusp26	306527	GO:0004721,GO:0005634,GO:0006470,GO:0000122,GO:0070373,GO:0005737,GO:0005794,GO:0043409,GO:0008138,GO:0035335,GO:0004722,GO:0033549,GO:0002039,GO:0005654,GO:0061629,GO:0045785	10116.ENSRNOP00000015725		dual specificity phosphatase 26	Dusp26; dual specificity protein phosphatase 26
ENSRNOG00000021100	110.843	1.27097	0.359014	3.54018	0.000399857	0.00204329	3.3981	2.68967	Tnfaip8l2	310663	GO:0050868,GO:0005737,GO:0050728,GO:0045087,GO:0042981	10116.ENSRNOP00000028642		TNF alpha induced protein 8 like 2	Tnfaip8l2; tumor necrosis factor alpha-induced protein 8-like protein 2
ENSRNOG00000000456	829.865	1.09247	0.308645	3.53958	0.000400764	0.00204728	3.39711	2.68882	Psmb8	24968	GO:0005634,GO:0019882,GO:0004298,GO:0004175,GO:0005737,GO:0010498,GO:0000502,GO:0005839,GO:0052548,GO:0045444,GO:1990111,GO:0019774	10116.ENSRNOP00000000528		proteasome 20S subunit beta 8	Psmb8; proteasome subunit beta type-8
ENSRNOG00000027630	73.4972	1.51223	0.427607	3.53648	0.000405495	0.00206953	3.39201	2.68413	Dnai7	297720	GO:0005737,GO:0005930,GO:0008017,GO:0005858,GO:0005929,GO:0048487,GO:0015630	10116.ENSRNOP00000035058		dynein axonemal intermediate chain 7	Cfap94; protein CASC1
ENSRNOG00000011334	42.9551	2.1093	0.597158	3.53223	0.000412076	0.00210117	3.38502	2.67754	Tmem63c	314332	GO:0005227,GO:0016021,GO:0006812,GO:1990760,GO:0003094,GO:0098655,GO:0005886	10116.ENSRNOP00000015571		transmembrane protein 63c	Tmem63c; calcium permeable stress-gated cation channel 1
ENSRNOG00000023187	153.264	1.04348	0.295605	3.52997	0.000415604	0.00211654	3.38132	2.67437	RGD1565685	317344		10116.ENSRNOP00000033524		similar to RIKEN cDNA 1810030O07	RGD1565685; uncharacterized protein CXorf38 homolog
ENSRNOG00000066372	178.012	1.31923	0.374648	3.52125	0.00042951	0.00217727	3.36703	2.66209	Zfp709l1	690419100912823	GO:0005634,GO:0000977,GO:0000981,GO:0006357,GO:0046872			zinc finger protein 709-like,zinc finger protein 709-like 1	Zfp709l1; zinc finger protein 878 | zinc finger protein 709-like isoform X1
ENSRNOG00000055078	2190.87	1.00044	0.284256	3.51951	0.000432346	0.00218963	3.36417	2.65963	Cyp4b1	24307	GO:0070330,GO:0020037,GO:0005506,GO:0004497,GO:1901363,GO:0005789,GO:0043231,GO:0018879			cytochrome P450, family 4, subfamily b, polypeptide 1	Cyp4b1; cytochrome P450 4B1
ENSRNOG00000023628	77.575	1.24944	0.355042	3.51913	0.000432972	0.00219145	3.36354	2.65927	Tmem106a	287722	GO:0035781,GO:0016021,GO:0035780,GO:0005886,GO:0008150,GO:0003674,GO:0045087,GO:1904407,GO:0043123,GO:0043410,GO:0045348,GO:0005575,GO:0032755,GO:0042116,GO:0032760,GO:0032731	10116.ENSRNOP00000036228		transmembrane protein 106A	Tmem106a; transmembrane protein 106A
ENSRNOG00000008635	71.9048	1.09535	0.311513	3.51622	0.00043773	0.00221281	3.35879	2.65506	Mks1	287612	GO:2000095,GO:1905515,GO:0005813,GO:0048706,GO:1990403,GO:0003271,GO:0005814,GO:0036064,GO:0007368,GO:0005737,GO:0044458,GO:0008589,GO:0060322,GO:0060271,GO:0060122,GO:0061009,GO:0042733,GO:0060411,GO:0035869,GO:1901620,GO:0010669,GO:0036038,GO:0016020,GO:0048754,GO:0001843,GO:0060828	10116.ENSRNOP00000011500		MKS transition zone complex subunit 1	Mks1; Meckel syndrome type 1 protein homolog
ENSRNOG00000067544	8.73018	2.60464	0.740866	3.51566	0.00043866	0.00221548	3.35787	2.65453
ENSRNOG00000016456	795.633	1.59175	0.452785	3.51547	0.000438983	0.00221597	3.35755	2.65444	Il33	361749	GO:0005634,GO:0005694,GO:0005515,GO:0000122,GO:0150142,GO:0032753,GO:0038172,GO:0010628,GO:0032436,GO:0010186,GO:0045345,GO:0002639,GO:0005654,GO:0002282,GO:0071260,GO:0051930,GO:0005125,GO:0002830,GO:0002281,GO:0005737,GO:0043231,GO:0045348,GO:0032755,GO:0032754,GO:0002112,GO:0042060,GO:0045944,GO:0032722,GO:0061518,GO:0048714,GO:0002686,GO:0050729,GO:0001819,GO:0051770,GO:0032760,GO:0120042,GO:…	10116.ENSRNOP00000022056		interleukin 33	Il33; interleukin-33
ENSRNOG00000047931	15452.8	1.30725	0.372252	3.51172	0.000445214	0.00224308	3.35143	2.64916				10116.ENSRNOP00000066062
ENSRNOG00000008857	1185.1	1.19798	0.341234	3.51074	0.000446856	0.00224929	3.34983	2.64796	Adamts10	314655	GO:0062023,GO:0001527,GO:0006508,GO:0004222,GO:0005576,GO:0046872	10116.ENSRNOP00000011849		ADAM metallopeptidase with thrombospondin type 1 motif, 10	Adamts10; A disintegrin and metalloproteinase with thrombospondin motifs 10 precursor
ENSRNOG00000010645	860.784	1.04499	0.29779	3.50915	0.000449548	0.00226146	3.34722	2.64561	Lgals3	83781	GO:0005634,GO:0048030,GO:0070232,GO:0002548,GO:0031334,GO:1905235,GO:0006397,GO:0030246,GO:0050860,GO:0008284,GO:0030593,GO:0097386,GO:0045185,GO:0045766,GO:0001501,GO:0009986,GO:0001772,GO:0008380,GO:0030855,GO:2000521,GO:0071677,GO:1903078,GO:0019863,GO:0005737,GO:2001237,GO:2001189,GO:0019903,GO:0070492,GO:1903769,GO:0001533,GO:0050785,GO:0048245,GO:1902041,GO:2001200,GO:0045087,GO:0071674,GO:…	10116.ENSRNOP00000014216		galectin 3	Lgals3; galectin-3
ENSRNOG00000002428	40.598	1.89223	0.539398	3.50804	0.000451418	0.00226948	3.34542	2.64407	Lpar4	302378	GO:0005887,GO:0035727,GO:0070915,GO:0043231,GO:0035025,GO:0016604,GO:0051482,GO:0004930,GO:0005886	10116.ENSRNOP00000003286		lysophosphatidic acid receptor 4	Lpar4; lysophosphatidic acid receptor 4
ENSRNOG00000054251	42.8102	2.2763	0.64945	3.50497	0.000456662	0.00229165	3.3404	2.63985	Clec7a	502902	GO:0001874,GO:0045429,GO:0032757,GO:0051712,GO:0001872,GO:0050766,GO:0031334,GO:0030246,GO:0010628,GO:0008284,GO:0071639,GO:0032729,GO:0002366,GO:0002752,GO:0071226,GO:0009986,GO:0061760,GO:0032735,GO:0002732,GO:0005737,GO:0008037,GO:0051251,GO:0032755,GO:0098609,GO:0032733,GO:0002223,GO:0051092,GO:0050731,GO:0001846,GO:0042802,GO:1900017,GO:0032930,GO:0030335,GO:0009897,GO:2000318,GO:0001879,GO:…			C-type lectin domain containing 7A	Clec7a; C-type lectin domain family 7 member A
ENSRNOG00000008706	368.525	1.20806	0.345101	3.50061	0.0004642	0.00232312	3.33329	2.63393	Tbx3	353305	GO:0005634,GO:0003700,GO:0048752,GO:0003007,GO:0007417,GO:0051145,GO:0000122,GO:0001708,GO:0072105,GO:2000648,GO:0008284,GO:0030540,GO:0045893,GO:0000981,GO:0006355,GO:0019827,GO:0035136,GO:0035116,GO:0010159,GO:0060923,GO:0036302,GO:0001501,GO:0045787,GO:0003167,GO:0042472,GO:0000978,GO:0021761,GO:0035050,GO:0060931,GO:0045662,GO:0003151,GO:0003272,GO:0007569,GO:0005575,GO:0090398,GO:0060596,GO:…	10116.ENSRNOP00000011552	T-box	T-box transcription factor 3	Tbx3; T-box transcription factor TBX3
ENSRNOG00000064635	75.6559	1.66628	0.476042	3.50027	0.000464779	0.0023253	3.33275	2.63352	Ly49si2	494206494207	GO:0016021,GO:0005886			immunoreceptor Ly49si2,immunoreceptor Ly49si1	Ly49si1; immunoreceptor Ly49si1 | Ly49si2; immunoreceptor Ly49si2
ENSRNOG00000011964	132.769	1.27461	0.365438	3.48791	0.00048681	0.00242376	3.31264	2.61551	Abcd4	299196	GO:0016021,GO:0005524,GO:0042760,GO:0005777,GO:0007031,GO:0009235,GO:0015910,GO:0005789,GO:0005324,GO:0015420,GO:0005778,GO:1990830,GO:0042626,GO:0006635,GO:0015889,GO:0005765	10116.ENSRNOP00000016040		ATP binding cassette subfamily D member 4	Abcd4; ATP-binding cassette sub-family D member 4
ENSRNOG00000039339	29.2387	1.59742	0.458154	3.48665	0.000489117	0.00243377	3.31059	2.61372	Mslnl	363554	GO:0007160,GO:0016020,GO:0009986	10116.ENSRNOP00000057036		mesothelin-like	Mslnl; mesothelin-like protein isoform X1
ENSRNOG00000007126	36.6083	1.43705	0.412488	3.48386	0.000494234	0.00245553	3.30607	2.60985	Gpr19	312787	GO:0016021,GO:0004930,GO:0005929,GO:0007186,GO:0005886	10116.ENSRNOP00000009341		G protein-coupled receptor 19	Gpr19; probable G-protein coupled receptor 19
ENSRNOG00000030447	49.2397	1.26486	0.363636	3.47838	0.000504455	0.00250254	3.29718	2.60162	AC105662.1	680656	GO:0016021,GO:0006412	10116.ENSRNOP00000051016		fibronectin type III domain containing 10	Fndc10; fibronectin type III domain-containing protein 10 isoform X1
ENSRNOG00000007430	50.4014	1.24152	0.356989	3.47777	0.000505613	0.00250667	3.29618	2.6009	Slx4ip	499895		10116.ENSRNOP00000009743		SLX4 interacting protein	Slx4ip; protein SLX4IP
ENSRNOG00000030478	34496.9	1.09925	0.31614	3.47711	0.000506845	0.00251103	3.29513	2.60015	AY172581.9	170602				s-rRNA	mt-Rnr1; s-rRNA
ENSRNOG00000003013	923.638	1.09802	0.316343	3.47098	0.000518563	0.00255867	3.2852	2.59199	Rpgr	64316367733	GO:0005776,GO:0005813,GO:0071482,GO:0042073,GO:0036064,GO:0042995,GO:0001750,GO:0120206,GO:0001845,GO:0005737,GO:0036126,GO:0060271,GO:0060244,GO:0032391,GO:0034976,GO:0003674,GO:0005794,GO:0005783,GO:0005929,GO:0060042,GO:0006914,GO:0007601,GO:2001241,GO:0008150,GO:0042462	10116.ENSRNOP00000060034		retinitis pigmentosa GTPase regulator,sushi-repeat-containing protein, X-linked	Srpx; sushi repeat-containing protein SRPX precursor | Rpgr; X-linked retinitis pigmentosa GTPase regulator isoform 2
ENSRNOG00000059260	113.202	1.79525	0.517246	3.47078	0.000518952	0.00255913	3.28487	2.59191	Sptbn5	296090	GO:0051015,GO:0032391,GO:0034452,GO:0032029,GO:0045179,GO:0007041,GO:0005737,GO:0002046,GO:0042802,GO:0007030,GO:0019894,GO:0005875,GO:0097381,GO:0030507,GO:0008022,GO:0043621,GO:0030863,GO:0045505			spectrin, beta, non-erythrocytic 5	Sptbn5; spectrin beta chain, non-erythrocytic 5 isoform X1
ENSRNOG00000066414	13.9069	2.10011	0.605339	3.46931	0.000521787	0.0025705	3.28251	2.58998
ENSRNOG00000012155	30.975	1.84719	0.53276	3.46722	0.000525874	0.00258789	3.27912	2.58705	Sox15			10116.ENSRNOP00000016177
ENSRNOG00000066351	78.6466	1.93493	0.558197	3.4664	0.000527485	0.00259415	3.27779	2.586	Sap25	288559	GO:0005634,GO:0006355,GO:0005737			Sin3A-associated protein 25	Sap25; histone deacetylase complex subunit SAP25
ENSRNOG00000054371	71.3005	1.01529	0.292943	3.46581	0.000528633	0.00259858	3.27685	2.58526	Prkcg	24681	GO:0005634,GO:0005829,GO:0018105,GO:0048471,GO:0005515,GO:0042752,GO:0008270,GO:0050764,GO:0004697,GO:0004672,GO:0007635,GO:1901799,GO:0044305,GO:0014069,GO:0032095,GO:0048511,GO:0046777,GO:0005737,GO:1990911,GO:0031397,GO:0043278,GO:0005524,GO:0035556,GO:0004712,GO:0043005,GO:0004674,GO:0005911,GO:0009636,GO:0097060,GO:0060291,GO:0099171,GO:0016020,GO:0005886,GO:0004698,GO:0048265,GO:0099523,GO:…			protein kinase C, gamma	Prkcg; protein kinase C gamma type
ENSRNOG00000067710	878.045	1.24884	0.360373	3.4654	0.000529437	0.00260065	3.27619	2.58492
ENSRNOG00000015366	154.64	1.14486	0.330628	3.46268	0.000534824	0.0026232	3.27179	2.58117	Neurl3	316326	GO:0061630,GO:0046872,GO:0016567	10116.ENSRNOP00000029092		neuralized E3 ubiquitin protein ligase 3	Neurl3; E3 ubiquitin-protein ligase NEURL3
ENSRNOG00000038132	5.78958	3.94871	1.14109	3.46049	0.000539194	0.00263992	3.26826	2.57841	Vsig4	312102	GO:0016021,GO:0032703,GO:0045957,GO:0042130,GO:0032991,GO:0001851,GO:0043031	10116.ENSRNOP00000036992		V-set and immunoglobulin domain containing 4	Vsig4; V-set and immunoglobulin domain-containing protein 4 precursor
ENSRNOG00000020389	74.602	1.37083	0.396609	3.45639	0.000547461	0.00267088	3.26165	2.57335	Capn12	308476	GO:0004198,GO:0006508,GO:0005737,GO:0005509	10116.ENSRNOP00000027645		calpain 12	Capn12; calpain-12
ENSRNOG00000069359	12.7952	2.25165	0.651832	3.45434	0.000551646	0.00268732	3.25834	2.57068
ENSRNOG00000011404	592.783	1.1113	0.321774	3.45367	0.000553023	0.00269323	3.25726	2.56973	Chkb	29367	GO:0005524,GO:0016310,GO:0004103,GO:0007517,GO:0005737,GO:0006656,GO:0006657,GO:0006646,GO:0004305	10116.ENSRNOP00000015374		choline kinase beta	Chkb; choline/ethanolamine kinase
ENSRNOG00000012458	476.614	2.65821	0.770746	3.44889	0.000562903	0.00273408	3.24957	2.56319	Cyp2e1	25086	GO:0031227,GO:0070330,GO:0020037,GO:0045471,GO:0016098,GO:0010243,GO:0018960,GO:0006805,GO:0046483,GO:0051879,GO:0010193,GO:0008202,GO:0030544,GO:0006631,GO:0006641,GO:0005737,GO:0008392,GO:0002933,GO:0120319,GO:0043231,GO:0005739,GO:0009617,GO:0016491,GO:0005506,GO:0001676,GO:0016712,GO:0019899,GO:0005783,GO:0016020,GO:0009410,GO:0008395,GO:0006082,GO:0005743,GO:0004497,GO:0019373,GO:0005789,GO:…	10116.ENSRNOP00000016883		cytochrome P450, family 2, subfamily e, polypeptide 1	Cyp2e1; cytochrome P450 2E1
ENSRNOG00000066763	13.3888	2.01937	0.586206	3.44482	0.000571448	0.00276987	3.24302	2.55754
ENSRNOG00000047706	138.827	1.39402	0.405067	3.44146	0.000578592	0.00279709	3.23763	2.55329	RT1-CE2	414779	GO:0071556,GO:0030670,GO:0006955,GO:0016021	10116.ENSRNOP00000045388		RT1 class I, locus CE2	RT1-CE2; RT1 class I, locus CE2 precursor
ENSRNOG00000000394	1514.25	1.07257	0.311776	3.44019	0.000581306	0.00280528	3.23559	2.55202	Srgn	56782	GO:0042588,GO:0033371,GO:0016485,GO:0098978,GO:0140507,GO:0044194,GO:0033373,GO:0001818,GO:0099091,GO:0098685,GO:0033382,GO:0099175,GO:0005794,GO:0030502,GO:0033363,GO:0005518,GO:0006915,GO:0033364,GO:0008150,GO:0030141,GO:0031214,GO:0050804,GO:0042629,GO:0005615,GO:0000139	10116.ENSRNOP00000000443		serglycin	Srgn; serglycin precursor
ENSRNOG00000019573	107.113	1.76099	0.512086	3.43885	0.000584186	0.00281752	3.23345	2.55013	Lcat	24530	GO:0004607,GO:0034375,GO:0046688,GO:0008203,GO:0034372,GO:0042158,GO:0006629,GO:0042157,GO:0051384,GO:0030301,GO:0090107,GO:0042632,GO:0006656,GO:0034364,GO:0046470,GO:0047179,GO:0034186,GO:0004623,GO:0003847,GO:0043691,GO:0034435,GO:0005615,GO:0006644	10116.ENSRNOP00000026583		lecithin cholesterol acyltransferase	Lcat; phosphatidylcholine-sterol acyltransferase precursor
ENSRNOG00000052173	43.711	1.64168	0.477727	3.43644	0.000589414	0.00283693	3.22958	2.54715	Ranbp3l	294789	GO:0050790,GO:0046332,GO:0045668,GO:0045663,GO:1901706			RAN binding protein 3-like	Ranbp3l; ran-binding protein 3-like isoform X1
ENSRNOG00000018364	575.779	1.01138	0.294328	3.43623	0.000589866	0.00283828	3.22925	2.54694	Kat2a	303539	GO:0005634,GO:0043997,GO:0016407,GO:0043983,GO:0045995,GO:0005813,GO:0005515,GO:0035066,GO:0106229,GO:0007616,GO:0016573,GO:0043966,GO:0106227,GO:0045893,GO:0035264,GO:0006355,GO:0000785,GO:0022037,GO:0035521,GO:0050863,GO:0018393,GO:0140672,GO:0010484,GO:0045252,GO:0001756,GO:0031063,GO:0072686,GO:0061733,GO:0071356,GO:0000123,GO:0008080,GO:0021537,GO:0106077,GO:0019903,GO:0008283,GO:0035522,GO:…	10116.ENSRNOP00000052125		lysine acetyltransferase 2A	Kat2a; histone acetyltransferase KAT2A
ENSRNOG00000065792	6.91892	3.60134	1.05015	3.42937	0.000604977	0.00289963	3.21826	2.53766	Olr837	405207	GO:0007186,GO:0016021,GO:0004984,GO:0050911,GO:0004930,GO:0005886			olfactory receptor 837	Olr837; olfactory receptor Olr837
ENSRNOG00000003070	56.6879	1.17651	0.343159	3.42848	0.000606961	0.00290696	3.21684	2.53656	Pigl	192263	GO:0000225,GO:0016021,GO:0005789,GO:0005783,GO:0006506,GO:0016811	10116.ENSRNOP00000004113		phosphatidylinositol glycan anchor biosynthesis, class L	Pigl; N-acetylglucosaminyl-phosphatidylinositol de-N-acetylase
ENSRNOG00000015411	44.4231	1.75357	0.512192	3.42365	0.000617857	0.002954	3.20911	2.52959	Apobec1	25383	GO:0005634,GO:2000623,GO:0080111,GO:0010043,GO:0003723,GO:0005515,GO:0006397,GO:0006970,GO:0008270,GO:0019904,GO:0045471,GO:0051592,GO:0042158,GO:0090366,GO:0042157,GO:0010332,GO:0048255,GO:0046087,GO:0003729,GO:0090209,GO:0006641,GO:0005737,GO:0043021,GO:0004131,GO:0070383,GO:0004126,GO:0042953,GO:0008047,GO:0050790,GO:0090310,GO:0042127,GO:0009972,GO:0016554,GO:0032869,GO:0009410,GO:0016556,GO:…	10116.ENSRNOP00000020735		apolipoprotein B mRNA editing enzyme catalytic subunit 1	Apobec1; C->U-editing enzyme APOBEC-1
ENSRNOG00000020620	9.97103	2.61029	0.7628	3.42198	0.000621661	0.00296874	3.20645	2.52743	Ppp1r32	252958	GO:0005929,GO:0005737,GO:0036064,GO:0019902	10116.ENSRNOP00000028003		protein phosphatase 1, regulatory subunit 32	Ppp1r32; protein phosphatase 1 regulatory subunit 32
ENSRNOG00000039504	9.36738	2.82145	0.824956	3.42012	0.000625931	0.00298567	3.20347	2.52496	Albfm1	360919	GO:0005504,GO:0008270,GO:0006810,GO:0005737,GO:0005615	10116.ENSRNOP00000057287		similar to alpha-fetoprotein	alpha-fetoprotein related protein
ENSRNOG00000066838	140.5	1.30907	0.383174	3.41638	0.000634586	0.0030217	3.19751	2.51975
ENSRNOG00000007118	137.432	1.17482	0.343903	3.41613	0.000635169	0.00302274	3.19711	2.5196	Eva1a	500221	GO:0016021,GO:0008150,GO:0003674,GO:0043231,GO:0005575,GO:0005886	10116.ENSRNOP00000009321		eva-1 homolog A, regulator of programmed cell death	Eva1a; protein eva-1 homolog A
ENSRNOG00000029145	3374.63	1.13258	0.331623	3.41527	0.000637191	0.00303061	3.19573	2.51847	AY172581.2	170621				tRNA	Trnp; tRNA-Pro
ENSRNOG00000064998	21.1371	2.00449	0.587039	3.41457	0.000638828	0.00303577	3.19462	2.51773
ENSRNOG00000062325	96.9877	1.4352	0.420901	3.40983	0.000650045	0.00308285	3.18706	2.51105		685085				similar to 40S ribosomal protein S25	40S ribosomal protein S25-like
ENSRNOG00000028701	65.8168	1.03435	0.304722	3.39441	0.000687765	0.0032366	3.16256	2.48991	C8g	680602296545	GO:0006956,GO:0005579,GO:0001972,GO:0001848,GO:0044877,GO:0005615,GO:0005576,GO:0036094	10116.ENSRNOP00000058619		complement C8 gamma chain,lipocalin 12	Lcn12; epididymal-specific lipocalin-12 | C8g; complement component C8 gamma chain
ENSRNOG00000036865	16.9482	2.52457	0.744491	3.391	0.000696388	0.00327531	3.15715	2.48475	Krt77	406226	GO:0001533,GO:0045109,GO:0045095,GO:0005856,GO:0030280,GO:0031424	10116.ENSRNOP00000052203		keratin 77	Krt77; keratin, type II cytoskeletal 1b
ENSRNOG00000001699	196.874	1.14203	0.337147	3.38734	0.000705751	0.00331273	3.15135	2.47981	Setd4	245975	GO:0005634,GO:0016279,GO:0005829,GO:0042799,GO:0097692,GO:0050729,GO:0042800,GO:0044648,GO:0018023,GO:0034773,GO:0032755,GO:0071863,GO:0018026,GO:0032760	10116.ENSRNOP00000002308		SET domain containing 4	Setd4; SET domain-containing protein 4
ENSRNOG00000007076	86.5323	1.28291	0.37879	3.38685	0.000706997	0.00331763	3.15058	2.47917	AABR07055919.1	108348125		10116.ENSRNOP00000009270	zf-C2H2	zinc finger protein 883-like	zinc finger protein 883 isoform X1
ENSRNOG00000021474	52.4864	2.10553	0.622838	3.38055	0.000723415	0.00338408	3.14061	2.47056	Siglec5	292843	GO:0048029,GO:0033691,GO:0016021,GO:0005829,GO:0030100,GO:0007155,GO:0005764,GO:0005886	10116.ENSRNOP00000034882		sialic acid binding Ig-like lectin 5	Siglec5; sialic acid-binding Ig-like lectin 5 precursor
ENSRNOG00000009797	6.4051	4.26392	1.26134	3.38046	0.000723654	0.00338424	3.14047	2.47054	Aqp3	65133	GO:0015254,GO:0071918,GO:0016323,GO:0015204,GO:0005654,GO:0042476,GO:0015288,GO:0032526,GO:0005737,GO:0006833,GO:0090650,GO:0002684,GO:0071456,GO:0015840,GO:0042802,GO:0005911,GO:0015250,GO:0015793,GO:0005886,GO:0016021,GO:0046930,GO:0055085,GO:0070295	10116.ENSRNOP00000013803		aquaporin 3 (Gill blood group)	Aqp3; aquaporin-3
ENSRNOG00000021795	10.5701	2.20527	0.653371	3.37522	0.000737569	0.00343647	3.1322	2.46389	Fam227a	300074		10116.ENSRNOP00000053025		family with sequence similarity 227, member A	Fam227a; protein FAM227A
ENSRNOG00000046601	20.8994	2.94368	0.872161	3.37516	0.000737741	0.00343647	3.1321	2.46389	Unc5cl	301225	GO:0016021,GO:0006508,GO:0043123,GO:0046330,GO:0008233,GO:0016020,GO:0038007,GO:0005042	10116.ENSRNOP00000068477		unc-5 family C-terminal like	Unc5cl; UNC5C-like protein
ENSRNOG00000069103	9.01138	3.76291	1.11582	3.37233	0.000745361	0.00346415	3.12763	2.4604
ENSRNOG00000016967	67.8538	1.17575	0.348734	3.37147	0.000747687	0.00347298	3.12628	2.4593	Hfe	29199	GO:2001186,GO:0002725,GO:0039706,GO:0048471,GO:0010039,GO:1904283,GO:0090277,GO:0010628,GO:1904437,GO:0098711,GO:0005102,GO:0045178,GO:1990641,GO:0007565,GO:0005654,GO:0002626,GO:0048260,GO:0010862,GO:0055072,GO:1900122,GO:0030881,GO:0031410,GO:2000008,GO:0005769,GO:2000272,GO:0034756,GO:0042612,GO:1900121,GO:0045177,GO:0042605,GO:2000059,GO:0003674,GO:0006953,GO:0060586,GO:0009897,GO:0030509,GO:…	10116.ENSRNOP00000022881		homeostatic iron regulator	Hfe; hereditary hemochromatosis protein homolog isoform 1 precursor
ENSRNOG00000063474	287.593	1.7157	0.509337	3.36851	0.000755764	0.00350359	3.12161	2.45549		680077	GO:1901625,GO:0005794,GO:0008284,GO:0032148,GO:0042981,GO:0005886			dynactin associated protein	dynactin-associated protein isoform X1
ENSRNOG00000037331	19.789	1.76559	0.5242	3.36816	0.000756718	0.00350703	3.12107	2.45506	Cd33	690492	GO:0032691,GO:0033691,GO:0051926,GO:1903615,GO:0007155,GO:0005654,GO:0009986,GO:0150102,GO:0032720,GO:0019903,GO:0098609,GO:0005777,GO:0005794,GO:0032717,GO:0009897,GO:0050714,GO:0005886,GO:0016021,GO:0002765	10116.ENSRNOP00000050122		CD33 molecule	Cd33; myeloid cell surface antigen CD33 isoform X1
ENSRNOG00000018978	13.3708	2.70788	0.804879	3.36434	0.000767279	0.00354794	3.11505	2.45002	Scart1	293591	GO:0005903,GO:0005737,GO:0009897,GO:0006897,GO:0005044,GO:0005886	10116.ENSRNOP00000045146		scavenger receptor family member expressed on T-cells 1	Scart1; scavenger receptor family member expressed on T-cells 1 precursor
ENSRNOG00000000595	190.631	1.0201	0.303389	3.36233	0.000772871	0.00356785	3.11189	2.44759	Traf3ip2	361857	GO:0005634,GO:0042119,GO:0070534,GO:0043588,GO:0002230,GO:0000209,GO:0005102,GO:0048255,GO:0002269,GO:0001782,GO:0001822,GO:0048535,GO:0002344,GO:0038173,GO:0110012,GO:0070254,GO:0019724,GO:0031410,GO:0006606,GO:0030217,GO:0097398,GO:0061630,GO:0071345,GO:0006959,GO:1990959,GO:0006954,GO:0016567,GO:0034504,GO:0002334,GO:0023035,GO:0033209,GO:0023019,GO:0009410,GO:0006955,GO:0002447,GO:0010467,GO:…	10116.ENSRNOP00000000728		Traf3 interacting protein 2	Traf3ip2; adapter protein CIKS
ENSRNOG00000013508	5553.61	1.16286	0.346031	3.36057	0.000777812	0.00358865	3.10913	2.44507	Rpl31	64298	GO:0022626,GO:0098556,GO:0045202,GO:0008150,GO:0003674,GO:0005730,GO:0003735,GO:0015934,GO:0002181,GO:0042788,GO:0005654,GO:0022625	10116.ENSRNOP00000031078		ribosomal protein L31	Rpl31; 60S ribosomal protein L31
ENSRNOG00000048881	12.3717	4.58374	1.36514	3.35771	0.000785898	0.00362392	3.10463	2.44082	RGD1561730	498169	GO:0016021	10116.ENSRNOP00000067454		similar to cell surface receptor FDFACT	RGD1561730; paired immunoglobulin-like type 2 receptor beta isoform X4
ENSRNOG00000024142	1259.91	1.00254	0.298662	3.35676	0.000788626	0.00363344	3.10313	2.43968	Arglu1	290912	GO:0005654,GO:0016021,GO:0005739,GO:0005829	10116.ENSRNOP00000054160		arginine and glutamate rich 1	Arglu1; arginine and glutamate-rich protein 1
ENSRNOG00000002212	22.5017	1.81453	0.542133	3.34703	0.000816835	0.00374771	3.08787	2.42623	Hsd17b13	305150	GO:0046889,GO:0016616,GO:0016229,GO:0005811,GO:0005783	10116.ENSRNOP00000029333		hydroxysteroid (17-beta) dehydrogenase 13	Hsd17b13; 17-beta-hydroxysteroid dehydrogenase 13 precursor
ENSRNOG00000067105	85.2118	1.40776	0.420965	3.34412	0.000825435	0.00378401	3.08332	2.42205
ENSRNOG00000024917	9.61252	2.51595	0.752624	3.34291	0.000829048	0.00379635	3.08142	2.42063	Flacc1	316413	GO:0035686,GO:0005737,GO:0031410,GO:0036126,GO:0001520	10116.ENSRNOP00000034322		flagellum associated containing coiled-coil domains 1	Flacc1; flagellum-associated coiled-coil domain-containing protein 1
ENSRNOG00000007262	104.015	1.24177	0.371627	3.34144	0.000833452	0.0038144	3.07912	2.41857	Ccdc134	500909	GO:0005634,GO:1990402,GO:0021591,GO:0035162,GO:0005576,GO:0005783,GO:0001890,GO:0001525	10116.ENSRNOP00000052900		coiled-coil domain containing 134	Ccdc134; coiled-coil domain-containing protein 134 precursor
ENSRNOG00000025231	15.315	1.93533	0.580774	3.33233	0.000861235	0.00392087	3.06488	2.40662	Lrrc29	502201	GO:0019005,GO:0031146	10116.ENSRNOP00000056415		leucine rich repeat containing 29	Lrrc29; leucine-rich repeat-containing protein 29
ENSRNOG00000019598	5719.37	1.05793	0.317582	3.33122	0.000864669	0.00393324	3.06315	2.40525	Vegfa	83785	GO:0035767,GO:0003007,GO:0007498,GO:0031954,GO:0038191,GO:0001569,GO:0030224,GO:0060948,GO:0010595,GO:0005102,GO:0048593,GO:0048873,GO:0090050,GO:0071260,GO:0045766,GO:0002040,GO:0005125,GO:0001541,GO:0038084,GO:0042311,GO:0010629,GO:0097533,GO:0045669,GO:1903392,GO:0022408,GO:1905604,GO:0071548,GO:0001946,GO:0007165,GO:0061042,GO:0045944,GO:0050731,GO:0043184,GO:0060982,GO:0016020,GO:0048842,GO:…	10116.ENSRNOP00000026637		vascular endothelial growth factor A	Vegfa; vascular endothelial growth factor A isoform 6 precursor
ENSRNOG00000066309	34.0596	1.73488	0.520965	3.33014	0.000868038	0.00394639	3.06146	2.4038
ENSRNOG00000000551	66.3963	1.05094	0.315712	3.3288	0.0008722	0.00396422	3.05938	2.40184	Fam241b	294499	GO:0043231,GO:0016021	10116.ENSRNOP00000000662		family with sequence similarity 241 member B	Fam241b; uncharacterized protein C10orf35 homolog
ENSRNOG00000018691	3239.03	1.15152	0.346041	3.32771	0.000875645	0.00397768	3.05767	2.40037	Aurkaip1	298686298687	GO:0005634,GO:0045862,GO:0043484,GO:0016310,GO:0005515,GO:0050790,GO:0016538,GO:0016607,GO:0043231,GO:0005739,GO:0016301,GO:0006357,GO:0005654,GO:0000307	10116.ENSRNOP00000025531		cyclin L2,aurora kinase A interacting protein 1	Ccnl2; cyclin-L2 | Aurkaip1; aurora kinase A-interacting protein
ENSRNOG00000018297	29.5503	1.35069	0.406645	3.32153	0.000895246	0.00405783	3.04806	2.39171	Marveld2	36565783497	GO:0005923,GO:0033010,GO:0001933,GO:0005515,GO:0010628,GO:0019904,GO:0016323,GO:0016327,GO:1902463,GO:0045216,GO:0007605,GO:0070673,GO:0031116,GO:0009986,GO:0010629,GO:0005737,GO:0031410,GO:0071356,GO:0120193,GO:0016328,GO:0061028,GO:0030054,GO:0030139,GO:1905605,GO:0016324,GO:0032991,GO:0010592,GO:0005911,GO:0061689,GO:0140459,GO:0010827,GO:0070830,GO:0005765,GO:0005886,GO:0090303,GO:0016021,GO:…	10116.ENSRNOP00000024674		MARVEL domain containing 2,occludin	Marveld2; MARVEL domain-containing protein 2 | Ocln; occludin
ENSRNOG00000001367	44.428	1.5486	0.466924	3.31661	0.000911159	0.00412197	3.04041	2.3849	Gpc2	171517	GO:0016477,GO:0062023,GO:0009986,GO:0030182,GO:0005515,GO:0045202,GO:0003674,GO:0046658,GO:0005615,GO:0007224,GO:0009966,GO:0005783,GO:0005575,GO:0031012,GO:1905475,GO:0010976	10116.ENSRNOP00000001849		glypican 2	Gpc2; glypican-2 precursor
ENSRNOG00000033202	26.5607	1.61672	0.487488	3.31644	0.000911734	0.00412344	3.04013	2.38474	Fbxo41	312504		10116.ENSRNOP00000042876		F-box protein 41	Fbxo41; F-box only protein 41
ENSRNOG00000029342	2022.55	1.03507	0.312138	3.31607	0.000912941	0.00412664	3.03956	2.3844	Scn7a	64155	GO:0034765,GO:0005244,GO:0005248,GO:0035725,GO:0086010,GO:0030424,GO:0009617,GO:0055078,GO:0005272,GO:0005886,GO:0006814,GO:0097386,GO:0001518,GO:0006936,GO:0019228	10116.ENSRNOP00000044385		sodium voltage-gated channel alpha subunit 7	Scn7a; sodium channel protein type 7 subunit alpha
ENSRNOG00000018246	461.688	1.00277	0.302413	3.3159	0.0009135	0.00412803	3.03929	2.38426	Tdp2	498749	GO:0005634,GO:0070260,GO:0006302,GO:0005737,GO:0005730,GO:0016235,GO:0003697,GO:0030145,GO:0016605,GO:0004518,GO:0036317,GO:0048666,GO:0090305,GO:0005654,GO:0016604,GO:0000287	10116.ENSRNOP00000056326		tyrosyl-DNA phosphodiesterase 2	Tdp2; tyrosyl-DNA phosphodiesterase 2
ENSRNOG00000020774	294.449	1.01366	0.305881	3.31391	0.000920011	0.00415517	3.03621	2.38141	Zfp383	103690163	GO:0005634,GO:0001835,GO:0000978,GO:0008150,GO:0003674,GO:0000981,GO:0005575,GO:0006357,GO:0046872	10116.ENSRNOP00000064739	zf-C2H2	zinc finger protein 420	zinc finger protein 383 isoform X5
ENSRNOG00000070281	26.311	1.77981	0.537093	3.31379	0.000920414	0.00415585	3.03602	2.38134	RGD1559747
ENSRNOG00000047977	845.479	1.23972	0.374247	3.31256	0.000924469	0.00417074	3.03411	2.37979	Tcim			10116.ENSRNOP00000066938
ENSRNOG00000056036	68.9617	1.37065	0.413846	3.31198	0.000926372	0.00417818	3.03321	2.37901	Zfp51	103691005	GO:0005634,GO:0045944,GO:0000978,GO:0001228,GO:0006357,GO:0046872		zf-C2H2	zinc finger protein 679-like	zinc finger protein 54-like isoform X2
ENSRNOG00000016733	169.681	1.00784	0.30475	3.30711	0.000942623	0.00423826	3.02566	2.37281	Rab13	81756	GO:0005923,GO:0035767,GO:0016197,GO:0005829,GO:0005515,GO:0072659,GO:0032593,GO:0005802,GO:0030659,GO:1902463,GO:0010737,GO:0042593,GO:0005525,GO:0032456,GO:0030140,GO:0003924,GO:0031410,GO:0044795,GO:0016328,GO:0034236,GO:0030139,GO:0043005,GO:0006904,GO:0005794,GO:0005911,GO:0030027,GO:0055037,GO:0070830,GO:0017157,GO:0032869,GO:0030866,GO:0005886,GO:0009306,GO:0008021,GO:0097368,GO:0005768,GO:…	10116.ENSRNOP00000022626		RAB13, member RAS oncogene family	Rab13; ras-related protein Rab-13
ENSRNOG00000014513	43.1855	1.31714	0.398709	3.30351	0.000954818	0.00428071	3.02008	2.36848	Rexo5	309036	GO:0005634,GO:0004527,GO:0003723,GO:0005730,GO:0090305	10116.ENSRNOP00000019654		RNA exonuclease 5	Rexo5; RNA exonuclease 5
ENSRNOG00000002054	106.123	1.13564	0.344323	3.29817	0.000973156	0.00434926	3.01182	2.36158	Glmn	289437	GO:0001570,GO:0005171,GO:0005102,GO:0031462,GO:0032434,GO:0072359,GO:0055105,GO:0005737,GO:0031397,GO:0031625,GO:0005575,GO:0042327,GO:0007166,GO:0040029,GO:0042692,GO:0003674,GO:0031464,GO:0031461,GO:0001819,GO:0032743,GO:0008285,GO:0008150,GO:0042130,GO:0001843,GO:0031463	10116.ENSRNOP00000058301		glomulin, FKBP associated protein	Glmn; glomulin
ENSRNOG00000008810	301.506	1.00489	0.304736	3.29757	0.000975255	0.00435458	3.01088	2.36105	Nsmf	117536	GO:0005634,GO:0005515,GO:2001224,GO:0097440,GO:0014069,GO:0016363,GO:0005654,GO:0043204,GO:0048814,GO:0098978,GO:0048306,GO:0005737,GO:0035307,GO:0071230,GO:0005575,GO:0099527,GO:0030863,GO:0071257,GO:0048168,GO:0043197,GO:0043005,GO:0045202,GO:0003674,GO:0071371,GO:2001222,GO:0000791,GO:0016020,GO:0005886,GO:0043523,GO:0030425,GO:0005635,GO:0008150,GO:0098794,GO:0031965	10116.ENSRNOP00000058016		NMDA receptor synaptonuclear signaling and neuronal migration factor	Nsmf; NMDA receptor synaptonuclear signaling and neuronal migration factor isoform 1
ENSRNOG00000039745	137.858	1.01868	0.308927	3.29748	0.00097558	0.00435484	3.01074	2.36103	Pm20d1	498226	GO:0043604,GO:0006520,GO:0006807,GO:0097009,GO:1990845,GO:0005615,GO:0043605,GO:2000275,GO:0044255,GO:1901215,GO:0016811	10116.ENSRNOP00000009838		peptidase M20 domain containing 1	Pm20d1; probable carboxypeptidase PM20D1 precursor
ENSRNOG00000063476	39.304	1.4938	0.453122	3.29668	0.000978332	0.00436595	3.00951	2.35992
ENSRNOG00000067337	33.3391	1.79777	0.546174	3.29157	0.000996297	0.00443771	3.00161	2.35284
ENSRNOG00000030048	21.3923	1.54321	0.468982	3.29056	0.000999895	0.00445253	3.00005	2.35139	AABR07038355.1	501568	GO:0007288,GO:0097224	10116.ENSRNOP00000050954		cilia and flagella associated protein 47	RGD1560207; cilia- and flagella-associated protein 47
ENSRNOG00000043151	87.0058	1.1016	0.335107	3.28731	0.0010115	0.00449935	2.99503	2.34685	Cntln	679640	GO:0030674,GO:0005829,GO:0005813,GO:0005737,GO:0019904,GO:0033365,GO:0019901,GO:0005814,GO:0005654,GO:0010457	10116.ENSRNOP00000008757		centlein	Cntln; centlein
ENSRNOG00000051606	126.335	1.27795	0.389106	3.28432	0.0010223	0.0045388	2.99042	2.34306		100360380	GO:0006355,GO:0045944,GO:0046872		zf-C2H2	zinc finger protein 457-like	zinc finger protein 728-like
ENSRNOG00000020276	24.7618	2.59661	0.79116	3.28203	0.00103063	0.00457088	2.9869	2.34	Tnni2	29389	GO:0005634,GO:0060048,GO:0003009,GO:0003674,GO:0005861,GO:0045893,GO:0006937,GO:0003779,GO:0006936,GO:0031014	10116.ENSRNOP00000068190		troponin I2, fast skeletal type	Tnni2; troponin I, fast skeletal muscle
ENSRNOG00000016292	13.887	1.98277	0.604543	3.27978	0.00103887	0.00459939	2.98344	2.3373	Pdzd9	308954		10116.ENSRNOP00000049377		PDZ domain containing 9	Pdzd9; PDZ domain-containing protein 9
ENSRNOG00000002794	28.9618	1.95887	0.597412	3.27892	0.00104205	0.00461158	2.98211	2.33615	Selp	25651	GO:0033691,GO:0007159,GO:0030246,GO:0014068,GO:0042806,GO:0033623,GO:0007155,GO:0010572,GO:0048306,GO:0008201,GO:0050900,GO:0050901,GO:0098609,GO:0070492,GO:0006954,GO:0035584,GO:0001530,GO:0005887,GO:0031092,GO:0009897,GO:1903238,GO:0016339,GO:0016020,GO:0045785,GO:0005886,GO:0002687,GO:0032496,GO:0014070,GO:0046872,GO:0016021,GO:0007157,GO:0005615,GO:0034097,GO:0005509,GO:0002691	10116.ENSRNOP00000068338		selectin P	Selp; P-selectin precursor
ENSRNOG00000017309	3642.68	1.039	0.317347	3.27402	0.00106029	0.00468352	2.97457	2.32943	Rsrp1	362626		10116.ENSRNOP00000023289		arginine and serine rich protein 1	Rsrp1; arginine/serine-rich protein 1
ENSRNOG00000039284	103.597	1.05088	0.321074	3.27302	0.00106404	0.00469504	2.97304	2.32836	Haus4	305882	GO:0051011,GO:0007098,GO:0005813,GO:0070652,GO:0051225,GO:1990498	10116.ENSRNOP00000016401		HAUS augmin-like complex, subunit 4	Haus4; HAUS augmin-like complex subunit 4
ENSRNOG00000010608	84.9903	1.07803	0.329433	3.27238	0.00106645	0.00470193	2.97206	2.32772	Cep162	300880	GO:0005634,GO:0005813,GO:0060271,GO:0005819,GO:0005879,GO:0005814	10116.ENSRNOP00000014165		centrosomal protein 162	Cep162; centrosomal protein of 162 kDa
ENSRNOG00000063266	45.7594	1.70619	0.521552	3.27137	0.00107029	0.00471507	2.9705	2.32651		102550737				uncharacterized LOC102550737
ENSRNOG00000015003	132.976	1.75622	0.53695	3.27073	0.00107269	0.00472312	2.96952	2.32577	Pex11a	85249	GO:0044375,GO:0042803,GO:0005779,GO:0005777,GO:0007031,GO:0032991,GO:0050873,GO:0016559,GO:0005778,GO:0016557,GO:0007165	10116.ENSRNOP00000020229		peroxisomal biogenesis factor 11 alpha	Pex11a; peroxisomal membrane protein 11A
ENSRNOG00000069879	96.3336	1.46285	0.448278	3.26326	0.00110137	0.0048352	2.95806	2.31559
ENSRNOG00000013320	27.0415	1.89303	0.580534	3.26084	0.00111081	0.00487143	2.95436	2.31234		500441	GO:0005634,GO:0043014,GO:0002177,GO:0005829,GO:0048471,GO:0005737,GO:0065003,GO:0005654	10116.ENSRNOP00000017903		similar to testes development-related NYD-SP22 isoform 1	RGD1561916; spermatid-specific manchette-related protein 1 isoform X4
ENSRNOG00000019195	89.9144	1.11132	0.340897	3.26	0.00111413	0.00488338	2.95306	2.31128	Polh	316235	GO:0005634,GO:0010225,GO:0005829,GO:0006290,GO:0000731,GO:0008150,GO:0003674,GO:0003887,GO:0006301,GO:0005575,GO:0009314,GO:0005654,GO:0035861,GO:0005657,GO:0003684,GO:0071494,GO:0042276	10116.ENSRNOP00000026049		DNA polymerase eta	Polh; DNA polymerase eta
ENSRNOG00000064090	2968.53	1.09608	0.336233	3.25987	0.00111465	0.00488435	2.95286	2.31119	Tmsb10
ENSRNOG00000016653	44.11	1.18266	0.362882	3.25907	0.00111779	0.00489683	2.95164	2.31008	Ngef	246217	GO:0098978,GO:0048013,GO:0007399,GO:0061002,GO:0030426,GO:0098883,GO:0043087,GO:0050790,GO:0005737,GO:0030154,GO:0046875,GO:0016020,GO:0090630,GO:0005085	10116.ENSRNOP00000022485		neuronal guanine nucleotide exchange factor	Ngef; ephexin-1
ENSRNOG00000029810	712.109	1.21639	0.373329	3.25823	0.00112108	0.00490471	2.95036	2.30939	Tspan4	293627	GO:0005178,GO:0031982,GO:0003823,GO:0005887,GO:0065003,GO:0005886	10116.ENSRNOP00000043060		tetraspanin 4	Tspan4; tetraspanin-4
ENSRNOG00000002776	67.449	1.45795	0.447798	3.25581	0.00113069	0.00493889	2.94666	2.30637	Sell	29259	GO:0051861,GO:0009986,GO:0090023,GO:0034201,GO:0016339,GO:0005886,GO:0005887,GO:0070543,GO:0050839,GO:0042981,GO:0009897,GO:0005509,GO:0050901,GO:0055093,GO:0070492,GO:0002020,GO:0033198	10116.ENSRNOP00000003733		selectin L	Sell; L-selectin precursor
ENSRNOG00000059243	97.9182	1.03933	0.319337	3.25465	0.0011353	0.00495774	2.94489	2.30472	AABR07051787.1
ENSRNOG00000020125	25.1548	1.39426	0.428517	3.25369	0.00113915	0.00497059	2.94342	2.30359	Cd79a	100913063	GO:0005771,GO:0016021,GO:0004888,GO:0042802,GO:0019815,GO:0002250,GO:0042113,GO:0009897,GO:0042100,GO:0050853,GO:0030183,GO:0045121	10116.ENSRNOP00000027254		CD79a molecule	Cd79a; B-cell antigen receptor complex-associated protein alpha chain isoform X1
ENSRNOG00000014659	136.727	1.3118	0.403799	3.24865	0.00115954	0.00505154	2.93571	2.29658	Ebpl	361054	GO:0016021,GO:0047750,GO:0005789,GO:0005783,GO:0016125	10116.ENSRNOP00000020036		EBP like	Ebpl; emopamil-binding protein-like
ENSRNOG00000050024	123.747	1.3552	0.417189	3.2484	0.00116056	0.00505331	2.93533	2.29642	Ms4a4a	361734	GO:0016021,GO:0044853,GO:0005794,GO:0005783,GO:0005886	10116.ENSRNOP00000064631		membrane spanning 4-domains A4A	Ms4a4a; membrane-spanning 4-domains subfamily A member 4A isoform X2
ENSRNOG00000009465	229.58	2.6262	0.808567	3.24796	0.00116235	0.00505977	2.93466	2.29587	Sfrp2	310552	GO:0061056,GO:0050680,GO:0062023,GO:0021915,GO:0030199,GO:1902042,GO:0033138,GO:0001569,GO:0008284,GO:0043065,GO:0090263,GO:0003214,GO:0007267,GO:0010975,GO:0030307,GO:0045766,GO:0042662,GO:0001756,GO:0030111,GO:0043508,GO:0045600,GO:2000035,GO:0010629,GO:0051216,GO:0045669,GO:0003151,GO:0060028,GO:0031668,GO:0036342,GO:0005575,GO:0046546,GO:0035567,GO:0061133,GO:0071425,GO:0002063,GO:0042733,GO:…	10116.ENSRNOP00000012659		secreted frizzled-related protein 2	Sfrp2; secreted frizzled-related protein 2 precursor
ENSRNOG00000066181	182.278	1.06606	0.328688	3.24338	0.0011812	0.00513503	2.92768	2.28946	RT1-CE14
ENSRNOG00000036726	88.3645	1.72944	0.533263	3.24313	0.00118224	0.00513819	2.9273	2.28919	Cd300e	690076	GO:0004888,GO:0016021,GO:0005886	10116.ENSRNOP00000032877		Cd300e molecule	Cd300e; CMRF35-like molecule 2 precursor
ENSRNOG00000031024	9.25263	3.10251	0.9571	3.24158	0.0011887	0.00515947	2.92493	2.28739	Sirpd	100360722	GO:0050870,GO:0016021,GO:0005886,GO:0050766	10116.ENSRNOP00000050384		signal-regulatory protein delta	Sirpd; tyrosine-protein phosphatase non-receptor type substrate 1 isoform X1
ENSRNOG00000065998	23.269	1.85447	0.572516	3.23916	0.00119882	0.00519793	2.92125	2.28417
ENSRNOG00000058186	876.097	1.09829	0.34017	3.22866	0.00124372	0.00537	2.90528	2.27003	Errfi1	313729	GO:0005634,GO:0032691,GO:0036120,GO:0005829,GO:0071474,GO:0005515,GO:0032966,GO:0070373,GO:0032720,GO:0005737,GO:0071549,GO:0019901,GO:0060428,GO:0017124,GO:0045616,GO:0031234,GO:0031267,GO:1903243,GO:0031953,GO:0061469,GO:0071364,GO:0042059,GO:0050732,GO:0032869,GO:0005886,GO:0019900,GO:0060426,GO:0043589,GO:0048286,GO:0007175			ERBB receptor feedback inhibitor 1	Errfi1; ERBB receptor feedback inhibitor 1
ENSRNOG00000068180	26.5603	1.65726	0.513404	3.22798	0.00124667	0.00537995	2.90425	2.26922		100359879	GO:0002244,GO:0016020,GO:0016021,GO:0043231			transmembrane protein 91	Tmem91; transmembrane protein 91 isoform X1
ENSRNOG00000025408	18.2741	2.19041	0.679138	3.22528	0.00125849	0.0054196	2.90015	2.26603	Dux4	306226	GO:0005634,GO:0045944,GO:0005829,GO:0000978,GO:0001228,GO:0008285,GO:0045580,GO:0070317,GO:0000977,GO:0005794,GO:0000976,GO:0005730,GO:0000981,GO:0006357,GO:0005654,GO:1990837,GO:0031965,GO:0006915	10116.ENSRNOP00000044374	Homeobox	double homeobox 4	Dux4; double homeobox protein B
ENSRNOG00000009116	52.2617	1.4853	0.460564	3.22496	0.0012599	0.00542424	2.89967	2.26566	Itgb3bp	362548	GO:0005634,GO:0000776,GO:0006355,GO:0051301,GO:0034080,GO:0005654,GO:0006915	10116.ENSRNOP00000012947		integrin subunit beta 3 binding protein	Itgb3bp; centromere protein R
ENSRNOG00000053979	73.5388	1.60094	0.496529	3.22426	0.00126299	0.00543329	2.8986	2.26494	Egf	25313	GO:0001938,GO:0043388,GO:0008083,GO:0061098,GO:0110165,GO:0014068,GO:0070374,GO:0010628,GO:0045741,GO:0008284,GO:0010595,GO:0045893,GO:0090263,GO:0045840,GO:0043410,GO:0048146,GO:1905278,GO:0050708,GO:0007173,GO:0001822,GO:0002092,GO:0051048,GO:0051897,GO:0018108,GO:0090279,GO:0060749,GO:0042327,GO:2000008,GO:0001525,GO:0045740,GO:0007165,GO:0035556,GO:0050730,GO:0050731,GO:0070371,GO:0043406,GO:…			epidermal growth factor	Egf; pro-epidermal growth factor precursor
ENSRNOG00000005185	94.8152	1.09374	0.339335	3.22317	0.00126778	0.00545107	2.89696	2.26352	Nxph3			10116.ENSRNOP00000007133
ENSRNOG00000038916	147.283	1.13969	0.35365	3.22264	0.00127016	0.00545987	2.89614	2.26282	Dram1	679937	GO:0005737,GO:0010506,GO:0005764,GO:0016021	10116.ENSRNOP00000056244		DNA-damage regulated autophagy modulator 1	Dram1; DNA damage-regulated autophagy modulator protein 1
ENSRNOG00000020776	67.3915	1.02352	0.317757	3.22109	0.00127704	0.00548515	2.8938	2.26081	Dhcr7	64191	GO:0005640,GO:0045540,GO:0001568,GO:0016627,GO:0009791,GO:0006695,GO:0016126,GO:0030324,GO:0035264,GO:0030154,GO:0042127,GO:0005783,GO:0016132,GO:0030176,GO:0050661,GO:0043231,GO:0047598,GO:0009918	10116.ENSRNOP00000028194		7-dehydrocholesterol reductase	Dhcr7; 7-dehydrocholesterol reductase
ENSRNOG00000001295	62.773	1.8363	0.57117	3.21497	0.00130457	0.00558592	2.88453	2.25291	S100b			10116.ENSRNOP00000001743
ENSRNOG00000017395	11.2552	2.74524	0.854188	3.21386	0.00130964	0.00560473	2.88285	2.25145	Duox2	79107	GO:0048839,GO:0005829,GO:0020037,GO:0098869,GO:0009615,GO:0035264,GO:0006979,GO:0043020,GO:0030282,GO:0009986,GO:0106294,GO:0005575,GO:0042403,GO:2000147,GO:0030054,GO:0050665,GO:0009566,GO:0004601,GO:0016175,GO:0042554,GO:0045177,GO:0016324,GO:0042744,GO:0005783,GO:0106293,GO:0005886,GO:0016174,GO:0042335,GO:0048855,GO:0090303,GO:0016021,GO:0006952,GO:0042445,GO:0042446,GO:0030878,GO:0005509,GO:…	10116.ENSRNOP00000023939		dual oxidase 2	Duox2; dual oxidase 2 precursor
ENSRNOG00000046452	35.6876	1.57938	0.491514	3.2133	0.00131218	0.00561031	2.88201	2.25101	Fcgr2b	289211	GO:0050766,GO:0002434,GO:0021549,GO:0050859,GO:0001811,GO:0032355,GO:0044877,GO:0002865,GO:0033030,GO:1905898,GO:0009986,GO:0019886,GO:0050776,GO:0032456,GO:0001540,GO:0016064,GO:0032693,GO:0044297,GO:0046330,GO:0051091,GO:0007166,GO:0048169,GO:0002638,GO:1904646,GO:0019772,GO:0043197,GO:0009617,GO:0050765,GO:0005887,GO:0030889,GO:0038096,GO:0006898,GO:0002924,GO:0009897,GO:0055037,GO:0071219,GO:…	10116.ENSRNOP00000055293		Fc gamma receptor IIb	Fcgr2b; low affinity immunoglobulin gamma Fc region receptor II-b precursor
ENSRNOG00000019612	45.7474	1.49219	0.465489	3.20565	0.00134759	0.00574033	2.87044	2.24106	Haghl	302995	GO:0019243,GO:0046872,GO:0004416	10116.ENSRNOP00000026536		hydroxyacylglutathione hydrolase-like	Haghl; hydroxyacylglutathione hydrolase-like protein isoform X2
ENSRNOG00000031189	7.87424	3.08212	0.962156	3.20334	0.00135841	0.00578342	2.86697	2.23782	Ido1	66029	GO:0046006,GO:0005829,GO:0020037,GO:0002678,GO:0043065,GO:0004833,GO:0016597,GO:0033555,GO:0030485,GO:0032735,GO:0002830,GO:0005737,GO:0016702,GO:0032421,GO:0032693,GO:0034276,GO:0046007,GO:0006954,GO:0033754,GO:0070233,GO:0002666,GO:0036269,GO:0046872,GO:0032496,GO:0070234,GO:0042130,GO:0002376,GO:0019441,GO:0034354,GO:0019825	10116.ENSRNOP00000050320		indoleamine 2,3-dioxygenase 1	Ido1; indoleamine 2,3-dioxygenase 1
ENSRNOG00000069239	50.2826	1.72646	0.538983	3.20318	0.00135919	0.00578526	2.86672	2.23768	Slc22a21	303140				up-regulator of carnitine transporter, OCTN2	solute carrier family 22 member 21 isoform X1
ENSRNOG00000021469	112.515	1.16697	0.364325	3.2031	0.00135958	0.00578539	2.8666	2.23767	Ccdc14	288054	GO:0005813,GO:0034451,GO:0021762,GO:0071539	10116.ENSRNOP00000031286		coiled-coil domain containing 14	Ccdc14; coiled-coil domain-containing protein 14 isoform X1
ENSRNOG00000062536	9.40388	3.45002	1.07747	3.20198	0.00136488	0.00580197	2.86491	2.23642
ENSRNOG00000009664	65.9169	1.18988	0.371753	3.20074	0.00137075	0.00582242	2.86304	2.2349	Ankrd42	293117	GO:0005634,GO:0051059,GO:1900017,GO:0051091,GO:0051092	10116.ENSRNOP00000062031		ankyrin repeat domain 42	Ankrd42; ankyrin repeat domain-containing protein 42
ENSRNOG00000049771	62.8303	1.07849	0.337837	3.19232	0.00141133	0.00597785	2.85037	2.22345	Gstt1	25260	GO:0005634,GO:0014070,GO:0007568,GO:0005829,GO:0004364,GO:0098869,GO:0047651,GO:0005737,GO:0010269,GO:0006304,GO:0033197,GO:0009751,GO:0006749,GO:0009410,GO:0004602,GO:0018900	10116.ENSRNOP00000001669		glutathione S-transferase theta 1	Gstt1; glutathione S-transferase theta-1
ENSRNOG00000017699	76.3967	1.05492	0.331429	3.18296	0.00145778	0.00615877	2.83631	2.21051	Mill1	292671	GO:0009986,GO:0042267,GO:0032815,GO:0046703,GO:0001913,GO:0009408,GO:0005887,GO:0030881,GO:0051607,GO:0031362,GO:0005615,GO:0009897,GO:0045953,GO:0042742,GO:0002418,GO:0046629,GO:0006955,GO:0006974	10116.ENSRNOP00000033032		MHC I like leukocyte 1	Mill1; MHC I like leukocyte 1 precursor
ENSRNOG00000014971	18.8253	1.76128	0.553416	3.18256	0.00145979	0.00616566	2.83571	2.21002	Mas1	25153	GO:0001933,GO:0060732,GO:0050727,GO:0008284,GO:0071375,GO:0007283,GO:0009986,GO:0034698,GO:0001595,GO:0042277,GO:0043434,GO:0014823,GO:0038166,GO:0045740,GO:0021766,GO:0007250,GO:0070528,GO:0004930,GO:0009410,GO:0005886,GO:0016021,GO:0008584,GO:0007186	10116.ENSRNOP00000020100		MAS1 proto-oncogene, G protein-coupled receptor	Mas1; proto-oncogene Mas
ENSRNOG00000069152	103.629	1.25412	0.394763	3.17688	0.00148867	0.00627159	2.8272	2.20262
ENSRNOG00000036913	1587.9	1.08116	0.340391	3.17623	0.00149201	0.00627923	2.82623	2.20209	Resf1	316982	GO:0005634,GO:1990226,GO:0009617,GO:0045869,GO:0000930,GO:0090309	10116.ENSRNOP00000052305		retroelement silencing factor 1	Resf1; retroelement silencing factor 1 isoform X1
ENSRNOG00000007390	3593.61	1.22061	0.384304	3.17615	0.00149242	0.00627939	2.82611	2.20208	Nfkbia	25493	GO:0002523,GO:0071407,GO:0005634,GO:0005829,GO:0045471,GO:0010745,GO:0044877,GO:0045746,GO:0045893,GO:0032088,GO:0031663,GO:0008139,GO:0051059,GO:0010468,GO:0005737,GO:0071356,GO:0006606,GO:0043330,GO:0031625,GO:0070431,GO:0033256,GO:0071345,GO:0035994,GO:0045944,GO:0007253,GO:0045638,GO:0010875,GO:0033209,GO:0042802,GO:0032991,GO:0034142,GO:0070427,GO:0007249,GO:0010888,GO:0042127,GO:0019899,GO:…	10116.ENSRNOP00000009894		NFKB inhibitor alpha	Nfkbia; NF-kappa-B inhibitor alpha
ENSRNOG00000022975	79.3843	1.44674	0.45554	3.17589	0.00149379	0.00628264	2.82571	2.20186	Nfam1	362966	GO:0045121,GO:0009986,GO:0016021,GO:0035556,GO:0004888,GO:0045577,GO:0001819,GO:0051091,GO:0050853,GO:0030183,GO:0050861,GO:0007165	10116.ENSRNOP00000030943		NFAT activating protein with ITAM motif 1	Nfam1; NFAT activation molecule 1 isoform X1
ENSRNOG00000054860	37.2546	1.28894	0.40619	3.17323	0.00150751	0.00633316	2.82174	2.19838	Clec12a	680338	GO:0016021			C-type lectin domain family 12, member A	Clec12a; C-type lectin domain family 12 member A
ENSRNOG00000068330	83.0499	1.05485	0.332447	3.17298	0.00150882	0.00633705	2.82136	2.19811
ENSRNOG00000066269	78.7705	1.14129	0.359843	3.17164	0.00151583	0.00636162	2.81935	2.19643
ENSRNOG00000071108	16.8445	1.93105	0.60932	3.16919	0.00152863	0.0064121	2.8157	2.193	Hoxd8	100912936	GO:0005634,GO:0048705,GO:0045944,GO:0001228,GO:0000122,GO:0000977,GO:0009952,GO:0000981,GO:0006357,GO:1990837			homeobox D8	Hoxd8; homeobox protein Hox-D8 isoform X1
ENSRNOG00000066471	61.7901	1.43262	0.452249	3.16777	0.00153615	0.00643872	2.81357	2.1912		100363372	GO:0046872			zinc finger protein 81 (HFZ20)-like	zinc finger protein 81 isoform X1
ENSRNOG00000026979	16.1294	1.70717	0.539598	3.16379	0.00155729	0.00650746	2.80763	2.18659	AABR07069466.1	315473		10116.ENSRNOP00000033075		similar to RIKEN cDNA 9530077C05	RGD1561444; uncharacterized protein KIAA0895 homolog isoform X2
ENSRNOG00000017054	31.607	1.69332	0.535676	3.16108	0.00157184	0.00656159	2.80359	2.18299				10116.ENSRNOP00000044706
ENSRNOG00000070117	69.9151	1.3355	0.422685	3.15956	0.00158005	0.00658921	2.80133	2.18117		120095067				uncharacterized LOC120095067
ENSRNOG00000011205	15.8284	2.23589	0.707989	3.15808	0.00158811	0.00661781	2.79912	2.17929	Ccl3	25542	GO:0071407,GO:0050795,GO:0001649,GO:0005829,GO:0002548,GO:0043308,GO:0006887,GO:0070374,GO:0010628,GO:0004672,GO:0030593,GO:0007267,GO:0031663,GO:0008009,GO:0071347,GO:0032731,GO:0043547,GO:0070098,GO:0051930,GO:0007204,GO:0043491,GO:0006874,GO:0051897,GO:0043922,GO:0010629,GO:0045672,GO:0005737,GO:0008201,GO:0071346,GO:0071356,GO:0014808,GO:0043615,GO:0000165,GO:0006816,GO:0051928,GO:0031730,GO:…	10116.ENSRNOP00000015139		C-C motif chemokine ligand 3	Ccl3; C-C motif chemokine 3 precursor
ENSRNOG00000022845	58.2476	1.7389	0.550628	3.15803	0.00158842	0.00661781	2.79903	2.17929	Cep70	367153	GO:0005813,GO:0005737,GO:0042802,GO:0060271,GO:0043015,GO:0070507	10116.ENSRNOP00000053430		centrosomal protein 70	Cep70; centrosomal protein of 70 kDa
ENSRNOG00000009135	11.8032	2.281	0.722448	3.15732	0.00159227	0.00662843	2.79798	2.17859	1700109H08Rik	500007	GO:0005509	10116.ENSRNOP00000060110		similar to EF hand calcium binding domain 1	EF-hand calcium-binding domain-containing protein 1-like isoform X1
ENSRNOG00000029762	18.3441	1.92266	0.608983	3.15716	0.00159313	0.00663035	2.79775	2.17846	Acr	24163	GO:0004252,GO:0005537,GO:0002077,GO:0008236,GO:0007190,GO:0042806,GO:0007339,GO:0004040,GO:0043159,GO:0048545,GO:0030163,GO:0007338,GO:0007340,GO:0003674,GO:0032991,GO:0006508,GO:0008233,GO:0005798,GO:0001669,GO:0007341	10116.ENSRNOP00000046900		acrosin	Acr; acrosin precursor
ENSRNOG00000028426	3293.45	1.02885	0.326678	3.14943	0.00163587	0.00677742	2.78625	2.16894	Mcf2l	117020	GO:0045944,GO:0035556,GO:0007266,GO:0005886,GO:0019898,GO:0005737,GO:0050790,GO:0005545,GO:0012505,GO:0030027,GO:0035025,GO:0035091,GO:0016020,GO:0005085,GO:0031234	10116.ENSRNOP00000023352		MCF.2 cell line derived transforming sequence-like	Mcf2l; guanine nucleotide exchange factor DBS
ENSRNOG00000065876	10.4532	2.50524	0.796021	3.1472	0.0016484	0.00682075	2.78294	2.16617
ENSRNOG00000063806	21.3668	1.48099	0.470809	3.14563	0.00165729	0.00685237	2.7806	2.16416
ENSRNOG00000018454	5892.58	1.37172	0.436608	3.14176	0.00167933	0.00693307	2.77486	2.15907	Apoe	25728	GO:0030195,GO:0043407,GO:0008289,GO:1902951,GO:0042803,GO:1900223,GO:0007616,GO:0044877,GO:0034384,GO:0071813,GO:0005102,GO:0006979,GO:0006629,GO:0090207,GO:0001937,GO:0032868,GO:0072359,GO:1901631,GO:0098978,GO:0090209,GO:0097114,GO:1902991,GO:0006874,GO:0042311,GO:0010629,GO:0032526,GO:0045088,GO:1901627,GO:0034362,GO:0006707,GO:0070328,GO:0048662,GO:1900221,GO:0042982,GO:0071397,GO:0090090,GO:…	10116.ENSRNOP00000050968		apolipoprotein E	Apoe; apolipoprotein E precursor
ENSRNOG00000011631	46.6486	1.46569	0.466749	3.1402	0.0016883	0.00696139	2.77255	2.1573	Fst	24373	GO:0005634,GO:0005515,GO:0000122,GO:0008585,GO:0031069,GO:0043616,GO:0001501,GO:0007275,GO:0005737,GO:0038102,GO:0048185,GO:0005575,GO:0045596,GO:0030154,GO:0030509,GO:0030510,GO:0007276,GO:0032926,GO:0002244,GO:0043395,GO:0042475,GO:0005615,GO:0051798,GO:0046882,GO:0007389	10116.ENSRNOP00000015680		follistatin	Fst; follistatin precursor
ENSRNOG00000049911	436.753	1.27807	0.407073	3.13965	0.00169149	0.0069693	2.77173	2.15681	Cbr1	29224102556347	GO:0005634,GO:0005902,GO:0004090,GO:0005515,GO:0032355,GO:0033574,GO:0050221,GO:0016655,GO:0006805,GO:0047020,GO:0042373,GO:0032570,GO:2000379,GO:0030855,GO:0034698,GO:0005737,GO:0043231,GO:1905344,GO:0001542,GO:0035003,GO:0016491,GO:0006706,GO:0005886,GO:0032496,GO:0047021,GO:0042376	10116.ENSRNOP00000064050		carbonyl reductase 1,carbonyl reductase [NADPH] 1-like	Cbr1; carbonyl reductase [NADPH] 1 | carbonyl reductase [NADPH] 1
ENSRNOG00000051450	260.475	1.0788	0.344306	3.13327	0.00172873	0.00709614	2.76227	2.14898	Abracl
ENSRNOG00000001216	53.995	1.6382	0.523254	3.13079	0.00174339	0.00714918	2.75861	2.14574	Trpm2	294329	GO:0016787,GO:0071502,GO:2000249,GO:0014074,GO:0030659,GO:0043204,GO:0071577,GO:0035725,GO:1903223,GO:0006828,GO:0033194,GO:0072571,GO:0097028,GO:0032024,GO:0005384,GO:0015278,GO:0035584,GO:0043005,GO:0003674,GO:0005887,GO:0099604,GO:0070588,GO:0005764,GO:0005261,GO:0002407,GO:0005886,GO:0005765,GO:0071421,GO:0001659,GO:0097553,GO:0071415,GO:0051289,GO:0005272,GO:0051209,GO:0009408,GO:0071277,GO:…	10116.ENSRNOP00000001631		transient receptor potential cation channel, subfamily M, member 2	Trpm2; transient receptor potential cation channel subfamily M member 2
ENSRNOG00000027694	41.8878	1.50785	0.481719	3.13015	0.00174716	0.00715934	2.75767	2.14513		100362830	GO:0006412	10116.ENSRNOP00000011545		ribosomal protein S7-like	40S ribosomal protein S7
ENSRNOG00000069461	9.9079	2.11618	0.676523	3.12802	0.00175989	0.00720574	2.75451	2.14232
ENSRNOG00000062629	42.3515	1.76174	0.563285	3.12762	0.00176227	0.0072087	2.75393	2.14214		102555191				zinc finger protein 761-like
ENSRNOG00000017959	27.7715	1.59626	0.510583	3.12635	0.00176993	0.00723379	2.75204	2.14063	Cfap100	297444	GO:0036064	10116.ENSRNOP00000024222		cilia and flagella associated protein 100	Cfap100; cilia- and flagella-associated protein 100 isoform X1
ENSRNOG00000014414	8.86178	3.32491	1.06367	3.1259	0.00177264	0.0072421	2.75138	2.14014	Qrfpr	310327	GO:0007186,GO:0005887,GO:0004983,GO:0097730,GO:0007218,GO:0004930	10116.ENSRNOP00000035152		pyroglutamylated RFamide peptide receptor	Qrfpr; pyroglutamylated RF-amide peptide receptor
ENSRNOG00000008130	38.6503	1.47203	0.471476	3.12217	0.00179524	0.00732355	2.74588	2.13528	Rergl	500356	GO:0003924,GO:0005525	10116.ENSRNOP00000010728		RERG like	Rergl; ras-related and estrogen-regulated growth inhibitor-like protein
ENSRNOG00000065378	46.5287	1.43435	0.459582	3.12099	0.00180246	0.00735121	2.74413	2.13364
ENSRNOG00000015980	95.5774	1.04703	0.335593	3.11994	0.0018089	0.00736654	2.74259	2.13274	Dclre1c	259171	GO:0008409,GO:0031848,GO:0006303,GO:0005654,GO:0035312,GO:0010212,GO:0006310,GO:0005575,GO:0030183,GO:0051276,GO:0006302,GO:0003674,GO:0005794,GO:0002250,GO:0033151,GO:0036297,GO:0000723,GO:0008150,GO:0090305,GO:0000014,GO:0070419,GO:0003684	10116.ENSRNOP00000021506		DNA cross-link repair 1C	Dclre1c; protein artemis
ENSRNOG00000024322	213.965	1.1222	0.359807	3.1189	0.0018153	0.00738377	2.74105	2.13172	Shroom2	317435	GO:0005923,GO:0019904,GO:0051015,GO:0005737,GO:0005874,GO:0045176,GO:0008013,GO:0007015,GO:0000902,GO:0016477,GO:0032401,GO:0016324,GO:0005911,GO:0005856,GO:0030835,GO:0032438,GO:0005886,GO:0030864,GO:0051017,GO:0005938,GO:0043296,GO:0005912,GO:0003779,GO:0045217,GO:0043025	10116.ENSRNOP00000056187		shroom family member 2	Shroom2; protein Shroom2
ENSRNOG00000063904	9.47113	2.43095	0.782302	3.10743	0.00188723	0.0076318	2.72417	2.11737
ENSRNOG00000051216	36.9699	1.36931	0.440663	3.10739	0.00188746	0.0076318	2.72412	2.11737	AABR07038983.1	120099372				uncharacterized LOC120099372
ENSRNOG00000022101	48.426	2.16471	0.697315	3.10436	0.00190694	0.00770109	2.71966	2.11345	Crabp2	29563	GO:0005634,GO:0008289,GO:0048672,GO:0042573,GO:0005829,GO:0005504,GO:0006869,GO:0019841,GO:0005737,GO:0001972,GO:0016918,GO:0035115,GO:0015908,GO:0030332,GO:0002138,GO:0005783,GO:0005654	10116.ENSRNOP00000015134		cellular retinoic acid binding protein 2	Crabp2; cellular retinoic acid-binding protein 2
ENSRNOG00000011167	61.1864	1.10033	0.355272	3.09716	0.00195386	0.00785595	2.70911	2.1048	Wdhd1	305827	GO:0006281,GO:0070063,GO:0000775,GO:0006396,GO:0003682,GO:0003723,GO:0043596,GO:0000278,GO:0033044,GO:0140462,GO:0005654,GO:0003677,GO:0006261	10116.ENSRNOP00000015100	HMG	WD repeat and HMG-box DNA binding protein 1	Wdhd1; WD repeat and HMG-box DNA-binding protein 1
ENSRNOG00000071194	36.5735	1.36163	0.440083	3.09403	0.00197454	0.00792945	2.70453	2.10076
ENSRNOG00000013624	29.0089	1.38447	0.448204	3.08892	0.00200883	0.00804948	2.69706	2.09423	Uevld	691172	GO:0015031,GO:0006464,GO:0016616,GO:0019752,GO:0000813,GO:0008333,GO:0005975,GO:0043130	10116.ENSRNOP00000049188		UEV and lactate/malate dehyrogenase domains	Uevld; ubiquitin-conjugating enzyme E2 variant 3 isoform X1
ENSRNOG00000024728	67.5543	1.05131	0.340548	3.08711	0.00202113	0.00809091	2.69441	2.092	Arhgap22	306279	GO:0098978,GO:0099175,GO:0005096,GO:0090630,GO:0007165	10116.ENSRNOP00000033034		Rho GTPase activating protein 22	Arhgap22; rho GTPase-activating protein 22
ENSRNOG00000033490	10.0827	2.26013	0.732146	3.087	0.00202189	0.00809196	2.69424	2.09195	Vsig2	300520	GO:0016021	10116.ENSRNOP00000045465		V-set and immunoglobulin domain containing 2	Vsig2; V-set and immunoglobulin domain-containing protein 2 precursor
ENSRNOG00000002217	177.133	1.77827	0.576176	3.08633	0.00202644	0.00810233	2.69327	2.09139	Plac8	360914	GO:0040015,GO:0045944,GO:0003682,GO:0009409,GO:0008284,GO:0050873,GO:0120162,GO:0042742,GO:0043066	10116.ENSRNOP00000003012		placenta associated 8	Plac8; placenta-specific gene 8 protein
ENSRNOG00000025349	20.7012	1.39856	0.453586	3.08335	0.00204683	0.00816802	2.68892	2.08788	Maneal	366466	GO:0000139,GO:0016021	10116.ENSRNOP00000030845		mannosidase, endo-alpha-like	Maneal; glycoprotein endo-alpha-1,2-mannosidase-like protein isoform X1
ENSRNOG00000009350	90.9111	1.04153	0.338674	3.07533	0.0021027	0.0083707	2.67722	2.07724	Sez6	192247	GO:0060079,GO:0043198,GO:0050773,GO:0060074,GO:0016021,GO:0043197,GO:2000171,GO:0048471,GO:0090036,GO:0021680,GO:0097440,GO:0005615,GO:0043025,GO:0008344,GO:0005783,GO:1900006	10116.ENSRNOP00000040374		seizure related 6 homolog	Sez6; seizure protein 6 homolog precursor
ENSRNOG00000004459	26.0981	1.29804	0.42234	3.07344	0.00211604	0.00841566	2.67448	2.07491	Sdr9c7	259235	GO:0004745	10116.ENSRNOP00000005919		short chain dehydrogenase/reductase family 9C, member 7	Sdr9c7; short-chain dehydrogenase/reductase family 9C member 7 isoform X1
ENSRNOG00000001419	126.841	1.33052	0.434056	3.06531	0.00217444	0.00862919	2.66265	2.06403	Cldn15	304388	GO:0005923,GO:0007155,GO:0016021,GO:0006811,GO:0005198,GO:0016328,GO:0070830,GO:0005886	10116.ENSRNOP00000001923		claudin 15	Cldn15; claudin-15
ENSRNOG00000026958	21.7307	1.4775	0.482134	3.06449	0.00218041	0.00864564	2.66146	2.0632	Cyren	500077	GO:0005634,GO:0005737,GO:0033152,GO:0006303,GO:2001033,GO:0035861	10116.ENSRNOP00000034483		cell cycle regulator of NHEJ	Cyren; cell cycle regulator of non-homologous end joining
ENSRNOG00000010592	32.7518	1.29012	0.421195	3.063	0.00219131	0.00867943	2.6593	2.06151	Slc25a27	85262	GO:0048839,GO:0016021,GO:0046324,GO:0045177,GO:0009409,GO:0003674,GO:0070997,GO:0008284,GO:0035356,GO:0005739,GO:0051562,GO:0010917,GO:0043066,GO:0031966,GO:0043025	10116.ENSRNOP00000039207		solute carrier family 25, member 27	Slc25a27; mitochondrial uncoupling protein 4
ENSRNOG00000068101	49.4812	1.07092	0.350167	3.05831	0.00222588	0.00879621	2.6525	2.0557		100912991				uncharacterized LOC100912991
ENSRNOG00000062470	41.9991	1.44487	0.472633	3.05707	0.00223509	0.00882105	2.6507	2.05448
ENSRNOG00000005348	22.6211	2.2024	0.721133	3.05409	0.00225744	0.0089007	2.64638	2.05058	Pamr1	311252	GO:0006508,GO:0004252,GO:0005509	10116.ENSRNOP00000059877		peptidase domain containing associated with muscle regeneration 1	Pamr1; inactive serine protease PAMR1 precursor
ENSRNOG00000068458	17.843	1.98866	0.651438	3.05272	0.00226777	0.00893505	2.6444	2.0489
ENSRNOG00000018603	446.109	1.18201	0.387306	3.05189	0.00227407	0.00895345	2.6432	2.04801	Carns1	309150	GO:0035499,GO:0005524,GO:0047730,GO:0016887,GO:0102102,GO:0046872	10116.ENSRNOP00000062149		carnosine synthase 1	Carns1; carnosine synthase 1 isoform X1
ENSRNOG00000014021	21.0101	1.53724	0.504038	3.04985	0.00228955	0.0089972	2.64025	2.04589	Matn4	296358	GO:0062023,GO:0120216,GO:0005509,GO:0048678	10116.ENSRNOP00000018844		matrilin 4	Matn4; matrilin-4 precursor
ENSRNOG00000063514	26.8094	1.42496	0.467481	3.04816	0.0023025	0.00903731	2.6378	2.04396
ENSRNOG00000036819	7.37659	2.4958	0.819016	3.04731	0.00230896	0.00905629	2.63658	2.04305	Hspb9	363681	GO:0005634,GO:0005737	10116.ENSRNOP00000052123		heat shock protein family B (small) member 9	Hspb9; heat shock protein beta-9
ENSRNOG00000071012	32.6047	1.38712	0.455484	3.04537	0.00232392	0.00911054	2.63378	2.04046
ENSRNOG00000011613	1530.41	1.04089	0.342262	3.04121	0.00235632	0.00921783	2.62777	2.03537	Ppip5k2	501194	GO:0000827,GO:0005829,GO:0016310,GO:0005524,GO:0032958,GO:0052723,GO:0006020,GO:0000828,GO:0033857,GO:0052724,GO:0000832,GO:0000829,GO:0102092	10116.ENSRNOP00000068346		diphosphoinositol pentakisphosphate kinase 2	Ppip5k2; inositol hexakisphosphate and diphosphoinositol-pentakisphosphate kinase 2 isoform X1
ENSRNOG00000010260	96.528	1.17055	0.385046	3.04004	0.00236549	0.00924732	2.62608	2.03398	Dixdc1	363062	GO:0021695,GO:0005829,GO:0021795,GO:0005925,GO:0032956,GO:0019904,GO:0030177,GO:0043679,GO:0005737,GO:0021799,GO:0031435,GO:0046330,GO:0043015,GO:0050772,GO:0060070,GO:0032991,GO:0005856,GO:0021869,GO:0070507,GO:0045665,GO:0021846,GO:0003779,GO:0043025	10116.ENSRNOP00000037500		DIX domain containing 1	Dixdc1; dixin
ENSRNOG00000036572	111.924	1.09321	0.359805	3.03834	0.00237883	0.00929267	2.62364	2.03186	Sfxn4	361778	GO:0006865,GO:0034220,GO:0031305,GO:0015075,GO:0005739,GO:0022857,GO:1990542	10116.ENSRNOP00000051558		sideroflexin 4	Sfxn4; sideroflexin-4
ENSRNOG00000013605	15.121	2.07191	0.682829	3.03431	0.00241087	0.00939617	2.61783	2.02705	AC120568.1	691161		10116.ENSRNOP00000018252		SH2 domain containing 6	Sh2d6; SH2 domain-containing protein 6 isoform X1
ENSRNOG00000017897	28.5808	1.76646	0.58218	3.03422	0.0024116	0.00939617	2.61769	2.02705	Adam8	499285	GO:0002523,GO:2000309,GO:0008270,GO:0004222,GO:0050839,GO:0045089,GO:0033089,GO:0009986,GO:2000406,GO:0051897,GO:0002675,GO:0032127,GO:0005737,GO:0008237,GO:0071133,GO:0070820,GO:0005575,GO:0098609,GO:0071456,GO:0001525,GO:0002102,GO:0051092,GO:0000902,GO:0006954,GO:0003674,GO:0005887,GO:0022407,GO:0050729,GO:0006508,GO:0043406,GO:2000415,GO:0045780,GO:0045785,GO:0005886,GO:0048247,GO:0002693,GO:…	10116.ENSRNOP00000024369		ADAM metallopeptidase domain 8	Adam8; disintegrin and metalloproteinase domain-containing protein 8 isoform X1
ENSRNOG00000035636	5.75697	3.03419	1.0001	3.03389	0.00241425	0.00940397	2.61722	2.02669	Mirlet7b	100313990	GO:0009617,GO:0016442,GO:0035195,GO:0007569,GO:0035278,GO:0030509,GO:0007566,GO:0070482,GO:0006402			microRNA let-7b	Mirlet7b; rno-let-7b-5p
ENSRNOG00000052129	39.7788	1.11777	0.368603	3.03244	0.00242586	0.00943834	2.61513	2.0251	Nwd1	100364350	GO:0005730,GO:0032088,GO:0010628,GO:0005829			NACHT and WD repeat domain containing 1	Nwd1; NACHT domain- and WD repeat-containing protein 1 isoform X1
ENSRNOG00000050974	70.6386	1.85207	0.611398	3.02924	0.00245168	0.00952084	2.61054	2.02132	AABR07030773.1	303666	GO:0016021,GO:0005886,GO:0001819	10116.ENSRNOP00000063963		CD300C molecule 2	Cd300c2; CD300C molecule 2 precursor
ENSRNOG00000015052	43.4669	1.17618	0.388545	3.02715	0.00246872	0.00957799	2.60753	2.01873	Star	25557	GO:0071407,GO:0071373,GO:0071560,GO:0005829,GO:0045471,GO:0005515,GO:0042542,GO:0035457,GO:0010628,GO:0071372,GO:0010288,GO:0008203,GO:0018958,GO:0060992,GO:0071248,GO:0032367,GO:0008211,GO:0005758,GO:0070859,GO:0034698,GO:0018963,GO:0010212,GO:0043627,GO:0016101,GO:0043434,GO:0044344,GO:0014823,GO:0071346,GO:0050769,GO:0042747,GO:0018894,GO:0071549,GO:0005739,GO:0018879,GO:0071378,GO:0048545,GO:…	10116.ENSRNOP00000020606		steroidogenic acute regulatory protein	Star; steroidogenic acute regulatory protein, mitochondrial precursor
ENSRNOG00000062461	101.899	1.14535	0.378369	3.02706	0.00246946	0.0095786	2.6074	2.0187	Rex2	100362123				reduced expression 2	Rex2; zinc finger protein 883-like isoform X1
ENSRNOG00000010071	44.4599	1.00772	0.333282	3.02363	0.00249759	0.00966724	2.60248	2.0147	RGD1560010	310537		10116.ENSRNOP00000013356		RGD1560010	RGD1560010; renal cancer differentiation gene 1 protein
ENSRNOG00000024364	41.7791	1.36788	0.453711	3.01487	0.00257093	0.00991003	2.58991	2.00393	Enkd1	291975	GO:0005881,GO:0097546,GO:0015630	10116.ENSRNOP00000033730		enkurin domain containing 1	Enkd1; enkurin domain-containing protein 1
ENSRNOG00000005825	1562.73	1.28345	0.426687	3.00794	0.00263027	0.0101119	2.58	1.99517	Lyz2	25211	GO:0005795,GO:0005902,GO:0001895,GO:0005788,GO:0030140,GO:0003796,GO:0000137,GO:0005737,GO:0030141,GO:0042802,GO:0019835,GO:0048237,GO:0050829,GO:0005615,GO:0031640,GO:0016798,GO:0042742,GO:0050830	10116.ENSRNOP00000007747		lysozyme 2	Lyz2; lysozyme C-1 precursor
ENSRNOG00000050792	59.6793	1.39857	0.465144	3.00675	0.00264052	0.0101443	2.57831	1.99378	Tnfaip6	84397	GO:0052689,GO:1903911,GO:0045668,GO:0007155,GO:0030728,GO:0005540,GO:0090024,GO:0003674,GO:0030335,GO:0005576,GO:0001550,GO:0030212,GO:1905590,GO:0030514,GO:0001968,GO:0050728,GO:0005615,GO:0005509,GO:0045671	10116.ENSRNOP00000064253		TNF alpha induced protein 6	Tnfaip6; tumor necrosis factor-inducible gene 6 protein precursor
ENSRNOG00000064877	28.1573	1.53311	0.510506	3.00312	0.00267231	0.0102529	2.57311	1.98915	Gm17949	301115				adenylate kinase isoenzyme 5	adenylate kinase isoenzyme 1-like isoform X1
ENSRNOG00000070872	8.26241	2.58915	0.862168	3.00307	0.00267272	0.0102529	2.57305	1.98915
ENSRNOG00000020777	86.2728	1.42745	0.475509	3.00194	0.00268264	0.0102845	2.57144	1.98782	Zfp382	246264	GO:0005634,GO:0003700,GO:0045892,GO:0000978,GO:0000122,GO:0043565,GO:0001227,GO:0001558,GO:0006355,GO:0006357,GO:0046872	10116.ENSRNOP00000028187	zf-C2H2	zinc finger protein 382	Zfp382; zinc finger protein 382
ENSRNOG00000025587	81.9261	1.56103	0.520652	2.99822	0.00271562	0.0103916	2.56613	1.98332	Plagl1	25157	GO:0010468,GO:0045944,GO:0000978,GO:0001228,GO:0000977,GO:0005794,GO:0000981,GO:0006355,GO:0043231,GO:0035914,GO:0016604,GO:0003677	10116.ENSRNOP00000030918	zf-C2H2	PLAG1 like zinc finger 1	Plagl1; zinc finger protein PLAGL1
ENSRNOG00000065061	51.6534	1.35134	0.451011	2.99625	0.00273324	0.0104469	2.56332	1.98101
ENSRNOG00000013564	52.4627	1.22361	0.408556	2.99495	0.00274487	0.0104743	2.56148	1.97987	Dok3	306760	GO:0007265,GO:0005737,GO:0005886,GO:0007169	10116.ENSRNOP00000018232		docking protein 3	Dok3; docking protein 3
ENSRNOG00000070062	24.8057	2.4791	0.828336	2.99287	0.0027637	0.0105292	2.55851	1.97761
ENSRNOG00000066415	66.2341	1.15349	0.385551	2.99179	0.00277351	0.0105616	2.55697	1.97627
ENSRNOG00000005371	31.9187	1.9817	0.662725	2.99023	0.00278764	0.0106008	2.55476	1.97466	Klhl29	298867		10116.ENSRNOP00000007160		kelch-like family member 29	Klhl29; kelch-like protein 29
ENSRNOG00000016330	61.4146	1.07013	0.35817	2.98778	0.00281014	0.0106715	2.55127	1.97177	Rbm12b	313069	GO:0003723,GO:0005654,GO:0043484,GO:1990904	10116.ENSRNOP00000058050		RNA binding motif protein 12B	Rbm12b; RNA-binding protein 12B-A
ENSRNOG00000054033	46.3975	1.05255	0.352685	2.9844	0.0028414	0.0107753	2.54647	1.96757	Adap1	171097	GO:0005634,GO:0005547,GO:0005829,GO:0005737,GO:1902936,GO:0005096,GO:0043087,GO:0043547,GO:0005886,GO:0048016			ArfGAP with dual PH domains 1	Adap1; arf-GAP with dual PH domain-containing protein 1
ENSRNOG00000032327	254.259	1.21302	0.406757	2.98217	0.00286214	0.0108465	2.54331	1.96471	Pdia5	360722	GO:0006457,GO:0015035,GO:0005788,GO:0003756,GO:0005783	10116.ENSRNOP00000059945		protein disulfide isomerase family A, member 5	Pdia5; protein disulfide-isomerase A5 precursor
ENSRNOG00000016623	174.642	1.17305	0.393376	2.982	0.0028637	0.0108499	2.54307	1.96457	Tmeff2	363228	GO:0009887,GO:0016477,GO:0016021,GO:0008150,GO:0003674,GO:0044319,GO:0009888,GO:0005604,GO:0045720,GO:0051497,GO:0005575,GO:0034446,GO:0005886,GO:0030336	10116.ENSRNOP00000063711		transmembrane protein with EGF-like and two follistatin-like domains 2	Tmeff2; tomoregulin-2
ENSRNOG00000055292	73.0368	1.2331	0.413831	2.97972	0.00288516	0.0109212	2.53983	1.96173		120102832				RNA-binding protein 12B-A-like	RNA-binding protein 12B-A-like
ENSRNOG00000067579	24.0274	1.38	0.463399	2.978	0.0029014	0.0109723	2.53739	1.9597
ENSRNOG00000019141	37.1338	1.26606	0.42532	2.97674	0.00291334	0.0110077	2.53561	1.9583	Ch25h	309527	GO:0008395,GO:1903914,GO:0034340,GO:0016021,GO:0016491,GO:0005506,GO:0035754,GO:0016126,GO:0005789,GO:0008203,GO:0000254,GO:0016020,GO:0001567	10116.ENSRNOP00000025856		cholesterol 25-hydroxylase	Ch25h; cholesterol 25-hydroxylase
ENSRNOG00000037658	95.2625	1.07374	0.360871	2.97541	0.00292598	0.011044	2.53373	1.95687	Gprasp2	317405	GO:0005634,GO:0001664,GO:0001540,GO:0005737,GO:0061484	10116.ENSRNOP00000004260		G protein-coupled receptor associated sorting protein 2	Gprasp2; G-protein coupled receptor-associated sorting protein 2
ENSRNOG00000058340	63.2036	2.0052	0.674289	2.97379	0.00294142	0.0110934	2.53144	1.95494	Krt79	683720	GO:0045109,GO:0045095,GO:0030280,GO:0019899,GO:0031424			keratin 79	Krt79; keratin, type II cytoskeletal 79 isoform X1
ENSRNOG00000037897	4859.68	1.00274	0.337621	2.97002	0.00297784	0.0112026	2.5261	1.95068	Rps19	29287	GO:0005829,GO:0002548,GO:0006364,GO:0003723,GO:0005515,GO:0031369,GO:0042274,GO:0000028,GO:0007219,GO:0060266,GO:0014069,GO:0005654,GO:0015935,GO:0017134,GO:0007000,GO:0030218,GO:0000462,GO:0005737,GO:0019901,GO:0030490,GO:0022626,GO:0006412,GO:0045202,GO:0003674,GO:0042802,GO:0003735,GO:0050829,GO:0031640,GO:0022627,GO:0005840,GO:0061844,GO:0008150,GO:0005730,GO:0060265	10116.ENSRNOP00000027246		ribosomal protein S19	Rps19l2; 40S ribosomal protein S19
ENSRNOG00000019363	117.784	1.00826	0.339518	2.96968	0.00298108	0.0112122	2.52563	1.95031	Inka1	316001	GO:0005634,GO:0021915,GO:0005737,GO:0043086,GO:0019901,GO:0030291	10116.ENSRNOP00000026216		inka box actin regulator 1	Inka1; protein FAM212A
ENSRNOG00000026857	100.015	1.02114	0.344249	2.96629	0.00301417	0.0113109	2.52083	1.9465	Kif7	293047	GO:0007018,GO:0060976,GO:0035904,GO:0005524,GO:0045880,GO:0008150,GO:0003674,GO:0042802,GO:0005874,GO:0016887,GO:0003279,GO:0008017,GO:0003777,GO:0005575,GO:0045879,GO:0005929,GO:0036064,GO:0005871	10116.ENSRNOP00000038247		kinesin family member 7	Kif7; kinesin-like protein KIF7 isoform X3
ENSRNOG00000018111	15.0856	1.93048	0.651182	2.96457	0.00303102	0.0113611	2.51841	1.94458	Slc12a5	171373	GO:0032590,GO:0007612,GO:0005515,GO:0006813,GO:0035264,GO:0043204,GO:0055075,GO:0006971,GO:0071805,GO:0072488,GO:0006811,GO:0019901,GO:0071944,GO:0060996,GO:0043198,GO:0030644,GO:0043005,GO:0045202,GO:0055064,GO:0005887,GO:0015379,GO:0006821,GO:0051452,GO:0015108,GO:0009410,GO:0040040,GO:0005886,GO:0016021,GO:0008519,GO:0006884,GO:0006873,GO:0007268,GO:1902476,GO:1990573,GO:0043025	10116.ENSRNOP00000062103		solute carrier family 12 member 5	Slc12a5; solute carrier family 12 member 5
ENSRNOG00000063689	13.5348	2.3836	0.80427	2.96369	0.00303977	0.0113901	2.51716	1.94347
ENSRNOG00000019108	562.143	1.07238	0.361843	2.96365	0.00304011	0.0113901	2.51711	1.94347	Rmi1	306734	GO:0042593,GO:0000712,GO:0000166,GO:0000724,GO:0009749,GO:0035264,GO:0002021,GO:0071139,GO:0031422,GO:0005654,GO:0016604,GO:0002023	10116.ENSRNOP00000025812		RecQ mediated genome instability 1	Rmi1; recQ-mediated genome instability protein 1
ENSRNOG00000063856	13.8614	1.71194	0.577899	2.96236	0.00305291	0.0114302	2.51529	1.94195
ENSRNOG00000023303	71.0162	1.13253	0.382352	2.96201	0.00305639	0.011438	2.51479	1.94165	Dpep2	291984	GO:0016805,GO:0006691,GO:0031225,GO:0006508,GO:0008238,GO:0006629,GO:0046872,GO:0070573	10116.ENSRNOP00000031955		dipeptidase 2	Dpep2; dipeptidase 2 precursor
ENSRNOG00000000156	173.179	1.67389	0.565346	2.96083	0.00306816	0.0114769	2.51312	1.94018	Megf6	65049	GO:0005576,GO:0005509	10116.ENSRNOP00000000169		multiple EGF-like-domains 6	Megf6; multiple epidermal growth factor-like domains protein 6 precursor
ENSRNOG00000023969	550.001	1.00968	0.341231	2.95893	0.00308709	0.0115396	2.51045	1.93781	Herc6	362376	GO:0002244,GO:0005829,GO:0016567,GO:0009617,GO:0004842,GO:0005654,GO:0006511,GO:0061630	10116.ENSRNOP00000055422		HECT and RLD domain containing E3 ubiquitin protein ligase family member 6	Herc6; probable E3 ubiquitin-protein ligase HERC6 isoform X1
ENSRNOG00000068109	58.4602	1.47947	0.500368	2.95676	0.00310888	0.0116055	2.5074	1.93534
ENSRNOG00000020585	73.7558	1.13731	0.384718	2.95622	0.00311435	0.0116233	2.50663	1.93467	Tbxa2r	24816	GO:0045471,GO:0005515,GO:0033574,GO:0090051,GO:0030194,GO:0030104,GO:0045766,GO:0007204,GO:0045777,GO:0019229,GO:0006954,GO:0038193,GO:0016607,GO:0007584,GO:0009410,GO:0005886,GO:0032496,GO:0004960,GO:0001669,GO:0016021,GO:0004961,GO:0071222,GO:0007189,GO:0019932,GO:0045987,GO:0045907	10116.ENSRNOP00000027932		thromboxane A2 receptor	Tbxa2r; thromboxane A2 receptor
ENSRNOG00000016041	37.0648	1.58548	0.53807	2.9466	0.00321288	0.0119128	2.49311	1.92399	Zc3h12d	308266	GO:0005634,GO:0004521,GO:0090502,GO:0036464,GO:0005737,GO:0030308,GO:0042130,GO:2000134,GO:0000932,GO:0061158,GO:0005654,GO:0003729,GO:0046872,GO:0006402	10116.ENSRNOP00000059263		zinc finger CCCH type containing 12D	Zc3h12d; probable ribonuclease ZC3H12D
ENSRNOG00000017459	50.9117	1.30395	0.44267	2.94565	0.00322275	0.0119467	2.49177	1.92275	C1ql3	680404	GO:0050807,GO:0005615,GO:0005576,GO:0042802	10116.ENSRNOP00000023637		complement C1q like 3	C1ql3; complement C1q-like protein 3 precursor
ENSRNOG00000054561	80.9056	1.09029	0.370901	2.93956	0.0032868	0.0121187	2.48323	1.91654	Isg20	293052	GO:0005634,GO:0004527,GO:0030619,GO:0030620,GO:0005737,GO:0051607,GO:0005730,GO:0008310,GO:0009615,GO:0015030,GO:0016605,GO:0000175,GO:0034511,GO:0045071,GO:0090503,GO:0000738,GO:0006401			interferon stimulated exonuclease gene 20	Isg20; interferon-stimulated gene 20 kDa protein
ENSRNOG00000005141	351.776	1.01779	0.346498	2.93736	0.00331021	0.0121996	2.48014	1.91365	Hus1	498411	GO:0005634,GO:0071479,GO:0009411,GO:0030896,GO:0006468,GO:0033314,GO:0000077,GO:0000724,GO:0005730,GO:0000723,GO:0009792,GO:0006289,GO:0001932,GO:0035861,GO:0044778,GO:0031573,GO:0006974	10116.ENSRNOP00000006852		HUS1 checkpoint clamp component	Hus1; checkpoint protein HUS1
ENSRNOG00000054989	13.9545	1.87088	0.637914	2.93282	0.00335901	0.0123546	2.47379	1.90817	Grhl1	313993	GO:0005634,GO:0045944,GO:0002934,GO:0000978,GO:0001228,GO:0042803,GO:0000976,GO:0043565,GO:0031490,GO:0008544,GO:0043231,GO:0045616,GO:0005654,GO:1990837,GO:0061436		CP2	grainyhead-like transcription factor 1	Grhl1; grainyhead-like protein 1 homolog
ENSRNOG00000069758	14.1734	1.75721	0.599429	2.93147	0.00337357	0.012386	2.47191	1.90707
ENSRNOG00000004440	14.8862	2.01462	0.6879	2.92866	0.00340428	0.0124905	2.46797	1.90342	Fignl1	289777	GO:0005634,GO:0016787,GO:0001649,GO:0048471,GO:0046034,GO:0005737,GO:0010569,GO:0051013,GO:0000228,GO:0000287,GO:0071479,GO:0051726,GO:0007140,GO:0005524,GO:2001243,GO:0043066,GO:0033687,GO:0008568,GO:0016887	10116.ENSRNOP00000005857		fidgetin-like 1	Fignl1; fidgetin-like protein 1
ENSRNOG00000002802	33.5458	1.55354	0.53111	2.92508	0.00344363	0.0126151	2.46298	1.89911	Cxcl1	81503	GO:0008083,GO:0002526,GO:0032355,GO:0030593,GO:0008009,GO:0010332,GO:0070098,GO:0007204,GO:0051384,GO:1902035,GO:0007165,GO:0006954,GO:0060326,GO:0032930,GO:0031640,GO:0006955,GO:0032496,GO:0061844,GO:0001975,GO:0006952,GO:0009408,GO:0043268,GO:0070965,GO:0005615,GO:0071222,GO:0010765,GO:0045236	10116.ENSRNOP00000003778		C-X-C motif chemokine ligand 1	Cxcl1; growth-regulated alpha protein precursor
ENSRNOG00000069674	8.0465	3.07874	1.05316	2.92334	0.00346297	0.0126719	2.46055	1.89716
ENSRNOG00000013223	67.3256	1.28829	0.440953	2.9216	0.0034824	0.0127374	2.45812	1.89492	Fah	29383	GO:0006527,GO:1902000,GO:0008150,GO:0006572,GO:0006559,GO:0005575,GO:0006629,GO:0046872,GO:0004334	10116.ENSRNOP00000061132		fumarylacetoacetate hydrolase	Fah; fumarylacetoacetase
ENSRNOG00000006855	6.67618	3.35473	1.1488	2.92021	0.0034979	0.0127771	2.45619	1.89357	Padi4	29512	GO:0005634,GO:0006338,GO:0006334,GO:0005737,GO:0032991,GO:0042802,GO:0006325,GO:0045087,GO:0019827,GO:0034618,GO:0005509,GO:0036414,GO:0036413,GO:0018101,GO:0004668	10116.ENSRNOP00000009081		peptidyl arginine deiminase 4	Padi4; protein-arginine deiminase type-4
ENSRNOG00000060949	7.01778	2.30671	0.79015	2.91933	0.00350785	0.0128049	2.45496	1.89262	Anxa8	306283	GO:0005547,GO:1900138,GO:0005546,GO:0005829,GO:0031902,GO:0051015,GO:0008150,GO:0003674,GO:0005737,GO:0005544,GO:0043325,GO:0007596,GO:0005509,GO:0005575,GO:0016197,GO:1900004,GO:0005886,GO:0007032			annexin A8	Anxa8; annexin A8
ENSRNOG00000002165	78.6192	1.16257	0.398318	2.91869	0.00351508	0.0128285	2.45406	1.89183	Abraxas1	289468	GO:0005634,GO:0031593,GO:0016604,GO:0006302,GO:0007095,GO:0008608,GO:0010212,GO:0006325,GO:0008017,GO:0045739,GO:0090307,GO:0070531,GO:0070536	10116.ENSRNOP00000002956		abraxas 1, BRCA1 A complex subunit	Abraxas1; BRCA1-A complex subunit Abraxas 1
ENSRNOG00000008058	29.6628	1.23928	0.424963	2.91621	0.00354308	0.0129163	2.45062	1.88886	Tmprss5	266681	GO:0004252,GO:0016021,GO:0006508,GO:0006897,GO:0008233,GO:0005044,GO:0005886,GO:0043025	10116.ENSRNOP00000011107		transmembrane serine protease 5	Tmprss5; transmembrane protease serine 5
ENSRNOG00000055097	7.55734	2.89262	0.992407	2.91475	0.00355971	0.0129616	2.44858	1.88734	Terb1	307615	GO:0005637,GO:0070197,GO:0045141,GO:0007129,GO:0070187,GO:0000781		MYB	telomere repeat binding bouquet formation protein 1	Terb1; telomere repeats-binding bouquet formation protein 1 isoform X1
ENSRNOG00000033146	26.5931	1.52249	0.522591	2.91334	0.0035758	0.0129983	2.44663	1.88611		100360843	GO:0006412	10116.ENSRNOP00000043543		ribosomal protein S19-like	40S ribosomal protein S19-like
ENSRNOG00000065578	55.4337	1.26928	0.437005	2.9045	0.00367843	0.0133214	2.43434	1.87545
ENSRNOG00000013123	25.6419	1.53745	0.529512	2.90352	0.00368989	0.013357	2.43299	1.87429	Scube2	499241	GO:0009986,GO:0003413,GO:0045880,GO:0097108,GO:0045669,GO:0005615,GO:0005509,GO:0045778,GO:1902732,GO:0007165	10116.ENSRNOP00000045001		signal peptide, CUB domain and EGF like domain containing 2	Scube2; signal peptide, CUB and EGF-like domain-containing protein 2 isoform X1
ENSRNOG00000019718	454.932	1.13424	0.391372	2.89813	0.00375401	0.0135564	2.4255	1.86786	Galnt15	100360475	GO:0030133,GO:0016021,GO:0030246,GO:0006486,GO:0000139,GO:0004653,GO:0046872	10116.ENSRNOP00000061715		polypeptide N-acetylgalactosaminyltransferase 15	Galnt15; polypeptide N-acetylgalactosaminyltransferase 15 isoform X1
ENSRNOG00000021814	152.242	1.15826	0.399862	2.89664	0.00377178	0.0136116	2.42345	1.86609	Tnfrsf25	500592	GO:0006915,GO:0005886,GO:0007165	10116.ENSRNOP00000052331		TNF receptor superfamily member 25	Tnfrsf25; tumor necrosis factor receptor superfamily member 25 precursor
ENSRNOG00000063568	18.1732	1.6711	0.577158	2.8954	0.00378676	0.0136627	2.42173	1.86446
ENSRNOG00000069113	89.8334	1.46227	0.50529	2.89392	0.00380467	0.0137153	2.41968	1.86279		498998				ribosomal protein L26, pseudogene 2
ENSRNOG00000008323	43.9901	1.12722	0.389668	2.89277	0.00381865	0.0137589	2.41809	1.86142	Pitpnm3	287467	GO:0005515,GO:0008150,GO:0030971,GO:0005737,GO:0044297,GO:0030134,GO:0005509,GO:0005575,GO:0004620,GO:0042995	10116.ENSRNOP00000067705		PITPNM family member 3	Pitpnm3; membrane-associated phosphatidylinositol transfer protein 3 isoform X1
ENSRNOG00000033153	87.9026	1.04606	0.361652	2.89246	0.00382244	0.0137624	2.41766	1.86131	Sfn			10116.ENSRNOP00000040819
ENSRNOG00000009433	19.6574	1.60859	0.556156	2.89233	0.00382397	0.0137638	2.41749	1.86126	Mcub	295462	GO:0006851,GO:0019855,GO:0005216,GO:0034704,GO:1990246,GO:0031305,GO:0051560,GO:0043231,GO:0005739,GO:0031224,GO:0005654,GO:0036444	10116.ENSRNOP00000012586		mitochondrial calcium uniporter dominant negative subunit beta	Mcub; calcium uniporter regulatory subunit MCUb, mitochondrial isoform X1
ENSRNOG00000046864	19.6817	1.6483	0.569983	2.89185	0.00382986	0.013779	2.41682	1.86078	Acot4	681337	GO:0043649,GO:0006631,GO:0005777,GO:0006104,GO:0019605,GO:0032789,GO:0043648,GO:0047617,GO:0006637,GO:0001676,GO:0032788,GO:0046459,GO:0000038,GO:0004778	10116.ENSRNOP00000013754		acyl-CoA thioesterase 4	Acot4; acyl-coenzyme A thioesterase 4
ENSRNOG00000062591	8.70129	2.19276	0.758649	2.89035	0.00384809	0.0138235	2.41475	1.85938
ENSRNOG00000021355	31.1255	2.13485	0.738981	2.88891	0.00386574	0.0138747	2.41277	1.85778	Ca6	298657	GO:0005829,GO:0008270,GO:0005737,GO:0016836,GO:0006730,GO:0005615,GO:0001580,GO:0004089	10116.ENSRNOP00000050476		carbonic anhydrase 6	Ca6; carbonic anhydrase 6 precursor
ENSRNOG00000033722	1053.15	1.15353	0.399369	2.88838	0.00387227	0.0138891	2.41203	1.85733	Rnf207	691246	GO:0051087,GO:1901018,GO:0044325,GO:0048471,GO:0008150,GO:0003674,GO:0008270,GO:0010628,GO:1901207,GO:1902261,GO:1903954,GO:1903762,GO:0005575,GO:0030544,GO:0055117	10116.ENSRNOP00000047020		ring finger protein 207	Rnf207; RING finger protein 207 isoform X1
ENSRNOG00000029386	448.926	1.20792	0.418314	2.88759	0.00388207	0.0139182	2.41094	1.85642	RT1-N2	360323	GO:0016021,GO:0042605,GO:0005102,GO:0005615,GO:0009897,GO:0001916,GO:0006955,GO:0002486,GO:0002476	10116.ENSRNOP00000049883		RT1 class Ib, locus N2	RT1-N2; RT1 class Ib, locus N2 precursor
ENSRNOG00000061359	6.83933	3.57017	1.23697	2.88623	0.00389891	0.0139695	2.40906	1.85482	Psme1-ps1	685197	GO:0008537,GO:0019884			proteasome (prosome, macropain) activator subunit 1 (PA28 alpha), pseudogene 1
ENSRNOG00000046222	11.2361	2.70192	0.937317	2.88261	0.00394391	0.0141123	2.40407	1.8504	Ceacam4			10116.ENSRNOP00000054195
ENSRNOG00000028632	6.72436	2.86855	0.996174	2.87957	0.00398222	0.0142222	2.39987	1.84703	Bcl2l14	500348	GO:0005829,GO:0008150,GO:0003674,GO:0005737,GO:0019901,GO:0043229,GO:0005575,GO:2001236,GO:2001238,GO:0006915	10116.ENSRNOP00000029468		BCL2 like 14	Bcl2l14; apoptosis facilitator Bcl-2-like protein 14
ENSRNOG00000070011	117.081	1.02751	0.357655	2.8729	0.00406725	0.0144595	2.3907	1.83985		120098113				uncharacterized LOC120098113
ENSRNOG00000062661	14.0542	1.89657	0.660486	2.87147	0.00408568	0.0145079	2.38874	1.83839
ENSRNOG00000030930	40.8538	1.87475	0.653235	2.86995	0.00410538	0.0145605	2.38665	1.83682	Samsn1	170637	GO:0005634,GO:0005829,GO:0002820,GO:0005737,GO:0050732,GO:0001784,GO:0050869	10116.ENSRNOP00000039751		SAM domain, SH3 domain and nuclear localization signals, 1	Samsn1; SAM domain-containing protein SAMSN-1
ENSRNOG00000014819	30.0152	1.00501	0.350545	2.86701	0.00414374	0.0146839	2.38261	1.83316	Hap1	29430	GO:0005634,GO:0045022,GO:0005770,GO:0051179,GO:0005829,GO:0005776,GO:0005515,GO:0005813,GO:0006887,GO:0008089,GO:0021549,GO:0019904,GO:0031587,GO:0048471,GO:0005102,GO:0098982,GO:0005814,GO:0043679,GO:1902513,GO:0030426,GO:0090261,GO:0005737,GO:0031410,GO:0050769,GO:0005739,GO:0005769,GO:0021979,GO:0008090,GO:0022008,GO:0099149,GO:0016234,GO:0043197,GO:0044325,GO:0043005,GO:0042802,GO:0048311,GO:…	10116.ENSRNOP00000020603		huntingtin-associated protein 1	Hap1; huntingtin-associated protein 1 isoform B
ENSRNOG00000014382	411.292	1.06134	0.371163	2.85951	0.0042429	0.0149838	2.37234	1.82438	C2cd5	362461	GO:0065002,GO:0005829,GO:0038028,GO:0031340,GO:0090314,GO:0010828,GO:0005938,GO:0005544,GO:0032587,GO:0072659,GO:0030659,GO:0005509,GO:0034451,GO:0032869,GO:0046326,GO:0005886,GO:0006906	10116.ENSRNOP00000059174		C2 calcium-dependent domain containing 5	C2cd5; C2 domain-containing protein 5
ENSRNOG00000010128	16.6447	3.24821	1.13615	2.85896	0.00425034	0.0150004	2.37158	1.8239	Slc27a2	65192	GO:0004467,GO:0005515,GO:0005778,GO:0044539,GO:0001561,GO:0005788,GO:0031957,GO:0015245,GO:0043231,GO:0047676,GO:0006635,GO:0005524,GO:0042760,GO:0047747,GO:0005777,GO:0005779,GO:0001676,GO:0015908,GO:0005324,GO:0019899,GO:0005783,GO:0070251,GO:0005886,GO:0016021,GO:0097089,GO:0005789,GO:0000038,GO:0030176,GO:0050197,GO:0006699	10116.ENSRNOP00000013607		solute carrier family 27 member 2	Slc27a2; very long-chain acyl-CoA synthetase
ENSRNOG00000012109	76.3726	1.23781	0.433881	2.85288	0.00433246	0.015251	2.36327	1.8167	Otulinl	310190	GO:0005635,GO:0005737,GO:0016579,GO:0042406,GO:0019783,GO:0043130	10116.ENSRNOP00000062926		OTU deubiquitinase with linear linkage specificity like	Otulinl; inactive ubiquitin thioesterase OTULINL
ENSRNOG00000028247	30.3607	1.44528	0.506672	2.85249	0.00433786	0.0152668	2.36272	1.81625	Ankrd13d	361699	GO:0002091,GO:0048471,GO:0005737,GO:0140036,GO:0005770,GO:0005886	10116.ENSRNOP00000025641		ankyrin repeat domain 13D	Ankrd13d; ankyrin repeat domain-containing protein 13D
ENSRNOG00000013380	15.8078	1.98951	0.697691	2.85157	0.00435043	0.0153077	2.36147	1.81509	Rhov	171581	GO:0016477,GO:0032488,GO:0030031,GO:0005525,GO:0005515,GO:0003924,GO:0007264,GO:0006897,GO:0010008,GO:0046872,GO:0005886,GO:0007165	10116.ENSRNOP00000018277		ras homolog family member V	Rhov; rho-related GTP-binding protein RhoV
ENSRNOG00000003562	30.7246	2.41272	0.846632	2.84979	0.00437484	0.0153772	2.35904	1.81312	Susd4	289335	GO:0030449,GO:0045959,GO:0016021,GO:0045957	10116.ENSRNOP00000045726		sushi domain containing 4	Susd4; sushi domain-containing protein 4
ENSRNOG00000067170	219.068	1.02402	0.360095	2.84375	0.00445862	0.015645	2.3508	1.80562		102552725				uncharacterized LOC102552725
ENSRNOG00000067458	66.1339	1.13415	0.398846	2.84359	0.00446086	0.0156496	2.35058	1.8055
ENSRNOG00000069349	23.9991	1.28068	0.450874	2.84044	0.00450517	0.0157848	2.34629	1.80176		102554533				uncharacterized LOC102554533
ENSRNOG00000009863	14.3175	1.49031	0.524891	2.83928	0.00452148	0.0158285	2.34472	1.80056	Prrt3	502873	GO:0016021	10116.ENSRNOP00000013154		proline-rich transmembrane protein 3	Prrt3; proline-rich transmembrane protein 3 precursor
ENSRNOG00000020106	12.1543	2.3972	0.846849	2.83073	0.00464414	0.0161619	2.33309	1.79151	Tnfrsf4	25572	GO:0009986,GO:0016021,GO:0006968,GO:0006954,GO:0001818,GO:0045892,GO:0043433,GO:0033209,GO:0005031,GO:2001237,GO:0042981,GO:0009897,GO:0002639,GO:0070236,GO:0030890,GO:0045859,GO:0005886,GO:0042098	10116.ENSRNOP00000027251		TNF receptor superfamily member 4	Tnfrsf4; tumor necrosis factor receptor superfamily member 4 precursor
ENSRNOG00000011791	29.4096	1.16452	0.411845	2.82757	0.00469028	0.0163086	2.3288	1.78758	Zfand4	286998		10116.ENSRNOP00000015742		zinc finger AN1-type containing 4	Zfand4; AN1-type zinc finger protein 4
ENSRNOG00000070363	33.4328	1.72114	0.608989	2.82623	0.00470996	0.0163702	2.32698	1.78595
ENSRNOG00000069712	17.47	2.04038	0.722299	2.82484	0.00473035	0.0164237	2.32511	1.78453	RGD1564827	498689	GO:0051603,GO:0004197,GO:0005764,GO:0005615,GO:0006955			similar to cathepsin M	RGD1564827; cathepsin M-like
ENSRNOG00000009550	120.243	1.00234	0.355374	2.82052	0.00479455	0.0166047	2.31925	1.77977	Sqle	29230	GO:0016021,GO:0071949,GO:0004506,GO:0005789,GO:0006725,GO:0008203,GO:0016126,GO:0042127,GO:0005783,GO:0043231,GO:0010033,GO:0140042	10116.ENSRNOP00000012883		squalene epoxidase	Sqle; squalene monooxygenase
ENSRNOG00000053325	36.4787	1.24136	0.440267	2.81955	0.00480912	0.0166516	2.31793	1.77854	AABR07009105.1
ENSRNOG00000069550	12.41	3.12358	1.10824	2.81851	0.00482478	0.0166988	2.31652	1.77731
ENSRNOG00000022242	310.276	1.2933	0.45887	2.81844	0.00482581	0.0166989	2.31643	1.77731	Cxcl9	246759	GO:0030593,GO:0008009,GO:0070098,GO:0005575,GO:0006954,GO:0009617,GO:0042127,GO:0009897,GO:0031640,GO:0045663,GO:1901741,GO:0061844,GO:0050930,GO:0051281,GO:0051607,GO:0048248,GO:0071222,GO:0005615,GO:0007189,GO:0006935,GO:0045236	10116.ENSRNOP00000003627		C-X-C motif chemokine ligand 9	Cxcl9; C-X-C motif chemokine 9 precursor
ENSRNOG00000010412	22.2372	1.2694	0.451548	2.81121	0.00493559	0.0170466	2.30666	1.76836	Ccdc180	100910460		10116.ENSRNOP00000013930		coiled-coil domain containing 180	Ccdc180; coiled-coil domain-containing protein 180
ENSRNOG00000029574	144.361	1.18135	0.420287	2.8108	0.00494178	0.0170546	2.30612	1.76816	Rps4x	29426	GO:0008150,GO:0003674,GO:0019843,GO:0005575	10116.ENSRNOP00000043988		ribosomal protein S4, X-linked, pseudogene 9
ENSRNOG00000024428	110.686	1.08683	0.386665	2.81079	0.00494206	0.0170546	2.30609	1.76816	Kif20a	361308	GO:0005634,GO:0000775,GO:0045171,GO:0008017,GO:0005819,GO:0032465,GO:0005654,GO:0005871,GO:0005874,GO:0019901,GO:0003777,GO:0000281,GO:0030496,GO:0032154,GO:1903537,GO:0005524,GO:0005794,GO:0051225,GO:0061952,GO:0001550,GO:0007018,GO:0001578,GO:0040038,GO:0016887,GO:0040016	10116.ENSRNOP00000037441		kinesin family member 20A	Kif20a; kinesin-like protein KIF20A
ENSRNOG00000002105	32.7224	1.13013	0.402355	2.80879	0.00497281	0.01715	2.3034	1.76574	Cdc7	360908	GO:0005634,GO:0045171,GO:0018105,GO:0008284,GO:0004672,GO:0010571,GO:0044770,GO:0051301,GO:0005654,GO:0072686,GO:0005737,GO:0010971,GO:0005575,GO:0007165,GO:0005524,GO:0004674,GO:0003674,GO:0000727,GO:0008150,GO:0016301	10116.ENSRNOP00000059094		cell division cycle 7	Cdc7; cell division cycle 7-related protein kinase
ENSRNOG00000005700	84.3208	1.39263	0.495871	2.80845	0.004978	0.0171536	2.30294	1.76564	Nsg1	25247	GO:0098814,GO:0016197,GO:0001881,GO:0005515,GO:0032588,GO:1900271,GO:0005102,GO:0098887,GO:0098978,GO:0031901,GO:0099630,GO:0032585,GO:0032051,GO:0007212,GO:0016328,GO:0001921,GO:0005769,GO:0048268,GO:0045211,GO:0099627,GO:0099003,GO:0042982,GO:0005783,GO:0098845,GO:0006915,GO:0043202,GO:0016021,GO:0005768,GO:0030425,GO:0032580,GO:0036477,GO:0005789,GO:0005770,GO:0055038	10116.ENSRNOP00000008030		neuronal vesicle trafficking associated 1	Nsg1; neuronal vesicle trafficking-associated protein 1
ENSRNOG00000012752	23.7931	1.62481	0.578548	2.80842	0.00497851	0.0171536	2.3029	1.76564	Cklf	245978	GO:0016021,GO:0032940,GO:0048246,GO:0007165,GO:0030593,GO:0030595,GO:0005615,GO:0005576,GO:0008009,GO:0048247	10116.ENSRNOP00000017127		chemokine-like factor	Cklf; chemokine-like factor
ENSRNOG00000063763	55.5566	1.04817	0.374031	2.80237	0.00507289	0.0174362	2.29474	1.75855
ENSRNOG00000026874	57.0835	1.09154	0.389537	2.80214	0.00507645	0.0174417	2.29444	1.75841	Zfp956	312301	GO:0005634,GO:0045944,GO:0000978,GO:0001228,GO:0006357	10116.ENSRNOP00000056030	zf-C2H2	zinc finger protein 956	Zfp956; zinc finger protein 956
ENSRNOG00000034246	235.009	1.126	0.401859	2.80198	0.00507894	0.0174466	2.29423	1.75829	Rps27a-ps1	81777	GO:0022627	10116.ENSRNOP00000048664		ribosomal protein S27a, pseudogene 1
ENSRNOG00000066618	98.4572	1.0411	0.371662	2.8012	0.00509137	0.0174784	2.29317	1.7575	Sfxn2
ENSRNOG00000013657	6.80781	2.52954	0.903118	2.8009	0.00509607	0.0174909	2.29276	1.75719	Stmn3			10116.ENSRNOP00000018697
ENSRNOG00000009331	95.3344	1.36488	0.48833	2.795	0.00518993	0.0177612	2.28484	1.75053	Hck	25734	GO:0005634,GO:0005829,GO:0005925,GO:0004715,GO:0006887,GO:0050764,GO:0051090,GO:0008284,GO:0005102,GO:0001784,GO:0042995,GO:0004714,GO:0005884,GO:0046777,GO:0018108,GO:0004713,GO:0043231,GO:0006909,GO:0050830,GO:0031234,GO:2000251,GO:0005524,GO:0004712,GO:0006954,GO:0005794,GO:0045087,GO:0030154,GO:0007169,GO:0043066,GO:0005764,GO:0005886,GO:0030133,GO:0071801,GO:0008360,GO:0005901	10116.ENSRNOP00000012432		HCK proto-oncogene, Src family tyrosine kinase	Hck; tyrosine-protein kinase HCK
ENSRNOG00000030579	66.6718	1.27258	0.455326	2.79487	0.00519203	0.0177648	2.28466	1.75044		102555274		10116.ENSRNOP00000066662	zf-C2H2	zinc finger protein 853	Zfp853; zinc finger protein 853 isoform X1
ENSRNOG00000047446	56.251	1.18266	0.424042	2.78902	0.00528674	0.0180663	2.27681	1.74313	Foxc2	171356	GO:0005634,GO:0003700,GO:0003007,GO:0001656,GO:0030199,GO:0000122,GO:0097746,GO:0008286,GO:0001569,GO:0009725,GO:0055010,GO:0010595,GO:0001945,GO:0000981,GO:0006355,GO:0007219,GO:0045893,GO:0048010,GO:0060038,GO:0043010,GO:0005654,GO:0014032,GO:0072144,GO:0090050,GO:0001501,GO:0001822,GO:0048343,GO:0009653,GO:0001756,GO:0000978,GO:0001657,GO:0035050,GO:0000976,GO:1902257,GO:0031490,GO:0008283,GO:…	10116.ENSRNOP00000065254	Fork_head	forkhead box C2	Foxc2; forkhead box protein C2
ENSRNOG00000056087	6.16818	2.85033	1.02241	2.78784	0.00530601	0.0181209	2.27523	1.74182	Erich2	499806				glutamate-rich 2	Erich2; glutamate-rich protein 2
ENSRNOG00000013521	47.1476	1.14203	0.409689	2.78754	0.00531091	0.0181339	2.27483	1.74151	Dhfr	24312	GO:0005634,GO:0006729,GO:0031103,GO:0046452,GO:0000900,GO:0050661,GO:0005542,GO:0003729,GO:0051000,GO:0017148,GO:0046654,GO:0005737,GO:0005739,GO:0005575,GO:0051871,GO:0046653,GO:0006545,GO:0006730,GO:0046655,GO:0004146,GO:0035999,GO:0070402,GO:2000121,GO:0031427,GO:1990825,GO:0035094	10116.ENSRNOP00000018259		dihydrofolate reductase	Dhfr; dihydrofolate reductase
ENSRNOG00000054458	50.184	1.3641	0.489672	2.78574	0.00534065	0.0182128	2.27241	1.73962	Kcnmb4	66016	GO:0006813,GO:0015269,GO:0005887,GO:0005513,GO:0071805,GO:0015459,GO:0001508,GO:0008076,GO:0019228			potassium calcium-activated channel subfamily M regulatory beta subunit 4	Kcnmb4; calcium-activated potassium channel subunit beta-4
ENSRNOG00000001792	15.3674	1.82667	0.656108	2.7841	0.00536764	0.0182859	2.27022	1.73788	Slc12a8	266733	GO:0016021,GO:0055085,GO:0006884,GO:0015377,GO:0055064,GO:0015698,GO:0015379,GO:1902476,GO:1990573,GO:0055075	10116.ENSRNOP00000002439		solute carrier family 12, member 8	Slc12a8; solute carrier family 12 member 8
ENSRNOG00000052207	134.074	1.12512	0.404236	2.78333	0.00538048	0.0183259	2.26918	1.73694	Rps15al4	100361715	GO:0003735,GO:0022627,GO:0006412			ribosomal protein S15A-like 4	Rps15al4; 40S ribosomal protein S15a-like
ENSRNOG00000017072	13.5434	1.76673	0.635866	2.77845	0.00546184	0.0185723	2.26266	1.73113	Slc16a14	316578	GO:0015718,GO:0016021,GO:0055085,GO:0005887,GO:0008028	10116.ENSRNOP00000061785		solute carrier family 16, member 14	Slc16a14; monocarboxylate transporter 14
ENSRNOG00000015751	7.73768	2.26641	0.815753	2.7783	0.00546436	0.018577	2.26246	1.73102	Cyp4f18	290623	GO:0102033,GO:2001302,GO:0020037,GO:0140692,GO:0097258,GO:0097259,GO:0036101,GO:0120319,GO:0043231,GO:0005506,GO:0008391,GO:0036102,GO:0097267,GO:0016705,GO:0019369,GO:2001304,GO:0050051,GO:0016021,GO:0010430,GO:0004497,GO:0042361,GO:0005789,GO:0102207,GO:0042376	10116.ENSRNOP00000021609		cytochrome P450, family 4, subfamily f, polypeptide 18	Cyp4f18; cytochrome P450 4F3
ENSRNOG00000010650	51.1614	1.24409	0.448085	2.77646	0.00549537	0.0186748	2.26	1.72875	Plekhh1	314262	GO:0005856	10116.ENSRNOP00000014257		pleckstrin homology, MyTH4 and FERM domain containing H1	Plekhh1; pleckstrin homology domain-containing family H member 1 precursor
ENSRNOG00000055716	9.78456	2.06043	0.742695	2.77425	0.00553284	0.0187866	2.25705	1.72615	Oscar	292537	GO:0038094,GO:0009986,GO:0016021,GO:0038064,GO:0030316,GO:0038065,GO:0072674,GO:0045780,GO:0005886			osteoclast associated Ig-like receptor	Oscar; osteoclast-associated immunoglobulin-like receptor precursor
ENSRNOG00000047531	84.8039	1.143	0.412383	2.77168	0.00557676	0.0189007	2.25362	1.72352	Ccdc57	688324	GO:0005876,GO:0005813,GO:0060271,GO:0007099,GO:0045931,GO:0000086,GO:0007020,GO:0005814,GO:0034451	10116.ENSRNOP00000066112		coiled-coil domain containing 57	Ccdc57; coiled-coil domain-containing protein 57 isoform X1
ENSRNOG00000009342	17.8078	1.73542	0.626255	2.7711	0.00558673	0.0189306	2.25284	1.72284	Fcnb	114091	GO:0062023,GO:0033691,GO:0032757,GO:0097367,GO:0030246,GO:0003823,GO:0043654,GO:0005102,GO:0046597,GO:0002752,GO:0001664,GO:1905370,GO:1903028,GO:0006508,GO:0005581,GO:0001867,GO:0046872,GO:0038187,GO:0031232,GO:0005615,GO:0034394,GO:0007186	10116.ENSRNOP00000012494		ficolin B	Fcnb; ficolin-2 precursor
ENSRNOG00000001224	286.008	1.32518	0.478329	2.77044	0.0055981	0.0189613	2.25196	1.72213	Itgb2	309684	GO:0002523,GO:0045429,GO:0034113,GO:0030369,GO:0007159,GO:0005925,GO:0050766,GO:0044877,GO:0030593,GO:0034688,GO:0050839,GO:0007155,GO:0007160,GO:0045766,GO:0007568,GO:0043315,GO:0009986,GO:0030101,GO:0035987,GO:0001540,GO:0038024,GO:0001851,GO:0007229,GO:0019901,GO:0098609,GO:0043235,GO:0034687,GO:0051092,GO:0016477,GO:0050730,GO:0097242,GO:0031623,GO:0045123,GO:1904996,GO:1990266,GO:0032930,GO:…	10116.ENSRNOP00000001639		integrin subunit beta 2	Itgb2; integrin beta-2 precursor
ENSRNOG00000064485	45.3817	1.04354	0.377427	2.76489	0.00569412	0.019247	2.24457	1.71564		102555051				zinc finger protein 709-like
ENSRNOG00000066475	8.17357	2.07518	0.751521	2.7613	0.00575711	0.0194078	2.2398	1.71202
ENSRNOG00000004484	12.3438	1.92631	0.698105	2.75934	0.00579175	0.0194931	2.23719	1.71012	Commd5	245974	GO:0005634,GO:0051726,GO:0005829,GO:0030858,GO:0072158,GO:0030307,GO:0005654	10116.ENSRNOP00000005925		COMM domain containing 5	Commd5; COMM domain-containing protein 5
ENSRNOG00000008947	72.4448	1.97996	0.717972	2.75771	0.00582077	0.0195787	2.23502	1.70822	Cpz	83575	GO:0004181,GO:0006518,GO:0008270,GO:0016055,GO:0006508,GO:0005615,GO:0016485	10116.ENSRNOP00000012109		carboxypeptidase Z	Cpz; carboxypeptidase Z precursor
ENSRNOG00000003059	13.2202	1.6824	0.611135	2.75291	0.00590684	0.0198197	2.22864	1.7029	Optc	304802	GO:0031012,GO:0030199,GO:0016525	10116.ENSRNOP00000068329		opticin	Optc; opticin
ENSRNOG00000065190	18.0934	1.39604	0.508684	2.74442	0.00606173	0.0202775	2.2174	1.69299
ENSRNOG00000049425	114.578	1.25319	0.457062	2.74185	0.00610946	0.0204041	2.214	1.69028	Fam167b	682360		10116.ENSRNOP00000065808		family with sequence similarity 167, member B	Fam167b; protein FAM167B isoform X2
ENSRNOG00000006251	5.9027	3.10289	1.13223	2.74052	0.00613427	0.0204745	2.21224	1.68879	Fam83a	500873	GO:0036312,GO:0042802,GO:0019901,GO:0008283,GO:0007173,GO:0007165	10116.ENSRNOP00000008330		family with sequence similarity 83, member A	Fam83a; protein FAM83A
ENSRNOG00000070300	13.1215	2.62528	0.959016	2.73747	0.00619137	0.0206371	2.20821	1.68535
ENSRNOG00000018785	11.9239	2.06612	0.756263	2.73201	0.00629487	0.0209197	2.20101	1.67944	Slc16a13	287451	GO:0015718,GO:0016021,GO:0005829,GO:0055085,GO:0005794,GO:0005887,GO:0008028,GO:0000139,GO:0015293	10116.ENSRNOP00000025403		solute carrier family 16, member 13	Slc16a13; monocarboxylate transporter 13
ENSRNOG00000067240	18.2155	1.65369	0.605721	2.73011	0.00633127	0.0210213	2.19851	1.67734		103690742				uncharacterized LOC103690742	uncharacterized protein LOC103690742 isoform X1
ENSRNOG00000036711	172.966	1.40088	0.51365	2.72731	0.00638536	0.0211541	2.19481	1.67461	Spn	24796	GO:0005902,GO:2000404,GO:0005515,GO:0001934,GO:0019904,GO:0007162,GO:0050863,GO:0030544,GO:0009986,GO:0001931,GO:0010468,GO:0050776,GO:0042117,GO:0050852,GO:0071594,GO:2000406,GO:0031295,GO:0002544,GO:0050901,GO:0007166,GO:0032154,GO:0050868,GO:0002296,GO:0050688,GO:0005887,GO:0009897,GO:0016020,GO:0032760,GO:0001808,GO:0016021,GO:0004888,GO:0001562,GO:0045060,GO:0042102,GO:0042130,GO:0005604,GO:…	10116.ENSRNOP00000051894		sialophorin	Spn; leukosialin precursor
ENSRNOG00000070970	199.785	1.01403	0.372091	2.72523	0.00642562	0.0212832	2.19208	1.67196
ENSRNOG00000064991	67.9541	1.14067	0.418904	2.72298	0.00646954	0.0214071	2.18913	1.66944
ENSRNOG00000011716	8.49837	2.90622	1.0675	2.72246	0.00647973	0.0214284	2.18844	1.66901	Degs2	314438	GO:0006667,GO:0016021,GO:0030148,GO:0000170,GO:0005789,GO:0046513,GO:0042284	10116.ENSRNOP00000015855		delta(4)-desaturase, sphingolipid 2	Degs2; sphingolipid delta(4)-desaturase/C4-monooxygenase DES2
ENSRNOG00000070368	24.5842	1.37467	0.504972	2.72227	0.00648346	0.0214317	2.18819	1.66894	Stx19	685180				syntaxin 19	Stx19; syntaxin-19
ENSRNOG00000010797	206.899	1.31547	0.483346	2.7216	0.00649669	0.0214668	2.18731	1.66823	Esm1	64536	GO:0005178,GO:0005171,GO:0008284,GO:0005576,GO:0005520,GO:1902204,GO:0001525,GO:0002040	10116.ENSRNOP00000014559		endothelial cell-specific molecule 1	Esm1; endothelial cell-specific molecule 1 precursor
ENSRNOG00000065311	77.2504	1.23647	0.454499	2.72052	0.00651802	0.021533	2.18588	1.6669	RT1-CE15
ENSRNOG00000065254	703.886	2.14558	0.78869	2.72044	0.00651961	0.0215339	2.18578	1.66688	RT1-CE16	414819	GO:0016021			RT1 class I, locus CE16	RT1-CE16; RT1 class I, locus CE16 precursor
ENSRNOG00000068149	63.2453	1.20992	0.444776	2.72028	0.00652259	0.0215394	2.18558	1.66677
ENSRNOG00000069854	28.8043	1.4735	0.541761	2.71983	0.00653156	0.021562	2.18498	1.66631	Pbld2
ENSRNOG00000021381	32.1785	1.63173	0.599976	2.71966	0.00653491	0.0215629	2.18476	1.66629	Ccdc68	291530	GO:0035556,GO:0008104,GO:0034454,GO:0005622,GO:0005814,GO:0120103	10116.ENSRNOP00000029680		coiled-coil domain containing 68	Ccdc68; coiled-coil domain-containing protein 68
ENSRNOG00000065003	264.652	1.30986	0.482134	2.7168	0.00659167	0.0217197	2.181	1.66315	Abcg3l4	360997				ATP-binding cassette, subfamily G (WHITE), member 3-like 4	Abcg3l4; ATP-binding cassette, subfamily G (WHITE), member 3-like 4
ENSRNOG00000027550	22.7377	1.38029	0.508521	2.71432	0.0066412	0.0218577	2.17775	1.6604	Mzf1	361508	GO:0005634,GO:0045944,GO:0001228,GO:0000978,GO:0000122,GO:0042803,GO:0000976,GO:0001227,GO:0000981,GO:0006355,GO:0005654,GO:0046872	10116.ENSRNOP00000055361	zf-C2H2	myeloid zinc finger 1	Mzf1; myeloid zinc finger 1
ENSRNOG00000011342	10.7982	1.8346	0.678363	2.70446	0.00684161	0.0224223	2.16484	1.64932	Tdh	290315	GO:0006567,GO:0008743,GO:0042802	10116.ENSRNOP00000015353		L-threonine dehydrogenase	Tdh; L-threonine 3-dehydrogenase, mitochondrial
ENSRNOG00000037795	26.7271	1.45767	0.539182	2.70349	0.00686158	0.0224698	2.16358	1.6484	Ldlrad1	689088	GO:0016021	10116.ENSRNOP00000054184		low density lipoprotein receptor class A domain containing 1	Ldlrad1; low-density lipoprotein receptor class A domain-containing protein 1 isoform X5
ENSRNOG00000016177	52.0262	1.1604	0.430193	2.69739	0.00698864	0.0227818	2.15561	1.64241	Scara3	364405	GO:0016021,GO:0005201,GO:0005615,GO:0031012,GO:0005783,GO:0034138,GO:0030198	10116.ENSRNOP00000022015		scavenger receptor class A, member 3	Scara3; scavenger receptor class A member 3
ENSRNOG00000005964	44.1461	1.46375	0.542893	2.6962	0.00701362	0.0228452	2.15406	1.64121	Nr4a3	58853	GO:0005634,GO:0035726,GO:0048752,GO:0050885,GO:0042803,GO:0000122,GO:0005515,GO:0008270,GO:0042542,GO:0045893,GO:0000981,GO:0046321,GO:0001707,GO:0048008,GO:0044320,GO:0010613,GO:0045787,GO:0007369,GO:0042472,GO:0000978,GO:1903208,GO:0030534,GO:0001223,GO:0097009,GO:0043434,GO:0035497,GO:2000253,GO:1904754,GO:0019901,GO:0005575,GO:0003677,GO:0021766,GO:2000108,GO:0045944,GO:0061469,GO:0071376,GO:…	10116.ENSRNOP00000008302	NGFIB-like	nuclear receptor subfamily 4, group A, member 3	Nr4a3; nuclear receptor subfamily 4 group A member 3
ENSRNOG00000060334	5.41174	2.58539	0.959428	2.69472	0.00704473	0.0229148	2.15214	1.63988	Cdx1	364883	GO:0005634,GO:0003700,GO:0009887,GO:0045944,GO:0001228,GO:0000978,GO:0009948,GO:0014807,GO:0009790,GO:0000977,GO:0000976,GO:0009952,GO:0060349,GO:0008327,GO:0006357,GO:0030154,GO:0007389,GO:1990837		Homeobox	caudal type homeo box 1	Cdx1; homeobox protein CDX-1
ENSRNOG00000001876	5.04175	2.75696	1.02367	2.6932	0.00707698	0.0230061	2.15015	1.63816	Ccdc74a	680752		10116.ENSRNOP00000002567		coiled-coil domain containing 74A	Ccdc74a; coiled-coil domain-containing protein 74A isoform X1
ENSRNOG00000064885	34.1169	1.05508	0.391804	2.69288	0.00708374	0.023019	2.14974	1.63791
ENSRNOG00000010666	68.8739	1.90773	0.708631	2.69214	0.00709949	0.0230593	2.14877	1.63715	Ccn5	29576	GO:0005178,GO:0005634,GO:0009986,GO:0005515,GO:0008285,GO:0005737,GO:0008201,GO:0001558,GO:0060548,GO:0005615,GO:0005576,GO:0005520,GO:0031012,GO:0007155,GO:0002102,GO:0005886,GO:0007165	10116.ENSRNOP00000014346		cellular communication network factor 5	Ccn5; CCN family member 5 precursor
ENSRNOG00000067218	44.0087	1.37442	0.510582	2.69187	0.0071053	0.0230709	2.14842	1.63694
ENSRNOG00000003439	246.981	1.12003	0.416723	2.6877	0.00719454	0.0233193	2.143	1.63228	Il15	25670	GO:0005829,GO:0050766,GO:0032819,GO:0042119,GO:0008284,GO:0045062,GO:0005654,GO:0005126,GO:0001866,GO:0005125,GO:0007568,GO:0048535,GO:0009986,GO:0014732,GO:0045580,GO:0005737,GO:0032825,GO:0035723,GO:0042531,GO:0001525,GO:1904100,GO:0032740,GO:0007260,GO:0048662,GO:0050731,GO:0006954,GO:0030225,GO:0003674,GO:0120163,GO:0016607,GO:0050691,GO:0001819,GO:0006955,GO:0048469,GO:0030212,GO:0042102,GO:…	10116.ENSRNOP00000004590		interleukin 15	Il15; interleukin-15 precursor
ENSRNOG00000003705	69.4964	1.18633	0.441776	2.68537	0.007245	0.023469	2.13996	1.62951	Bmx	367786	GO:0005524,GO:0035556,GO:0004712,GO:0004715,GO:0046777,GO:0032587,GO:0038083,GO:0004713,GO:0002250,GO:0004714,GO:0005654,GO:0050853,GO:0046872,GO:0005886,GO:0007165	10116.ENSRNOP00000005181		BMX non-receptor tyrosine kinase	Bmx; cytoplasmic tyrosine-protein kinase BMX
ENSRNOG00000022432	4.63614	2.64338	0.986517	2.67951	0.00737304	0.0238463	2.13235	1.62258	Tmem59l	306349	GO:0000139,GO:0016021	10116.ENSRNOP00000029378		transmembrane protein 59-like	Tmem59l; transmembrane protein 59-like precursor
ENSRNOG00000017944	26.7543	1.32968	0.496324	2.67905	0.00738318	0.0238651	2.13176	1.62224	Tbx10	688822	GO:0005634,GO:0000978,GO:0001708,GO:0000981,GO:0006357	10116.ENSRNOP00000024129	T-box	T-box transcription factor 10	Tbx10; T-box transcription factor TBX10
ENSRNOG00000042080	6.41107	2.66674	0.995605	2.67851	0.00739499	0.0238892	2.13106	1.6218	Il31ra	688622	GO:0004896,GO:0030224,GO:0008284,GO:0002438,GO:0051916,GO:0009897,GO:0019955,GO:0002067,GO:0042531,GO:0098542,GO:0043235,GO:0019221,GO:0007259	10116.ENSRNOP00000046349		interleukin 31 receptor A	Il31ra; interleukin-31 receptor subunit alpha precursor
ENSRNOG00000061195	12.5541	1.81912	0.679766	2.67609	0.00744857	0.0240199	2.12793	1.61943	AC107580.1	120099449				small nucleolar RNA SNORA69	small nucleolar RNA SNORA69
ENSRNOG00000051837	40.1673	1.21468	0.454111	2.67485	0.00747634	0.024088	2.12631	1.6182	Nwd2	289633	GO:0005829			NACHT and WD repeat domain containing 2	Nwd2; NACHT and WD repeat domain-containing protein 2 isoform X1
ENSRNOG00000070084	24.131	1.60499	0.600249	2.67388	0.00749793	0.0241429	2.12506	1.61721
ENSRNOG00000057815	41.7204	1.03748	0.388422	2.67102	0.0075621	0.0243099	2.12136	1.61422	Ccdc191	288106				coiled-coil domain containing 191	Ccdc191; coiled-coil domain-containing protein 191 isoform X2
ENSRNOG00000056973	11.2854	1.77525	0.665639	2.66698	0.00765358	0.0245421	2.11614	1.61009	Snora17	120102039				small nucleolar RNA SNORA17	small nucleolar RNA SNORA17
ENSRNOG00000014387	12.1858	1.93525	0.725635	2.66698	0.00765367	0.0245421	2.11613	1.61009	Chac1	362196	GO:0022008,GO:0006986,GO:0003839,GO:0005829,GO:0010955,GO:0061928,GO:0005737,GO:0070059,GO:0005112,GO:0045746,GO:0005802,GO:0007219,GO:0006751	10116.ENSRNOP00000019392		ChaC glutathione-specific gamma-glutamylcyclotransferase 1	Chac1; glutathione-specific gamma-glutamylcyclotransferase 1
ENSRNOG00000050509	20.5317	1.64482	0.616826	2.66658	0.00766263	0.024566	2.11562	1.60967	Ebi3	680609	GO:0004896,GO:0017046,GO:0019955,GO:0009897,GO:0043235,GO:0045523,GO:0033210,GO:0019221,GO:0042098	10116.ENSRNOP00000067573		Epstein-Barr virus induced 3	Ebi3; interleukin-27 subunit beta precursor
ENSRNOG00000062746	59.3297	1.04472	0.391816	2.66636	0.00766782	0.0245779	2.11533	1.60946
ENSRNOG00000066846	6.50977	2.57729	0.966642	2.66623	0.00767077	0.0245826	2.11516	1.60937
ENSRNOG00000018525	6.36891	3.08601	1.15772	2.66559	0.00768541	0.0246055	2.11433	1.60897	Slc4a9	266612	GO:0015301,GO:0035725,GO:0016021,GO:0045177,GO:0050801,GO:0055085,GO:0005452,GO:0008510,GO:0015698,GO:0016323,GO:0051453,GO:0022857,GO:0015701,GO:0016020,GO:0098656,GO:0006820,GO:0005886	10116.ENSRNOP00000025137		solute carrier family 4 member 9	Slc4a9; anion exchange protein 4
ENSRNOG00000050761	13.5367	1.60484	0.602207	2.66493	0.00770038	0.0246302	2.11349	1.60853	Serpina10	171154	GO:0004867,GO:0003674,GO:0008201,GO:0097421,GO:0060046,GO:0005615,GO:0007596,GO:0005575,GO:0010951	10116.ENSRNOP00000064104		serpin family A member 10	Serpina10; protein Z-dependent protease inhibitor precursor
ENSRNOG00000016288	61.4173	1.06312	0.399497	2.66115	0.0077874	0.0248479	2.10861	1.60471	Tcea2	29575	GO:0005634,GO:0045944,GO:0005813,GO:0008270,GO:0003674,GO:0005654,GO:0003677,GO:0006351	10116.ENSRNOP00000022073		transcription elongation factor A2	Tcea2; transcription elongation factor A protein 2
ENSRNOG00000020835	63.0705	1.24234	0.466855	2.66109	0.00778891	0.0248479	2.10852	1.60471	Hipk4	308449	GO:0005634,GO:0016572,GO:0005524,GO:0006468,GO:0004712,GO:0018105,GO:0106310,GO:0004674,GO:0046777,GO:0018107,GO:0005737,GO:0018108,GO:0004672,GO:0004713,GO:1901796	10116.ENSRNOP00000028266		homeodomain interacting protein kinase 4	Hipk4; homeodomain-interacting protein kinase 4
ENSRNOG00000020743	19.0633	1.14838	0.43159	2.66082	0.00779509	0.0248601	2.10818	1.6045	Cyp2s1	308445	GO:0070330,GO:0020037,GO:0006805,GO:0006690,GO:0005737,GO:0008392,GO:0043231,GO:0006693,GO:0005506,GO:0003674,GO:0016836,GO:0016712,GO:0005783,GO:0008395,GO:0016021,GO:0042573,GO:0006082,GO:0008150,GO:0004796,GO:0004497,GO:0019373,GO:0005789	10116.ENSRNOP00000028177		cytochrome P450, family 2, subfamily s, polypeptide 1	Cyp2s1; cytochrome P450, family 2, subfamily s, polypeptide 1 precursor
ENSRNOG00000062505	47.8086	1.6425	0.617396	2.66038	0.00780535	0.0248832	2.10761	1.60409
ENSRNOG00000015668	66.251	1.45201	0.54668	2.65605	0.00790609	0.0251606	2.10204	1.59928	Ccl19	362506	GO:0010560,GO:0090023,GO:0002548,GO:0045860,GO:0070374,GO:0030593,GO:0034695,GO:0071347,GO:2000669,GO:0008009,GO:0043547,GO:0070098,GO:0045807,GO:0048260,GO:0032735,GO:0051897,GO:0071346,GO:0031295,GO:0071356,GO:0071731,GO:0002606,GO:0046330,GO:0005575,GO:0043552,GO:0001771,GO:0050921,GO:2000147,GO:0002408,GO:0098586,GO:0006954,GO:0045627,GO:1901224,GO:0048020,GO:0003674,GO:0042379,GO:0009897,GO:…	10116.ENSRNOP00000020982		C-C motif chemokine ligand 19	Ccl19; C-C motif chemokine 19 precursor
ENSRNOG00000013641	31.6145	1.53271	0.577215	2.65534	0.00792274	0.0251941	2.10112	1.5987	Myo7a	266714	GO:0048839,GO:0005902,GO:0060113,GO:0005829,GO:0031477,GO:0043531,GO:0019904,GO:0044877,GO:0120044,GO:0032420,GO:0030048,GO:0060088,GO:0001750,GO:0003774,GO:0005516,GO:0007605,GO:0050957,GO:0042472,GO:0001845,GO:0042491,GO:0030050,GO:0050953,GO:0051015,GO:0005737,GO:1990435,GO:0006909,GO:0060122,GO:0048563,GO:0007015,GO:0007040,GO:0006886,GO:0005524,GO:0051904,GO:0032391,GO:0042470,GO:0045202,GO:…	10116.ENSRNOP00000019053		myosin VIIA	Myo7a; unconventional myosin-VIIa
ENSRNOG00000049277	21.0112	1.50002	0.565017	2.65482	0.00793507	0.0252285	2.10045	1.59811	Syne4	292781	GO:0034993,GO:0031309,GO:0016021,GO:0045198	10116.ENSRNOP00000028265		spectrin repeat containing nuclear envelope family member 4	Syne4; nesprin-4
ENSRNOG00000067921	31.8773	1.0422	0.392749	2.65362	0.00796342	0.0253088	2.0989	1.59673
ENSRNOG00000068528	32.51	1.22714	0.462628	2.65254	0.0079888	0.0253797	2.09752	1.59551
ENSRNOG00000070954	6.16801	3.84447	1.44981	2.65171	0.00800847	0.0254226	2.09645	1.59478	Clec3a	365009	GO:0030246,GO:0005615,GO:0001503			C-type lectin domain family 3, member A	Clec3a; C-type lectin domain family 3 member A precursor
ENSRNOG00000068801	35.1893	1.32172	0.498634	2.65068	0.00803294	0.0254856	2.09513	1.59371
ENSRNOG00000040301	6.42843	1.98736	0.75137	2.64498	0.00816959	0.0258594	2.0878	1.58738	Galntl5	499968	GO:0016021,GO:0016757,GO:0007286,GO:0005794,GO:0006486	10116.ENSRNOP00000058731		polypeptide N-acetylgalactosaminyltransferase-like 5	Galntl5; inactive polypeptide N-acetylgalactosaminyltransferase-like protein 5
ENSRNOG00000006940	65.2585	1.02178	0.386909	2.64088	0.00826907	0.0261048	2.08254	1.58328	Ncf4	500904	GO:0016176,GO:0032266,GO:0005829,GO:0042554,GO:0045730,GO:0050790,GO:0005737,GO:0043020,GO:0016020,GO:0006909,GO:0010008	10116.ENSRNOP00000009544		neutrophil cytosolic factor 4	Ncf4; neutrophil cytosol factor 4
ENSRNOG00000037782	13.1868	2.31423	0.876477	2.64038	0.00828137	0.0261229	2.0819	1.58298	Gkn3	685128	GO:0042127,GO:0005615,GO:0016021,GO:0050680	10116.ENSRNOP00000054164		gastrokine 3	Gkn3; gastrokine-3
ENSRNOG00000019280	18.5044	1.94761	0.738073	2.63878	0.00832047	0.0262011	2.07985	1.58168	AABR07002093.1	691722		10116.ENSRNOP00000026074		hypothetical protein LOC691722	uncharacterized protein C19orf18 homolog isoform X1
ENSRNOG00000068224	32.757	1.01947	0.386462	2.63795	0.00834077	0.026255	2.07879	1.58079
ENSRNOG00000002979	32.0908	1.49749	0.568108	2.63593	0.00839066	0.0263919	2.0762	1.57853	Tbx19	304935	GO:0005634,GO:0003700,GO:0003007,GO:0001708,GO:0000981,GO:0006355,GO:0001707,GO:0000978,GO:0005575,GO:0045165,GO:1990837,GO:0003677,GO:0045944,GO:0003674,GO:0042127,GO:0045595,GO:0000987,GO:0021983,GO:0001228,GO:0008150,GO:0006357	10116.ENSRNOP00000062131	T-box	T-box transcription factor 19	Tbx19; T-box transcription factor TBX19
ENSRNOG00000000854	13.5518	2.39677	0.90981	2.63436	0.00842955	0.026489	2.0742	1.57694	Ncr3	294251	GO:0030101,GO:0016021,GO:0042802,GO:0045954,GO:0002429,GO:0005886	10116.ENSRNOP00000001139		natural cytotoxicity triggering receptor 3	Ncr3; natural cytotoxicity triggering receptor 3 precursor
ENSRNOG00000047782	59.0876	1.38033	0.524469	2.63186	0.00849184	0.026639	2.071	1.57448	RGD1309808	362951	GO:0006869,GO:0005576,GO:0042157	10116.ENSRNOP00000064178		similar to apolipoprotein L2; apolipoprotein L-II	RGD1309808; apolipoprotein L3
ENSRNOG00000032946	6.74591	2.4738	0.940508	2.63028	0.00853153	0.0267228	2.06897	1.57312	Pdzd7	293996	GO:0005634,GO:0007605,GO:0002141,GO:0005886,GO:0042802,GO:0050910,GO:0032420,GO:0045184,GO:1990696,GO:0060088,GO:0060117,GO:0005929,GO:0005654,GO:0032426,GO:0002142	10116.ENSRNOP00000045330		PDZ domain containing 7	Pdzd7; PDZ domain-containing protein 7
ENSRNOG00000070861	6.75033	2.55254	0.970572	2.62993	0.00854021	0.0267399	2.06853	1.57284		100911790				stefin A2-like 3	stefin-2-like
ENSRNOG00000020901	57.6767	1.34765	0.513031	2.62684	0.00861815	0.0269532	2.06459	1.56939	S1pr5	60399	GO:0019222,GO:0016021,GO:0005737,GO:0045664,GO:0003376,GO:0007189,GO:0038036,GO:0004930,GO:0005886	10116.ENSRNOP00000028380		sphingosine-1-phosphate receptor 5	S1pr5; sphingosine 1-phosphate receptor 5
ENSRNOG00000009528	9.65193	1.70753	0.650607	2.62452	0.00867721	0.0270968	2.06162	1.56708	Sdcbp2	311532	GO:0005546,GO:0005829,GO:0042803,GO:0005794,GO:0005737,GO:0005730,GO:0042802,GO:0016607,GO:0008283,GO:0005654,GO:0046982,GO:0008022,GO:0005886	10116.ENSRNOP00000012690		syndecan binding protein 2	Sdcbp2; syntenin-2
ENSRNOG00000069732	4.09564	3.22064	1.22718	2.62443	0.00867942	0.0270985	2.06151	1.56705
ENSRNOG00000058692	6.80403	2.93816	1.12142	2.62002	0.00879234	0.0273818	2.0559	1.56254	Slc26a4	29440	GO:0019532,GO:0015705,GO:0015116,GO:0015701,GO:0032880,GO:0015106,GO:0015301,GO:0019531,GO:1902358,GO:0016324,GO:0015698,GO:0005887,GO:0008271,GO:0015108,GO:0016020,GO:0006885,GO:0015111,GO:0031526,GO:0070062,GO:1902476			solute carrier family 26 member 4	Slc26a4; pendrin
ENSRNOG00000057044	31.0787	1.10752	0.422721	2.61998	0.00879351	0.0273818	2.05584	1.56254	Garnl3	499783	GO:0005524,GO:0016310,GO:0005737,GO:0005096,GO:0051056,GO:0016301,GO:0090630			GTPase activating Rap/RanGAP domain-like 3	Garnl3; GTPase-activating Rap/Ran-GAP domain-like protein 3 isoform X1
ENSRNOG00000064524	13.489	1.5206	0.580399	2.61992	0.00879507	0.0273818	2.05576	1.56254
ENSRNOG00000066465	35.2615	1.54288	0.58927	2.6183	0.00883694	0.0275018	2.0537	1.56064		103693505				uncharacterized LOC103693505
ENSRNOG00000067703	13.8	1.66617	0.636526	2.61761	0.00885488	0.0275472	2.05282	1.55992		120093688				uncharacterized LOC120093688
ENSRNOG00000014904	18.9423	1.26913	0.486387	2.6093	0.00907289	0.0281352	2.04225	1.55075	Ppp1r3e	691447	GO:0004721,GO:2001069,GO:0008157,GO:0005977,GO:0005981,GO:0000164,GO:0005979,GO:0050196,GO:0042587,GO:0045725,GO:0006470	10116.ENSRNOP00000019992		protein phosphatase 1, regulatory subunit 3E	Ppp1r3e; protein phosphatase 1 regulatory subunit 3E
ENSRNOG00000045992	67.2282	1.51676	0.581366	2.60896	0.00908179	0.0281575	2.04183	1.55041	Tlr8	684440	GO:0032757,GO:0009615,GO:0003727,GO:0032729,GO:0045089,GO:0071260,GO:0032728,GO:0002224,GO:0032755,GO:0003677,GO:0034158,GO:0006954,GO:0042802,GO:0045087,GO:0032727,GO:0007249,GO:0009897,GO:0002755,GO:0001932,GO:0005886,GO:0038187,GO:0003725,GO:0016021,GO:0004888,GO:0003953,GO:0032695,GO:0051607,GO:0032731	10116.ENSRNOP00000066040		toll-like receptor 8	Tlr8; toll-like receptor 8 precursor
ENSRNOG00000062673	6.92962	1.98132	0.759699	2.60803	0.0091065	0.0282235	2.04065	1.54939	Fendrr	104845258	GO:1990401,GO:0009791,GO:0060541,GO:0031061,GO:0001046,GO:0030324,GO:0035264,GO:0048368,GO:0048568,GO:0001701			FOXF1 adjacent non-coding developmental regulatory RNA
ENSRNOG00000037853	77.3896	1.43855	0.552117	2.60552	0.00917361	0.0284048	2.03746	1.54661	Rarres1	310486	GO:0008285,GO:0008191,GO:0005615,GO:0010951	10116.ENSRNOP00000054312		retinoic acid receptor responder 1	Rarres1; retinoic acid receptor responder protein 1 precursor
ENSRNOG00000067434	11.6039	2.12991	0.817521	2.60533	0.00917847	0.0284145	2.03723	1.54646	Hist1h2an	306970	GO:0005634,GO:0046982,GO:0000786,GO:0003677			histone cluster 1, H2an	Hist1h2an; histone cluster 1, H2an
ENSRNOG00000016760	6.07861	2.39824	0.920572	2.60517	0.00918292	0.0284229	2.03702	1.54633	Kctd19	291965	GO:0051260	10116.ENSRNOP00000062614		potassium channel tetramerization domain containing 19	Kctd19; BTB/POZ domain-containing protein KCTD19
ENSRNOG00000011136	18.5273	2.01667	0.774704	2.60315	0.00923721	0.0285802	2.03446	1.54393	Osr2	315039	GO:0005634,GO:0072498,GO:0001656,GO:0000122,GO:0010628,GO:0008284,GO:0045893,GO:0000981,GO:0060272,GO:0035116,GO:0042476,GO:0061029,GO:2000543,GO:0009790,GO:0060322,GO:0002062,GO:0042474,GO:0048704,GO:0036023,GO:1990837,GO:0042733,GO:0045944,GO:0001655,GO:0048793,GO:0030501,GO:0043565,GO:0060349,GO:0030154,GO:0009792,GO:0060021,GO:0033687,GO:0046872,GO:0001228,GO:0050679,GO:0000977,GO:0035115,GO:…	10116.ENSRNOP00000014879	zf-C2H2	odd-skipped related transciption factor 2	Osr2; protein odd-skipped-related 2
ENSRNOG00000025235	4.8735	3.10595	1.19482	2.59952	0.00933542	0.0288354	2.02987	1.54007	Tmem130	304280	GO:0005794,GO:0005887	10116.ENSRNOP00000032928		transmembrane protein 130	Tmem130; transmembrane protein 130 precursor
ENSRNOG00000067459	11.6779	1.93574	0.745262	2.5974	0.00939333	0.0289817	2.02718	1.53788
ENSRNOG00000062706	12.3736	1.77381	0.683165	2.59645	0.0094192	0.0290445	2.02599	1.53694
ENSRNOG00000026296	6.58651	2.33364	0.899347	2.59481	0.00946422	0.0291513	2.02391	1.53534	Saxo2	293061	GO:0005634,GO:0036126,GO:0005856,GO:0008017,GO:0005879,GO:0036064,GO:0005814,GO:0034453	10116.ENSRNOP00000029587		stabilizer of axonemal microtubules 2	Saxo2; stabilizer of axonemal microtubules 2
ENSRNOG00000029964	6.54154	3.62205	1.39716	2.59243	0.00953001	0.0293101	2.02091	1.53298	Tmprss11g	289546	GO:0004252,GO:0005887,GO:0006508,GO:0005576,GO:0005886	10116.ENSRNOP00000047610		transmembrane protease, serine 11G	Tmprss11g; transmembrane protease serine 11G
ENSRNOG00000066884	36.65	1.23973	0.478343	2.59173	0.00954956	0.0293538	2.02002	1.53234		102550999				uncharacterized LOC102550999
ENSRNOG00000065144	28.0099	1.33251	0.514697	2.58893	0.00962756	0.0295715	2.01648	1.52913
ENSRNOG00000003486	168.258	1.00534	0.388363	2.58866	0.00963501	0.0295889	2.01615	1.52887	Mnda	304988	GO:0048839,GO:0042405,GO:0005829,GO:0003690,GO:0035457,GO:0043065,GO:0005654,GO:0006974,GO:0045669,GO:0043231,GO:0050853,GO:0009617,GO:0002218,GO:0030889,GO:0035458,GO:0005730,GO:0003712,GO:0006357,GO:0032731	10116.ENSRNOP00000029762		myeloid cell nuclear differentiation antigen	Mnda; myeloid cell nuclear differentiation antigen
ENSRNOG00000070509	10.9209	3.48686	1.34759	2.58747	0.00966833	0.0296636	2.01465	1.52778
ENSRNOG00000031641	31.6755	1.06496	0.412292	2.58303	0.00979376	0.0299759	2.00905	1.52323	Rpl35a	108351058		10116.ENSRNOP00000041209		60S ribosomal protein L35a pseudogene	60S ribosomal protein L35a
ENSRNOG00000011973	10.3355	2.13546	0.827047	2.58203	0.00982199	0.0300455	2.0078	1.52222	Il7	25647	GO:0008083,GO:0045582,GO:0010628,GO:0048873,GO:0046622,GO:0030890,GO:0005125,GO:0010468,GO:0001961,GO:2001237,GO:0005575,GO:0071456,GO:2001240,GO:0050730,GO:0045453,GO:0032722,GO:0003674,GO:0002360,GO:0043086,GO:0005576,GO:0043066,GO:0006955,GO:0045579,GO:0005139,GO:0005615,GO:0010165,GO:0019221	10116.ENSRNOP00000016091		interleukin 7	Il7; interleukin-7 precursor
ENSRNOG00000010253	304.678	1.19781	0.464325	2.57968	0.00988925	0.0302249	2.00484	1.51964	Cd163	312701	GO:0009986,GO:0016021,GO:0009897,GO:0006897,GO:0097110,GO:0005044,GO:0010259,GO:0005886	10116.ENSRNOP00000058828		CD163 molecule	Cd163; scavenger receptor cysteine-rich type 1 protein M130
ENSRNOG00000049689	5.45787	3.1011	1.20228	2.57935	0.00989867	0.0302409	2.00442	1.51941	Smim18	100909793	GO:0016021	10116.ENSRNOP00000065812		small integral membrane protein 18	Smim18; small integral membrane protein 18
ENSRNOG00000069209	41.6057	1.35631	0.526113	2.57799	0.00993774	0.0303329	2.00271	1.51809
ENSRNOG00000066891	14.1593	1.98418	0.769976	2.57694	0.00996804	0.0303964	2.00139	1.51718
ENSRNOG00000053438	18.8616	1.36014	0.52898	2.57125	0.0101331	0.0308426	1.99426	1.51085	Snora7a	120102637				small nucleolar RNA SNORA7	small nucleolar RNA SNORA7
ENSRNOG00000046216	97.4137	1.04666	0.407375	2.56928	0.0101909	0.0309957	1.99179	1.5087	RGD1559482	498022287813	GO:0004888,GO:0016021,GO:0005886	10116.ENSRNOP00000065726		immunoglobulin superfamily, member 7,similar to immunoglobulin superfamily, member 7	RGD1559482; immune activating receptor CD300d1 precursor | Igsf7; CMRF-35-like molecule 4 isoform X1
ENSRNOG00000007159	76.608	1.20116	0.467976	2.56671	0.0102668	0.0311921	1.98856	1.50595	Ccl2	24770	GO:0002523,GO:0016525,GO:0071392,GO:0030593,GO:0042466,GO:0071403,GO:0005125,GO:0043491,GO:0006874,GO:0051384,GO:0009617,GO:0048020,GO:0071354,GO:2000134,GO:0051770,GO:0009410,GO:0090280,GO:0071398,GO:0031727,GO:0030425,GO:0034612,GO:0007179,GO:0046677,GO:0071222,GO:0002693,GO:0032967,GO:0043025,GO:0010628,GO:0010332,GO:0019233,GO:0034351,GO:0007568,GO:1904783,GO:0043679,GO:1905563,GO:0008201,GO:…	10116.ENSRNOP00000009448		C-C motif chemokine ligand 2	Ccl2; C-C motif chemokine 2 precursor
ENSRNOG00000019368	18.5846	1.37504	0.535792	2.56636	0.0102771	0.0312176	1.98813	1.5056	Scnn1a	25122	GO:0005829,GO:1904045,GO:0015280,GO:0015081,GO:0035725,GO:0050699,GO:0005737,GO:0050909,GO:0006883,GO:0031514,GO:0008217,GO:0055078,GO:0060170,GO:0016324,GO:0005887,GO:0006814,GO:0050878,GO:0098719,GO:0036254,GO:0009897,GO:0016020,GO:0030864,GO:0001669,GO:0050891,GO:0071468,GO:0016021,GO:0005272,GO:0070062,GO:0003779,GO:0034706,GO:0097228	10116.ENSRNOP00000061813		sodium channel epithelial 1 subunit alpha	Scnn1a; amiloride-sensitive sodium channel subunit alpha
ENSRNOG00000065198	14.5152	1.6995	0.662272	2.56616	0.0102832	0.0312303	1.98787	1.50542		108351472				uncharacterized LOC108351472
ENSRNOG00000069764	18.4865	1.41027	0.550006	2.56409	0.0103446	0.0313939	1.98528	1.50316
ENSRNOG00000063566	4.71959	3.6542	1.42586	2.56281	0.0103827	0.0314805	1.98369	1.50196		120101913				uncharacterized LOC120101913
ENSRNOG00000067538	6.8567	2.74834	1.07253	2.56248	0.0103926	0.0314967	1.98327	1.50174
ENSRNOG00000019776	11.1147	1.97203	0.769609	2.56238	0.0103957	0.0314967	1.98315	1.50174	Sh3gl3	81921	GO:0098978,GO:0008289,GO:0031901,GO:0005829,GO:0098793,GO:0005515,GO:1900186,GO:0045202,GO:0005737,GO:0042802,GO:0099092,GO:0016191,GO:0045666,GO:0098845,GO:2000369,GO:0005769,GO:0008022,GO:0001669	10116.ENSRNOP00000026870		SH3 domain containing GRB2 like 3, endophilin A3	Sh3gl3; endophilin-A3
ENSRNOG00000013838	6.14918	2.52562	0.987449	2.55772	0.010536	0.0318632	1.97732	1.49671	Hcrtr1	25593	GO:0007186,GO:0070374,GO:0005887,GO:0017046,GO:0051480,GO:0016499,GO:0007218,GO:0004930,GO:0007631	10116.ENSRNOP00000018674		hypocretin receptor 1	Hcrtr1; orexin receptor type 1
ENSRNOG00000031335	22.1103	1.19386	0.466831	2.55738	0.0105464	0.0318876	1.97689	1.49638	Ankrd37	361149	GO:0005634,GO:0005829,GO:0005737,GO:0005739,GO:0005654	10116.ENSRNOP00000049105		ankyrin repeat domain 37	Ankrd37; ankyrin repeat domain-containing protein 37
ENSRNOG00000054457	6.30331	2.40353	0.940141	2.55657	0.010571	0.0319515	1.97588	1.49551	AC105648.5	120094458				small nucleolar RNA SNORA25	small nucleolar RNA SNORA25
ENSRNOG00000016525	16.8221	1.67989	0.658211	2.5522	0.0107045	0.0322839	1.97043	1.49101	Susd3	306810	GO:0016021,GO:0005886	10116.ENSRNOP00000031097		sushi domain containing 3	Susd3; sushi domain-containing protein 3
ENSRNOG00000037421	11.7403	1.76433	0.691629	2.55097	0.0107422	0.0323621	1.96891	1.48996	Zfp951	100188984	GO:0005634,GO:0000977,GO:0000981,GO:0006355,GO:0006357,GO:0046872	10116.ENSRNOP00000045489	zf-C2H2	zinc finger protein 951	Zfp951; zinc finger protein 951
ENSRNOG00000039249	34.2805	1.46952	0.57657	2.54872	0.0108118	0.032536	1.9661	1.48764	Rpl31l4	100361974		10116.ENSRNOP00000048999		ribosomal protein L31-like 4	Rpl31l4; 60S ribosomal protein L31-like
ENSRNOG00000067835	5.02191	2.32754	0.913901	2.54682	0.0108709	0.032684	1.96374	1.48567
ENSRNOG00000023449	20.4292	1.46739	0.576663	2.54462	0.0109396	0.0328488	1.961	1.48348	Atg9b	499973	GO:0000045,GO:0015031,GO:0016021,GO:0005776,GO:0000407,GO:0003674,GO:0005737,GO:0005794,GO:0034497,GO:0000421,GO:0030659,GO:0005575,GO:0000422,GO:0044805	10116.ENSRNOP00000033321		autophagy related 9B	Atg9b; autophagy-related protein 9B
ENSRNOG00000061160	39.678	1.07908	0.424166	2.54401	0.0109589	0.0329006	1.96023	1.4828	Htra4	306564	GO:0004252,GO:0012501,GO:0004175,GO:0042802,GO:0043065,GO:0006508,GO:0005576,GO:0005520			HtrA serine peptidase 4	Htra4; serine protease HTR4 precursor
ENSRNOG00000035637	14.0424	2.58934	1.01891	2.54129	0.0110445	0.0330792	1.95686	1.48044	Mir29b2	100314007	GO:0007605,GO:0010629,GO:0048771,GO:1990830,GO:0071222,GO:0060291,GO:0071475			microRNA 29b-2	Mir29b2; rno-miR-29b-5p
ENSRNOG00000023005	12.1948	2.05078	0.80709	2.54096	0.011055	0.0331047	1.95644	1.48011	Gm6377	681325	GO:0035751,GO:0034121	10116.ENSRNOP00000030641		hypothetical protein LOC681325	uncharacterized protein LOC681325
ENSRNOG00000006037	4.40564	3.35925	1.32226	2.54053	0.0110685	0.0331392	1.95591	1.47966	Snap25	25012	GO:0043195,GO:0005829,GO:0030252,GO:0048471,GO:0005515,GO:0005249,GO:0006887,GO:0007616,GO:0051963,GO:0008306,GO:0019904,GO:0005802,GO:0010975,GO:0008076,GO:0005484,GO:0071805,GO:0035493,GO:0098978,GO:0030424,GO:0099590,GO:0030426,GO:0048306,GO:0005737,GO:0016082,GO:0044295,GO:0032024,GO:0048787,GO:0031234,GO:0046887,GO:0030182,GO:0007409,GO:0016079,GO:0030431,GO:0044325,GO:0043005,GO:0070032,GO:…	10116.ENSRNOP00000007998		synaptosome associated protein 25	Snap25; synaptosomal-associated protein 25 isoform a
ENSRNOG00000012876	12.2122	1.97659	0.778241	2.53981	0.0110911	0.0332009	1.95502	1.47885	Slc6a13	171163	GO:0042165,GO:0016323,GO:0015185,GO:0089718,GO:0035725,GO:0015718,GO:0015881,GO:0015812,GO:0051939,GO:0043005,GO:0005887,GO:0071705,GO:0008028,GO:0015734,GO:0010940,GO:0005332,GO:0005886,GO:0055085,GO:0015171,GO:0005368,GO:0005308,GO:0006836	10116.ENSRNOP00000018083		solute carrier family 6 member 13	Slc6a13; sodium- and chloride-dependent GABA transporter 2
ENSRNOG00000014124	19.3149	1.49236	0.588138	2.53743	0.0111671	0.0333764	1.95206	1.47656	Nod2	291912	GO:0090022,GO:0044877,GO:0032498,GO:0016045,GO:0051879,GO:0030544,GO:0042834,GO:0002720,GO:0002732,GO:0032735,GO:0050871,GO:0051353,GO:2000110,GO:0043330,GO:0043552,GO:0032733,GO:0050830,GO:1902523,GO:0045944,GO:0050731,GO:0045087,GO:2000363,GO:1904417,GO:0002710,GO:0032495,GO:0051770,GO:0005886,GO:0032874,GO:0050679,GO:0032701,GO:0071222,GO:0050700,GO:0032757,GO:0005829,GO:0050766,GO:0008284,GO:…	10116.ENSRNOP00000061463		nucleotide-binding oligomerization domain containing 2	Nod2; nucleotide-binding oligomerization domain-containing protein 2
ENSRNOG00000004192	26.5447	1.55189	0.611787	2.53665	0.011192	0.0334239	1.95109	1.47594	Arhgap30	498282	GO:0043231,GO:0050790,GO:0007264,GO:0005096	10116.ENSRNOP00000005619		Rho GTPase activating protein 30	Arhgap30; rho GTPase-activating protein 30
ENSRNOG00000054385	12.6912	1.59611	0.629656	2.53489	0.0112482	0.0335552	1.94892	1.47424	Rhebl1	359959	GO:0019003,GO:0005525,GO:0003924,GO:0005737,GO:0007264,GO:0012505,GO:0031929,GO:0046872,GO:0005886,GO:0051092			RHEB like 1	Rhebl1; GTPase RhebL1
ENSRNOG00000000187	144.301	1.5588	0.616055	2.5303	0.0113966	0.0339242	1.94323	1.46949	Csf2rb	171081	GO:0016021,GO:0004896,GO:0006468,GO:0038157,GO:0003674,GO:0016064,GO:0030526,GO:0009897,GO:0005575,GO:0070665,GO:0019221,GO:0007259,GO:0005886,GO:0032496	10116.ENSRNOP00000000203		colony stimulating factor 2 receptor subunit beta	Csf2rb; cytokine receptor common subunit beta precursor
ENSRNOG00000016112	324.82	1.04021	0.411235	2.52947	0.0114234	0.0339856	1.94221	1.46871	Cd274	499342	GO:0070232,GO:1903556,GO:0046006,GO:2001186,GO:0005654,GO:0009986,GO:0031901,GO:0031295,GO:0032693,GO:0007166,GO:0032733,GO:1901998,GO:0007165,GO:0046007,GO:0002845,GO:0003674,GO:2000562,GO:0030335,GO:0009897,GO:0015629,GO:0006955,GO:0005886,GO:0016021,GO:0042102,GO:0042130,GO:0070062,GO:0071222,GO:0034097,GO:1905404,GO:0032689,GO:1905399,GO:0055038	10116.ENSRNOP00000029992		CD274 molecule	Cd274; programmed cell death 1 ligand 1 precursor
ENSRNOG00000006231	83.4233	1.21443	0.480789	2.52591	0.0115398	0.0342887	1.9378	1.46485	Ptpro	50677	GO:0002548,GO:0003105,GO:0042803,GO:0098982,GO:0099061,GO:1990264,GO:0098978,GO:0045296,GO:0016328,GO:0036060,GO:0072112,GO:0000902,GO:0043197,GO:0017147,GO:0016324,GO:0090090,GO:0035335,GO:0030032,GO:0005886,GO:0032835,GO:0007411,GO:0007399,GO:0050807,GO:0003093,GO:0004725	10116.ENSRNOP00000044055		protein tyrosine phosphatase, receptor type, O	Ptpro; receptor-type tyrosine-protein phosphatase O precursor
ENSRNOG00000046280	69.5539	1.46846	0.581687	2.52448	0.0115869	0.0343975	1.93603	1.46347	Tceal5	680282	GO:0005634,GO:0050699	10116.ENSRNOP00000067698		transcription elongation factor A like 5	Tceal5; transcription elongation factor A protein-like 5
[truncated: 2,600 more rows]
