# Supplementary material for: Disruption of BCAA degradation is a critical characteristic of diabetic cardiomyopathy revealed by integrated transcriptome and metabolome analysis
Source: Open Life Sci. 2024 Dec 31;19(1):20220974. doi: 10.1515/biol-2022-0974 (PMC11736389; doi:10.1515/biol-2022-0974)
Supplement: Supplementary Table 4 [file biol-2022-0974-sm4.xlsx]

## Sheet: Supplementary table 4_  Go enri
Supplementary Table 4. The significantly enriched items of the Gene Ontology analysis
ID	Description	GeneRatio	BgRatio	pvalue	p.adjust	qvalue	geneID	Count	UpGenes	DownGenes	category
GO:0005743	mitochondrial inner membrane	152/3193	267/18167	4.71e-48	4.71e-48	1.77e-44	Slc25a30/Timm44/Coq5/Ndufv3/Rcc1l/Opa1/Bdh1/Noa1/Guf1/Ndufb4/Abcb7/Atp5f1b/Ttc19/Mpc2/Sdhc/Slc25a11/Slc25a29/Mtfp1/Dmac2l/Trap1/Ndufa8/Aifm1/Tmem70/Timm17a/Oma1/Ndufa12/Pla2g4b/Timm10/Sdhb/Timm22/Cyp11a1/Ndufb11/Abcb8/Ndufa6/Tmem65/Rnf139/Dnajc15/Immt/Ndufs3/Stoml2/Etfdh/Timm8b/Slc25a13/Coq3/Ndufb2/Ppif/Lgals3/Eral1/Hadhb/Slc25a4/Coq6/Micu2/Ndufs4/Agk/Got2/Ndufs1/Slc25a15/Ndufc2/Mpc1/Cpt2/Cyc1/Cy…	152	7	145	Component
GO:0005759	mitochondrial matrix	103/3193	188/18167	5.65e-31	5.65e-31	1.06e-27	Supv3l1/Tfam/Iscu/Ptcd1/Timm44/Coq5/Acads/Mdh2/Bdh1/Guf1/Abat/Tfb2m/Dnaja3/Tefm/Pdk2/Glrx5/Dglucy/Acss3/Pam16/Dlst/Ogdh/Trap1/Dld/Grpel1/Casq1/C1qbp/Mterf2/Acss1/Pars2/Lactb2/Acot11/Acat1/Ivd/Acadm/Acot2/Idh3a/Ppif/Eral1/Hadh/Got2/Fdx1/Pdp2/Pdk3/Acadl/Mccc1/Acaa2/Sirt3/Mipep/Mlycd/Hspd1/Hagh/Etfa/Pccb/Maip1/Fars2/Pdp1/Ndufa10l1/Gstk1/Oat/Mccc2/Sirt5/Park7/Acot13/Mtg1/Sod2/Hmgcs2/Pc/Kat8/Hspa9/Pde…	103	4	99	Component
GO:0032981	mitochondrial respiratory chain complex I assembly	38/3193	56/18167	1.27e-16	1.27e-16	1.59e-13	Ndufb4/Ndufaf5/Ndufaf1/Ndufa8/Aifm1/Ndufa12/Ndufb11/Ndufa6/Rnf139/Ndufs3/Oxa1l/Ndufb2/Ndufs4/Ndufs1/Ndufc2/Ndufb8/Acad9/Ndufb10/Timm21/Ndufa10l1/Bcs1l/Ndufs8/Ndufa2/Ndufab1/Ndufaf3/Tmem126b/Tmem126a/Dmac1/Ndufb6/Ndufs7/Ndufs5/Tmem186/Ndufb7/Ndufaf6/Ndufa11/Ndufa9/Ndufc1/Ndufa5	38	0	38	Process
GO:0060048	cardiac muscle contraction	33/3193	50/18167	4.46e-14	4.46e-14	4.2e-11	Sgcd/Atp1b1/Atp1a2/Slc8a1/Actc1/Kcnh2/Ank2/Mybpc3/Csrp3/Scn5a/Casq2/Myh7/Ryr2/Tpm1/Tnni3/Tnnc1/Atp1a3/Tnni2/Kcnq1/Nkx2-5/Myl3/Scn1b/Vegfb/Myh6/Scn4b/Atp1a1/Myl2/Tnnt2/Dmd/Gaa/Met/Map2k3/Tcap	33	2	31	Process
GO:0031966	mitochondrial membrane	60/3193	131/18167	6.65e-14	6.65e-14	5e-11	Gabbr1/Slc25a30/Acads/Gper1/Rcc1l/Atp5mc3/Opa1/Dnm1l/Fam162a/Nme2/Atp5f1b/Timmdc1/Prkca/Ogdh/Tmx2/Ndufa4/Vdac1/Oma1/Sdhb/Abcb8/Ndufa6/Ndufs3/Ivd/Etfdh/Oxa1l/Acadm/Slc25a27/Cox6c/Agk/Acadl/Vdac2/Acad9/1600014C10Rik/Gpam/Atp5mc2/Tmem14c/Cox5b/Slc25a33/Sord/Ndufa2/Acadvl/Uqcrfs1/Acsl4/Gnpat/Plekhn1/Plaat3/Tmem126b/Cox6b1/Ndufb6/Cox10/Ikbke/Mavs/Cox7c/Cox7a2l2/AABR07045431.1/Lyrm7/Pemt/Cox7b/Mapk8ip1…	60	6	54	Component
GO:0005762	mitochondrial large ribosomal subunit	34/3193	55/18167	3.17e-13	3.17e-13	1.98e-10	Mrpl27/Mrpl13/Mrpl19/Mrpl38/Mrpl35/Mrpl15/Malsu1/Mrpl37/Mrpl10/Mrpl45/Mrpl47/Mrps30/Mrpl3/Mrpl18/Mrpl43/Mrpl44/Ndufab1/Mrpl46/Mrpl51/Mrpl17/Mrps18a/Mrpl54/Mrpl4/Mrpl49/Mrpl16/mrpl24/Mrpl36/Mrpl58/Mrpl12/Mterf4/Mrpl28/Mrpl42/Mrpl39/Mrpl40	34	0	34	Component
GO:0006099	tricarboxylic acid cycle	22/3193	27/18167	7.45e-13	7.45e-13	4e-10	Mdh2/Sdhc/Fh/Dlst/Ogdh/Suclg1/Suclg2/Idh3b/Pdhb/Sdhb/Mdh1/Dlat/Idh3a/Sdha/Idh2/Sucla2/Sdhaf2/Sdhd/Cs/Aco2/Pdha1/Idh3g	22	0	22	Process
GO:0042383	sarcolemma	59/3193	135/18167	1.3e-12	1.3e-12	6.13e-10	Pde9a/Sspn/Sgcb/Adcy5/Sgcd/Atp1b1/Sgca/Akap6/Cav3/RGD1565355/Mlip/Casq1/Flnc/Slc2a1/Atp1a2/Itga7/Cavin4/Bsg/Slc8a1/Anxa6/Ank2/Lama2/Slmap/Got2/Ghrhr/Trdn/Synm/Vcam1/Sgcg/Scn5a/Cdh2/Fkrp/Snta1/Dtna/Ryr2/Slc2a4/Ank1/Prkcq/Fas/Alox15/Col6a3/Des/Atp1a3/Kcnq1/Ryr1/Fxyd1/Kcnj11/Abcc8/Trim72/Gnas/Atp1a1/Bves/Dmd/Kcnb1/AABR07006724.1/Pemt/Cav2/Popdc2/Kcnd2	59	7	52	Component
GO:0030018	Z disc	57/3193	129/18167	1.79e-12	1.79e-12	7.48e-10	Mypn/Kcne1/Itgb1bp2/Cav3/Jph1/Trim54/Fbxo32/Casq1/Flnc/Slc2a1/Cavin4/Jph2/Ky/Slc8a1/Capn3/Synpo2l/Adra1a/Pgm1/Cryab/Ank2/Csrp3/Myoz2/Synpo2/Scn5a/Glrx3/Casq2/Sphkap/Pdlim5/Rtn2/Nrap/Fhl2/Myh7/Ryr2/Fbxl22/Actn2/Ank1/Myoz3/Stub1/Des/Bag3/Ryr1/Hrc/Myh6/Xirp2/Cfl2/Dmd/Homer1/Myot/Myo18b/Nebl/RGD1564899/Pdlim4/Ppp1r12b/Asb2/Myzap/Ldb3/Tcap	57	1	56	Component
GO:0005747	mitochondrial respiratory chain complex I	30/3193	48/18167	5.25e-12	5.25e-12	1.97e-09	Ndufv3/Ndufb4/Ndufa4/Ndufa8/Ndufa12/Ndufb11/Ndufa6/Rnf139/Ndufs3/Ndufb2/Ndufs4/Ndufs1/Ndufc2/Ndufb8/Ndufb10/Ndufa10l1/Ndufs8/Ndufa2/Ndufv1/Ndufab1/Ndufb6/Ndufs7/Ndufs5/Ndufb7/Ndufv2/Ndufa11/Ndufa9/ENSRNOG00000062531/Ndufc1/Ndufa5	30	0	30	Component
GO:0007005	mitochondrion organization	44/3193	96/18167	1.37e-10	1.37e-10	4.69e-08	P2rx7/Mtx2/Opa1/Dnm1l/Cluh/Hsd17b10/Parp1/Dnaja3/Ppargc1a/Mtfp1/Cntnap2/Oma1/Hmgcl/Stoml2/Prdx3/Adck1/Sh3glb1/Phb2/Edn1/Spg7/Fxn/Pink1/Vps13d/Bcs1l/Slc25a33/Afg3l2/Park7/Agtpbp1/Sod2/Rab3a/Mtfr1/Nipsnap2/Cox10/Mief2/Chchd10/Ptcd2/Camkmt/Epm2a/AABR07045431.1/Mfn2/Lonp1/Phb/AABR07001519.1/Cav2	44	4	40	Process
GO:0030016	myofibril	28/3193	48/18167	2.75e-10	2.75e-10	8.62e-08	Arhgef25/Lrrc10/Casq1/Ablim2/Abra/Capn3/Tmod1/Mybpc3/Ankrd2/Ankrd23/Nrap/Myh7/Tpm1/Pde4dip/Tnni3/Ankrd1/Tmod4/Myh6/Myl2/Tmod3/Lmod3/Tnnt2/Pde4d/Alpg/Lmod2/Dmd/Twf2/Myh2	28	4	24	Component
GO:0042645	mitochondrial nucleoid	26/3193	45/18167	1.6e-09	1.6e-09	4.62e-07	Supv3l1/Tfam/Tfb2m/Atp5f1b/Hsd17b10/Grsf1/Dnaja3/Tefm/Lrpprc/Vdac1/Mterf2/Hadhb/Vdac2/Twnk/Dbt/Acadvl/Tufm/Sod2/Hspa9/Ddx28/Fastkd2/Hadha/ENSRNOG00000025909/Clpx/Slc25a5/Lonp1	26	0	26	Component
GO:0014704	intercalated disc	30/3193	57/18167	1.92e-09	1.92e-09	5.16e-07	Gja1/Atp2a2/Pkp2/Atp1b1/Prkca/Akap6/Rangrf/Cav3/Slc2a1/Atp1a2/Slc8a1/Tmem65/Anxa6/Ank2/Dsp/Scn5a/Cdh2/Ankrd23/Dsg2/Des/Fxyd1/Scn1b/Kcnj11/Scn4b/Atp1a1/Xirp1/Dsc2/Fgf13/Fhod1/Adra1b	30	1	29	Component
GO:0045214	sarcomere organization	24/3193	41/18167	4.74e-09	4.74e-09	1.19e-06	Mypn/Casq1/Six4/Flnc/Klhl41/Capn3/Synpo2l/Myom2/Mybpc3/Csrp3/Myoz2/Casq2/Mylk3/Actn2/Tpm1/Nkx2-5/Myh6/Fhod3/Tnnt2/Xirp1/Lmod2/Cfl2/Ldb3/Tcap	24	1	23	Process
GO:0046034	ATP metabolic process	23/3193	42/18167	5.59e-08	5.59e-08	1.31e-05	Ak2/Atp5po/Atp5f1b/Guk1/Atp1b1/Fignl1/Atp1a2/Ndufs1/Atp5f1d/Myh7/Atp5f1a/Ampd3/Ola1/Taf3/Myh6/Atp5mg/Clpx/Entpd5/Vcp/Ak4/AABR07051450.1/Adcyap1/Atp5pb	23	2	21	Process
GO:0071456	cellular response to hypoxia	55/3193	155/18167	6.65e-08	6.65e-08	1.47e-05	Serpine1/Eln/Opa1/Fam162a/Kcnk2/Myocd/Ppargc1a/Egln3/B3gat1/Ndrg1/Slc8a1/Pparg/Kcnk3/Aqp3/Plau/Hyou1/Ptn/Il7/Phb2/Trem2/Acaa2/Pcmt1/Edn1/Pink1/Ccna2/Nol3/Prkce/Endog/Slc2a4/Eno1/Adam8/Ankrd1/Fas/Cpeb1/Higd1a/Vegfa/Mst1/Stub1/Icam1/Stc2/Sdhd/Npepps/Vldlr/Cbs/Rgcc/Ak4/Mfn2/Bdkrb2/Tigar/ENSRNOG00000058249/AABR07021812.1/Egln1/Atp5pb/Kcnd2/Hilpda	55	17	38	Process
GO:0030315	T-tubule	29/3193	62/18167	1.08e-07	1.08e-07	2.25e-05	Kcnj12/Atp1b1/Akap6/Kcnj3/Cav3/Casq1/Atp1a2/Slc8a1/Capn3/Adra1a/Ank2/Got2/Scn5a/Cdh2/Prkce/Rtn2/Slc2a4/Esr1/Prkar2a/Ryr1/Fxyd1/Scn1b/Kcnj11/Atp1a1/Cacna2d1/Kcnj5/Vdr/Adra1b/Kcnd2	29	1	28	Component
GO:0006635	fatty acid beta-oxidation	24/3193	47/18167	1.69e-07	1.69e-07	3.34e-05	Acads/Hsd17b10/Acat1/Acadm/Slc27a2/Cpt1b/Hadh/Hadhb/Scp2/Auh/Abcd4/Pex7/Cpt2/Fabp3/Acaa2/Bdh2/Hsd17b4/Acadvl/Acadsb/Hadha/Echdc2/Lep/Echs1/Eci2	24	2	22	Process
GO:0006120	mitochondrial electron transport, NADH to ubiquinone	17/3193	27/18167	1.96e-07	1.96e-07	3.68e-05	Ndufaf1/Ndufa8/Dld/Rnf139/Ndufs3/Ndufs1/Ndufc2/Ndufb8/Coq9/Ndufa10l1/Ndufs8/Ndufv1/Ndufb6/Ndufs7/Ndufv2/Bdnf/ENSRNOG00000062531	17	0	17	Process
GO:0031674	I band	15/3193	22/18167	2.24e-07	2.24e-07	3.74e-05	Mypn/Mtm1/Casq1/Actc1/Cryab/Kat2b/Ankrd2/Ankrd23/Ankrd1/Klhl40/Ryr1/Myl3/Cfl2/Myzap/Tcap	15	0	15	Component
GO:0051537	2 iron, 2 sulfur cluster binding	15/3193	22/18167	2.24e-07	2.24e-07	3.74e-05	Iscu/Cmahp/Sdhb/Ndufs1/Isca2/Fdx1/Fxn/Aox1/Ciapin1/Fech/Uqcrfs1/Isca1/Cisd3/Aifm3/Ndufv2	15	3	12	Function
GO:0006103	2-oxoglutarate metabolic process	12/3193	15/18167	2.29e-07	2.29e-07	3.74e-05	Dlst/Ogdh/Dld/Idh3b/Idh3a/Got2/Idh2/Got1/Phyh/Kyat3/Idh3g/Gpt2	12	0	12	Process
GO:0005763	mitochondrial small ribosomal subunit	16/3193	25/18167	3.27e-07	3.27e-07	4.91e-05	Mrps18b/Mrps14/Mrps7/Mrps15/Mrps2/Mrps34/Mrps9/Mrps27/Mrps18a/Mrps12/Dap3/Mrpl16/Mrps10/Mrps28/Mrpl42/Mrps22	16	0	16	Component
GO:0032543	mitochondrial translation	16/3193	25/18167	3.27e-07	3.27e-07	4.91e-05	Mrps18b/Ptcd1/Noa1/Iars2/Mrps14/Mrps7/Lars2/Mrpl47/Mrpl43/Mrps34/Mrpl16/Fastkd2/Qrsl1/Mrps28/Gatb/Gatc	16	0	16	Process
GO:0051287	NAD binding	25/3193	52/18167	4.18e-07	4.18e-07	6.05e-05	Hsd17b10/Parp1/Aldh9a1/Dld/Idh3b/Hibadh/Mdh1/Me1/Idh3a/Ldhb/Ldha/Idh2/Bdh2/Aox1/Sord/Me3/Aldh1a1/Ndufv1/Gapdh/Aldh5a1/Hadha/Gpd1l/Nnt/Idh3g/Gpd1	25	1	24	Function
GO:0031305	integral component of mitochondrial inner membrane	19/3193	34/18167	5.29e-07	5.29e-07	7.37e-05	Coq2/Cox18/Mpc2/Timm17a/Tmpo/Mcub/Etfdh/Oxa1l/Agk/Mpc1/Ghitm/Timm23/Ccdc51/Tmem177/AC140988.1/Sfxn4/Sfxn5/Apoo/Cox11	19	2	17	Component
GO:0016529	sarcoplasmic reticulum	24/3193	50/18167	7.38e-07	7.38e-07	9.91e-05	Atp2a2/Sgcd/Akap6/Jph1/Hk2/Casq1/Jph2/Sln/Tmem38a/Thbs4/Trdn/Fabp3/Nol3/Agl/Casq2/Ryr2/Slc2a4/Ank1/Akt2/Gstm2/Ryr1/Pygm/Mtmr12/Cacna2d1	24	2	22	Component
GO:0030150	protein import into mitochondrial matrix	12/3193	16/18167	7.69e-07	7.69e-07	9.96e-05	Timm44/Tomm40l/Pam16/Grpel1/Timm17a/Dnajc15/Timm21/Tomm40/Timm23/AC140988.1/Timm50/Romo1	12	0	12	Process
GO:0005758	mitochondrial intermembrane space	32/3193	78/18167	9.81e-07	9.81e-07	0.000122887	Ak2/Opa1/Trap1/Ndufa8/Suox/Aifm1/Timm10/Immt/Stoml2/Timm8b/Cycs/Coa7/Micu2/Agk/Ndufs1/Star/Pink1/Ciapin1/Sirt5/Park7/Clpb/Timm23/Thop1/Them4/Txnip/Chchd4/ENSRNOG00000025909/Chchd10/Ndufb7/Micu1/Timm8a1/ENSRNOG00000069157	32	2	30	Component
GO:0009083	branched-chain amino acid catabolic process	10/3193	12/18167	1.3e-06	1.3e-06	0.000157287	Dld/Hibadh/Ivd/Bckdhb/Auh/Dbt/Kat8/Bckdha/Bcat2/Hibch	10	0	10	Process
GO:0005901	caveola	35/3193	91/18167	1.89e-06	1.89e-06	0.000222418	Emp2/Sele/Atp1b1/Akap6/Rangrf/Cav3/RGD1565355/Slc2a1/Atp1a2/Cavin4/Slc2a3/Hck/Adra1a/Pacsin2/Ldlr/Plpp1/Asah2/Erbb4/Scn5a/Plvap/Neu3/Lipe/Fxyd1/Cdh15/Insr/Atp1a1/Mlc1/Bves/Hk1/F2r/Bmpr1a/Vdr/Cav2/Adra1b/Kcnd2	35	11	24	Component
GO:0006631	fatty acid metabolic process	33/3193	84/18167	2.13e-06	2.13e-06	0.000242557	Hsd17b10/Acsf2/RGD1565355/Acot11/Lypla1/Pparg/Cryl1/Acot2/Cpt1b/Acsl1/Fabp4/Cyp2e1/Fabp3/Acsf3/Gpam/Ankrd23/Pla2g5/Crat/Amacr/Fa2h/Acsl4/Gnpat/Cyp1a1/Acadsb/Them4/Ppara/Mecr/Acot4/Alkbh7/Echdc3/Aoah/Sc5d/Eci2	33	8	25	Process
GO:0006734	NADH metabolic process	11/3193	15/18167	3.31e-06	3.31e-06	0.000365625	Mdh2/Dlst/Ogdh/Idh3b/Mdh1/Idh3a/Gpd1l/Vcp/Nudt13/Idh3g/Gpd1	11	0	11	Process
GO:0001819	positive regulation of cytokine production	30/3193	75/18167	3.95e-06	3.95e-06	0.000424462	Agpat1/P2rx7/Glmn/Il15/Irak3/Il1b/RGD1565355/Itk/Casp1/Pla2r1/Lgals9/Slc11a1/Il33/Optn/Agtr1a/Kat2a/Gapdh/Dnlz/Gata3/Agpat2/Dlk1/Nfam1/Rgcc/Irf3/Lep/AABR07030773.1/Clec9a/Clec4e/Tnf/Hilpda	30	22	8	Process
GO:0007507	heart development	84/3193	300/18167	4.49e-06	4.49e-06	0.000469133	Traf3ip2/Gja1/Tbx5/Pkp2/Txnrd2/Tbx1/Adcy5/Smyd2/Myocd/Rxrg/Mb/Ppp2ca/Dnah11/Mthfd1/Smyd1/Nppb/Pparg/Aplnr/Acadm/Gata4/Slc25a4/Ccdc39/Alpk3/Ptn/Casp8/Epor/Adamts6/Wt1/Erbb4/Csrp3/Vcam1/Edn1/Rbm20/Ifitm2/Tead1/Bbs7/Mical2/Sox18/Pdlim5/Tnni3/Agtr1a/Ntrk3/Sod2/Pde2a/Sypl2/Map2k2/Kcnq1/Nkx2-5/Gys1/Vegfb/Ppara/Frem2/Id1/Id3/Sox17/Vldlr/Ptcd2/Acvrl1/Acan/Hspb7/Ptpn11/Myl2/Pam/Tnnt2/Xirp2/Mterf4/Cdkl1/Ox…	84	27	57	Process
GO:0055013	cardiac muscle cell development	15/3193	26/18167	4.98e-06	4.98e-06	0.000505676	Sgcb/Sgcd/Lrrc10/Cav3/Slc8a1/Alpk3/Actn2/Vegfa/Nkx2-5/Myh6/Xirp1/Myo18b/Asb2/Met/Tcap	15	2	13	Process
GO:0005977	glycogen metabolic process	18/3193	35/18167	5.21e-06	5.21e-06	0.000515321	Gsk3b/Phka1/Pygb/Ugp2/Ppp1r3e/Agl/Gnmt/Ppp1r3c/Ppp1ca/Gys1/Pygm/Lepr/Phkb/Stk40/Nhlrc1/Ppp1r1a/Epm2a/Gaa	18	2	16	Process
GO:0002027	regulation of heart rate	20/3193	42/18167	7.19e-06	7.19e-06	0.000675834	Cav3/Slc8a1/Hcn4/Ank2/Irx5/Mybpc3/Scn5a/Snta1/Casq2/Myh7/Ryr2/Kcnq1/Hrc/Myh6/Gpd1l/Tnni3k/Pde4d/Bves/Dmd/Popdc2	20	0	20	Process
GO:0006936	muscle contraction	23/3193	52/18167	7.19e-06	7.19e-06	0.000675834	Tmod1/Slmap/Myom2/Mybpc3/Tbx20/Tpm2/Myh7/Actn2/Tpm1/Tnni3/Tnni2/Ryr1/Myl3/Tmod4/Myh6/Scn7a/Tmod3/Lmod3/Myom3/Tnnt2/Lmod2/Myom1/Myh2	23	4	19	Process
GO:0001666	response to hypoxia	78/3193	277/18167	7.74e-06	7.74e-06	0.000709907	Abat/Atp1b1/Adora1/Myocd/Ppargc1a/Mb/Il1b/Egln3/Nr4a2/Txn2/Cav3/Angpt1/Hk2/Ccl2/Slc2a1/Casp1/Angptl4/Apold1/Nppb/Slc8a1/Il18/Ldlr/Acot2/Ada/Hmbs/Plau/Cryab/Hyou1/Pkm/Epor/Postn/Ajuba/Ldha/Nox4/Vcam1/Edn1/Hspd1/Hp/Nol3/Angpt2/Ryr2/Ucp2/Akt2/Plat/Sod2/Prkcq/Fas/Cyp1a1/Vegfa/Plekhn1/Ascl2/Pin1/Ryr1/Icam1/Pygm/Vegfb/Ppara/Lepr/Acsl6/Vldlr/Alkbh5/Acvrl1/Insr/Pam/Lep/Pnmt/Lonp1/Kdr/Hk1/Bdnf/Eng/Arg2/Al…	78	30	48	Process
GO:0086004	regulation of cardiac muscle cell contraction	11/3193	16/18167	8.89e-06	8.89e-06	0.00077729	Adora1/Akap6/Atp1a2/Gata4/Ank2/Scn5a/Casq2/Adrb1/Fxyd1/Atp1a1/Pde4d	11	0	11	Process
GO:0086005	ventricular cardiac muscle cell action potential	11/3193	16/18167	8.89e-06	8.89e-06	0.00077729	Pkp2/Kcne1/Cav3/Kcnh2/Ank2/Scn5a/Snta1/Ryr2/Kcnq1/Gpd1l/Kcne2	11	1	10	Process
GO:0032869	cellular response to insulin stimulus	47/3193	145/18167	1.01e-05	1.01e-05	0.000865969	Serpine1/Ywhag/Ppat/Insig2/Parp1/Lpin1/Ppp2ca/Srsf5/RGD1565355/Cdk2/Ccl2/Trib3/Wdtc1/Pparg/Pkm/Ghrhr/Sgk1/Kat2b/C2cd5/Star/Gpam/Apobec1/Sorbs1/Got1/Rab13/Slc25a33/Slc2a4/Ucp2/Gstp1/Akt2/Pik3r1/Hmgcs2/Cpeb1/Ceacam1/Pnpla3/Acsl6/Vldlr/Insr/Hprt1/Lep/Grb14/Alas1/Errfi1/Gpt2/Inhbb/Gck/Ccnd2	47	16	31	Process
GO:0030017	sarcomere	20/3193	43/18167	1.12e-05	1.12e-05	0.000937583	Mtm1/Arhgef25/Lrrc10/Abra/Actc1/Tmod1/Mybpc3/Ankrd2/Myh7/Ryr2/Acta1/Actn2/Tnni3/Habp4/Mtmr12/Fhod3/Tnnt2/Lmod2/AABR07051450.1/Myom1	20	2	18	Component
GO:0044325	ion channel binding	47/3193	146/18167	1.24e-05	1.24e-05	0.0010059	Fhl1/Cabp1/Atp2a2/Fgf12/Kcne1/Akap6/Rangrf/Ppp2ca/Cav3/Snap25/Vdac1/Cntnap2/Slc8a1/Schip1/Rims1/Ank2/Trdn/Bag2/Hap1/Scn5a/Epn1/Snta1/Ryr2/Actn2/Kcnip2/Ank1/Herpud1/Hsp90ab1/Kcnq1/Hrc/Scn1b/Kcnj11/Abcc8/Gpd1l/Scn4b/Kcne2/Rnf207/Pde4d/Fgf13/Kcnb1/Homer1/Kcnc1/Ywhah/Fmr1/Rapgef3/Tcaf2/Tcap	47	8	39	Function
GO:0060307	regulation of ventricular cardiac muscle cell membrane repolarization	12/3193	19/18167	1.26e-05	1.26e-05	0.0010059	Gja1/Kcne1/Cav3/Kcnh2/Ank2/Scn5a/Snta1/Kcnq1/Scn1b/Scn4b/Kcne2/Cacna2d1	12	1	11	Process
GO:0042407	cristae formation	10/3193	14/18167	1.39e-05	1.39e-05	0.00106808	Apool/Oma1/Immt/Samm50/Chchd3/Letm1/Afg3l2/Afg3l1/Micos13/Apoo	10	0	10	Process
GO:2000649	regulation of sodium ion transmembrane transporter activity	10/3193	14/18167	1.39e-05	1.39e-05	0.00106808	Fgf12/Rangrf/Cav3/Ptpn3/Fxyd5/Fxyd1/Scn1b/Gpd1l/Scn4b/Ywhah	10	1	9	Process
GO:0002026	regulation of the force of heart contraction	13/3193	22/18167	1.52e-05	1.52e-05	0.00114061	Pebp1/Atp2a2/Prkca/Atp1a2/Slc8a1/Csrp3/Glrx3/Myh7/Myl3/Myh6/Atp1a1/Myl2/Gaa	13	0	13	Process
GO:0005741	mitochondrial outer membrane	44/3193	135/18167	1.64e-05	1.64e-05	0.0011975	Rtn4ip1/Gja1/Pebp1/Opa1/Dnm1l/Akap1/Maoa/Lpin1/Fam210b/Hk2/Vdac1/RGD1311251/Cpt1b/Acsl1/Hadhb/Slc25a4/Cyb5b/Samm50/Pgrmc1/Sh3glb1/Phb2/Vdac2/Gpam/Pink1/Pla2g2a/Agpat4/Tomm40/Acsl4/Vamp1/Vdac3/Pde2a/Nipsnap2/Mavs/Acsl6/Mief2/Armcx4/Dmd/Mfn2/Armcx1/Hk1/Bcl2a1/Tigar/AABR07001519.1/Mtch2	44	8	36	Component
GO:0055010	ventricular cardiac muscle tissue morphogenesis	14/3193	25/18167	1.66e-05	1.66e-05	0.0011975	Pkp2/Mybpc3/Myh7/Tpm1/Tnni3/Smad7/Tnnc1/Myl3/Col11a1/Myh6/Ptcd2/Myl2/Tnnt2/Foxc2	14	3	11	Process
GO:0051881	regulation of mitochondrial membrane potential	15/3193	28/18167	1.69e-05	1.69e-05	0.00119965	Adora2a/Prdx3/Ndufs4/Ndufs1/Ppa2/Pink1/Mul1/Slc25a33/Ucp2/Park7/Sod2/Tusc2/Pycr1/Bco2/AABR07001519.1	15	2	13	Process
GO:0006629	lipid metabolic process	42/3193	128/18167	2.11e-05	2.11e-05	0.0014681	Bdh1/Atp5f1b/ENSRNOG00000003228/Mgst3/Lpin1/Acss3/Il1rn/Adhfe1/Oma1/Angptl4/Acox1/Hmgcl/Bckdhb/Ldlr/St3gal5/Acsl1/Acp3/Fah/Ptges2/Aox1/Dgat2/Atp5f1a/Akr7a2/Apoe/Cidea/Acsl4/Alox15/Pc/Trpv1/Lcat/Slc16a1/Bcat2/Fads6/Dpep2/Plb1/Ptpn11/Ttc39b/Lep/Apod/Gpx1/Gde1/Mgst2	42	13	29	Process
GO:0009725	response to hormone	35/3193	100/18167	2.16e-05	2.16e-05	0.00147788	Bdh1/Mb/Txn2/Steap2/H3f3a/Cntnap2/Acat1/Hcn2/Adra1a/Me1/Acadm/Ldlr/Acot2/Ghrl/Hmbs/Hadh/Agl/Cox5b/Fhl2/Sord/Uqcrfs1/Reln/Vldlr/Insr/Oxct1/Lonp1/AABR07006030.1/Foxc2/Bdnf/Gpx1/Arg2/Snrpn/Adra1b/Crym/Socs3	35	6	29	Process
GO:0005865	striated muscle thin filament	8/3193	10/18167	2.9e-05	2.9e-05	0.00184745	Tmod1/Acta1/Tmod4/Fhod3/Tmod3/Lmod3/Tnnt2/Lmod2	8	1	7	Component
GO:0006390	mitochondrial transcription	8/3193	10/18167	2.9e-05	2.9e-05	0.00184745	Tfam/Tfb2m/Tefm/Twnk/Slc25a33/Ppargc1b/Mrpl12/Mterf4	8	0	8	Process
GO:0033539	fatty acid beta-oxidation using acyl-CoA dehydrogenase	8/3193	10/18167	2.9e-05	2.9e-05	0.00184745	Acads/Gcdh/Ivd/Etfdh/Acadm/Acadl/Etfa/Acadvl	8	0	8	Process
GO:0042776	mitochondrial ATP synthesis coupled proton transport	8/3193	10/18167	2.9e-05	2.9e-05	0.00184745	Atp5po/Atp5f1b/Stoml2/Atp5f1d/Atp5f1a/Taf3/Atp5mg/Atp5pb	8	0	8	Process
GO:0003779	actin binding	70/3193	254/18167	4.72e-05	4.72e-05	0.00295759	Ywhag/Shroom3/Limch1/Spta1/Vash2/Lrrc10/Pawr/Sptb/Ablim2/Abra/Synpo2l/Wipf3/Tmod1/Dixdc1/S100a4/Dmtn/Mybpc3/Myo7a/Myo5b/Nod2/Map1a/Phactr1/Csrp3/Anln/Myoz2/Synpo2/Add2/Mical2/Pdlim5/Myo16/Enc1/Nrap/Tpm2/Pfn2/Tpm1/Tnni3/Ssh3/Myoz3/Scnn1a/Inppl1/Tnni2/Ceacam1/Fxyd5/Gcsam/Shroom2/Spire1/Hook1/Ophn1/Inf2/Enah/Fam107a/Tnnt2/Cap2/Lmod2/Impact/Dmd/AABR07036550.1/Myo18b/Pdlim4/Shank3/Ywhah/AABR07001519.1…	70	22	48	Function
GO:0050901	leukocyte tethering or rolling	12/3193	21/18167	5.17e-05	5.17e-05	0.00318784	Selplg/Sele/Sell/Selp/Madcam1/Vcam1/Add2/Podxl2/Spn/Lep/Gcnt1/Tnf	12	7	5	Process
GO:0005777	peroxisome	40/3193	125/18167	6.2e-05	6.2e-05	0.00376149	Ddo/Plaat1/Dnm1l/Mpv17l/Acat1/Acox1/Pipox/Hmgcl/Slc27a2/Scp2/Abcd4/Pex7/Idh2/Mlycd/Pex11a/Hsd17b4/Mul1/Tkt/Zadh2/Gstk1/Hsdl2/Pxmp4/Ephx2/Phyh/Crat/Dhrs4/Amacr/Acsl4/Gnpat/Isoc1/Prdx5/Plaat3/Depp1/Mavs/Cd33/Pxmp2/Acot4/Pex19/Nudt19/Eci2	40	8	32	Component
GO:0031314	extrinsic component of mitochondrial inner membrane	10/3193	16/18167	7.89e-05	7.89e-05	0.00470924	Coq5/Opa1/Noa1/Pam16/Ndufaf5/Coq3/Coq6/Coq7/Acadvl/Coq8a	10	0	10	Component
GO:0005978	glycogen biosynthetic process	11/3193	19/18167	9.14e-05	9.14e-05	0.00536893	Ugp2/Acadm/Gyg1/Agl/Ppp1r3c/Akt2/Gys1/Nhlrc1/Epm2a/Gbe1/Gck	11	0	11	Process
GO:0045471	response to ethanol	60/3193	214/18167	9.4e-05	9.4e-05	0.0054352	Gabbr1/Pebp1/Dnmt3l/Atp5mc3/Bdh1/Eif4g1/Abat/Prkca/Il1b/Slc10a1/Cdk2/Dbh/Ccl2/Nr0b2/Ggh/Nfkbia/Actc1/Ldlr/S100a8/Got2/Casp8/Cyp2e1/Arsa/Pcmt1/Vcam1/Star/Atp5mc2/Apobec1/Mgmt/Atp5f1a/Slc2a4/Aldh1a1/Fech/Gstp1/Apoe/Tufm/Ntrk3/Pik3r1/Hmgcs2/Fas/Gata3/Tbxa2r/Icam1/Avp/Reln/Ppara/Rgs7/Insr/Acad10/Oxct1/Lep/Pnmt/Phb/Adcyap1/Cdc45/Pemt/Alas1/ENSRNOG00000056728/Ccnd2/Tnf	60	29	31	Process
GO:0009409	response to cold	22/3193	56/18167	0.000102768	0.000102768	0.00585303	Plac8/Ppargc1a/Rbm3/Acot11/Pparg/Immt/Acadm/Il18/Slc25a27/Casp8/Acadl/Hspd1/Adrb1/Gmpr/Ucp2/Acadvl/Sod2/Vegfa/Impdh1/Rgs7/Pnmt/Dio2	22	8	14	Process
GO:0031072	heat shock protein binding	25/3193	68/18167	0.00012714	0.00012714	0.00713301	Tfam/Itgb2/Mettl22/Adora1/Dlst/Ogdh/Ssuh2/Fkbp4/Nfkbia/Faf1/Pdxp/Bag2/Mettl21a/Eno1/Hspa5/Hspa9/Stub1/Hsp90ab1/Kcnj11/Camkmt/Cdc37/Spn/Hspa1l/AABR07001519.1/Pacrg	25	6	19	Function
GO:0033017	sarcoplasmic reticulum membrane	14/3193	29/18167	0.000142468	0.000142468	0.00787544	Atp2a2/Casq1/Klhl41/Jph2/Sln/Tmem38a/Trdn/Rtn2/Ryr2/Reep5/Ryr1/Hrc/Dhrs7c/Camk2b	14	0	14	Component
GO:0045121	membrane raft	77/3193	295/18167	0.00014485	0.00014485	0.00789108	Gabbr1/Gja1/Itgb2/P2rx7/Adam1a/Kcne1/Hpse/Adcy5/Emp2/Sele/Gsk3b/Atp5f1b/Prkca/Sgca/AABR07038019.1/Baalc/Ppp2ca/Birc3/Cav3/Angpt1/RGD1565355/Snap25/Vdac1/Efnb1/Slc2a1/Bsg/Gja3/Mme/Stoml2/Plpp1/Cd28/Slc25a4/Ank2/Asah2/Casp8/Ldhb/Vdac2/Erbb4/Hspd1/Ret/Mal/Mall/Sorbs1/Pllp/Zap70/Atp5f1a/Slc2a4/Eno1/Park7/Cblc/Fas/Pde2a/Lamtor1/Cd79a/Kcnq1/Icam1/Rgs7/Nfam1/Gnas/Rgs16/Ntsr1/Atp1a1/Mlc1/Tlr1/Slc25a5/Cpe…	77	29	48	Component
GO:0000266	mitochondrial fission	10/3193	17/18167	0.000161432	0.000161432	0.0081303	Dnm1l/Lpin1/Mtfp1/Gdap1/Pink1/Mul1/Mtfr1l/Mtfr1/Cox10/AABR07001519.1	10	0	10	Process
GO:0051560	mitochondrial calcium ion homeostasis	10/3193	17/18167	0.000161432	0.000161432	0.0081303	Immt/Mcub/Anxa6/Micu2/1600014C10Rik/Maip1/Letm1/Afg3l2/Micu1/Mfn2	10	1	9	Process
GO:0061049	cell growth involved in cardiac muscle cell development	10/3193	17/18167	0.000161432	0.000161432	0.0081303	Gsk3b/Myocd/Map2k4/Nppb/Adra1a/Gata4/Pdlim5/Myl2/AABR07006724.1/Adra1b	10	0	10	Process
GO:0086091	regulation of heart rate by cardiac conduction	16/3193	36/18167	0.00016489	0.00016489	0.0081303	AABR07044900.1/Pkp2/Kcne1/Hcn4/Kcnh2/Ank2/Dsp/Scn5a/Dsg2/Kcnq1/Scn1b/Scn4b/Kcne2/Cacna2d1/Kcnj5/Dsc2	16	1	15	Process
GO:0002931	response to ischemia	25/3193	69/18167	0.000166425	0.000166425	0.0081303	Gja1/Rcan1/Uchl1/Ppargc1a/Cav3/Aifm1/Hk2/Gjb2/Cycs/Ppif/Hyou1/Trem2/Mlycd/Hspd1/Pink1/Nol3/Sirt5/Stub1/Kcnj11/Acad10/Bves/Hk1/Tigar/Panx2/Map2k3	25	3	22	Process
GO:0007517	muscle organ development	18/3193	43/18167	0.000167207	0.000167207	0.0081303	Fhl1/Tbx1/Sgcb/Jph1/Usp2/Cavin4/Ky/Unc45b/Cryab/Chkb/Csrp3/Mkx/Trim72/Id3/Dmd/AABR07051450.1/Fxr1/Met	18	4	14	Process
GO:1990573	potassium ion import across plasma membrane	18/3193	43/18167	0.000167207	0.000167207	0.0081303	Slc12a8/Kcnj12/Atp1b1/Kcnj3/Atp1a2/Hcn2/Hcn4/Kcnh2/Slc12a7/Slc12a5/Atp1a3/Kcnq1/Kcnj14/Kcnj11/Kcne2/Atp1a1/Kcnj5/Slc12a3	18	3	15	Process
GO:0022904	respiratory electron transport chain	12/3193	23/18167	0.000167967	0.000167967	0.0081303	Ppargc1a/Sdhb/Etfdh/Ndufs4/Sdha/Etfa/Pink1/Coq7/Uqcrfs1/Sod2/Immp2l/Ndufa5	12	0	12	Process
GO:0008757	S-adenosylmethionine-dependent methyltransferase activity	11/3193	20/18167	0.000170871	0.000170871	0.0081303	N6amt1/Carnmt1/Pcmt1/Prmt3/Gnmt/Armt1/Gamt/Pnmt/Mettl27/Prmt8/Pemt	11	0	11	Function
GO:0060047	heart contraction	11/3193	20/18167	0.000170871	0.000170871	0.0081303	Dnm1l/Kcne1/Sgcd/Rangrf/Actc1/Trdn/Sgcg/Tnni3/Nkx2-5/Myl2/Gpx1	11	0	11	Process
GO:0051087	chaperone binding	33/3193	102/18167	0.000208504	0.000208504	0.00971187	Dnajb5/Timm44/Mdh2/Sdf2l1/Ahr/Dlst/Ogdh/Tg/Grpel1/Atp1a2/Timm10/Hyou1/Dnaja4/Bag2/Dnajb4/Hspd1/Hspa9/Vwf/Stub1/Atp1a3/Bag3/Hspb6/Stip1/Dnajb3/Atp1a1/Usp13/Cdc37/Rnf207/Gnb5/Ahsa1/Amfr/AABR07001519.1/Pacrg	33	3	30	Function
GO:0006006	glucose metabolic process	24/3193	66/18167	0.000209277	0.000209277	0.00971187	Oas1a/Pdk1/Pgm2/Pdk2/Hk2/Oma1/Pdhb/Wdtc1/Pgm1/Dlat/Pkm/Tpi1/Akt2/Pik3r1/Inppl1/Kcnq1/Kcnj11/Pdha1/Lep/Apod/ENSRNOG00000056728/Gck/Cbr2/Tnf	24	4	20	Process
GO:0005753	mitochondrial proton-transporting ATP synthase complex	8/3193	12/18167	0.000227751	0.000227751	0.0101917	Atp5po/Atp5f1b/Atp5f1d/Atp5f1a/Taf3/Atp5mk/Atp5mg/Atp5pb	8	0	8	Component
GO:0006119	oxidative phosphorylation	8/3193	12/18167	0.000227751	0.000227751	0.0101917	Ak2/Tefm/Fxn/Cox6a2/Nipsnap2/Cox6b1/Chchd10/Cox7b	8	0	8	Process
GO:0015986	ATP synthesis coupled proton transport	8/3193	12/18167	0.000227751	0.000227751	0.0101917	Atp5mc3/Atp5po/Atp5f1d/Atp5mc2/Atp5f1a/Taf3/Atp5mg/Atp5pb	8	0	8	Process
GO:0120162	positive regulation of cold-induced thermogenesis	31/3193	95/18167	0.000269634	0.000269634	0.011924	Gja1/Plac8/Esrrg/Fh/Lpin1/Ppargc1a/RGD1565355/Dbh/Oma1/Sln/Il18/Ghrl/Acsl1/Hadh/Fabp4/Cpt2/Acadl/Adrb1/Ppargc1b/Ucp2/Prkab2/Vegfa/Zbtb7b/Lepr/Gnas/Lep/Mfn2/Elovl6/Adcyap1/Pemt/Dio2	31	9	22	Process
GO:0006744	ubiquinone biosynthetic process	9/3193	15/18167	0.000284699	0.000284699	0.0120735	Coq5/Coq2/Coq3/Coq6/Coq9/Coq7/Coq10a/Pdss2/Coq8a	9	0	9	Process
GO:0030061	mitochondrial crista	9/3193	15/18167	0.000284699	0.000284699	0.0120735	Opa1/Akap1/Tmem70/Cyp11a1/Fdx1/Hspd1/Star/Phb/Bdnf	9	1	8	Component
GO:0014850	response to muscle activity	15/3193	34/18167	0.000290413	0.000290413	0.0120735	Opa1/Ppargc1a/Mtfp1/Prkaa2/Capn3/Got2/Postn/Atp5f1a/Ryr2/Akt2/Perm1/Fndc5/Mfn2/Adssl1/AABR07001519.1	15	2	13	Process
GO:0019899	enzyme binding	101/3193	416/18167	0.000296688	0.000296688	0.0120735	Hmga1/Timm44/Pebp1/Dnmt3l/Atp2a2/Adora2a/Nme2/Uhmk1/Parp1/Prkca/Ephx1/Tuba4a/ENSRNOG00000004036/Ddc/Plcb1/Akap6/Vapb/Ppp2ca/Ar/Cav3/Pawr/Calu/Cntnap2/Thrb/Timm17a/Trib3/Nfkbia/Acat1/Plscr4/Capn3/Pparg/Slc27a2/H2ax/Cycs/Slc25a4/Trak2/Ank2/Gcsh/Got2/Fdx1/Pex7/Cyp2e1/Lgals9/Sirt3/Nod2/Plce1/Hspd1/Scn5a/Golga7b/Fxn/Cdh2/Prkce/Ryr2/Eno1/Mcm10/Prkab2/Pde4dip/Ank1/Park7/Hspa5/Dym/Ppp1r3c/Gapdh/Gstm2/Sod…	101	22	79	Function
GO:0009060	aerobic respiration	11/3193	21/18167	0.000301923	0.000301923	0.0120735	Mdh2/Sdhb/Oxa1l/Sirt3/Atp5f1d/Fxn/Mtfr1l/Ndufs8/Mtfr1/Ndufs7/Cox10	11	0	11	Process
GO:0030552	cAMP binding	11/3193	21/18167	0.000301923	0.000301923	0.0120735	Hcn2/Hcn4/Cnga4/Pde2a/Prkar2a/Pde4a/Prkar1b/Pde4d/Bves/Popdc2/Rapgef3	11	2	9	Function
GO:0031430	M band	11/3193	21/18167	0.000301923	0.000301923	0.0120735	Klhl41/Cryab/Ank2/Myom2/Lrrc39/Fhl2/Ank1/Lmod3/Myom3/Lmod2/Myom1	11	0	11	Component
GO:0031672	A band	11/3193	21/18167	0.000301923	0.000301923	0.0120735	Ank2/Kat2b/Mybpc3/Ryr2/Ank1/Klhl40/Myl3/Myl2/Lmod3/Ppp1r12b/Myh2	11	0	11	Component
GO:0090201	negative regulation of release of cytochrome c from mitochondria	11/3193	21/18167	0.000301923	0.000301923	0.0120735	Opa1/Pam16/Ppif/Ghitm/Fxn/Nol3/Higd1a/Avp/Mfn2/Gpx1/AABR07001519.1	11	1	10	Process
GO:0010880	regulation of release of sequestered calcium ion into cytosol by sarcoplasmic reticulum	10/3193	18/18167	0.000306009	0.000306009	0.0121081	Akap6/Casq1/Trdn/Nol3/Casq2/Gstm2/Hrc/Dhrs7c/Pde4d/Dmd	10	0	10	Process
GO:0016491	oxidoreductase activity	39/3193	130/18167	0.000345004	0.000345004	0.0134719	Rtn4ip1/Bdh1/Tecrl/Maoa/Hsd17b10/Ndufaf5/Tp53i3/Aifm1/Etfdh/Coq6/Vat1l/Heph/Cyp2e1/Gfod1/Bdh2/Cyp26b1/Etfa/Aox1/Zadh2/Mical2/Hsdl2/4833439L19Rik/Mmachc/Nqo2/Uqcrfs1/D2hgdh/Sod2/Ch25h/Cyp1a1/Oxnad1/Il4i1/Dhrs1/Tecr/Pdpr/Aifm3/Cyp1b1/Cbr1/Sc5d/Sccpdh	39	12	27	Function
GO:0071277	cellular response to calcium ion	29/3193	88/18167	0.000347645	0.000347645	0.0134719	Trpm2/Rasal1/Rasa4/Ppp2ca/Lgmn/Prkaa2/Capn3/Ppif/Dmtn/Edn1/Scn5a/Cpne7/Endog/Adgrv1/Smpd1/Hspa5/Cpne6/Chp2/Alox15/Syt3/Syt9/Syt8/Ryr1/Cpne9/Fosb/Kcnb1/Slc25a23/Syt15/Inhbb	29	14	15	Process
GO:0006954	inflammatory response	77/3193	303/18167	0.000354309	0.000354309	0.0135261	Ccl7/Traf3ip2/Gper1/P2rx7/Ncf1/Nrros/Hpse/Kit/Ciita/Sele/Lias/Selp/Cxcl1/Cxcr3/Il15/Ptger1/Il1b/Mapkapk2/Nlrc4/Il1rn/Cntnap2/Ccl2/Nppb/Itgb6/Hcn2/Hck/Il18/Ccl3/Ndufs4/S100a8/Sgms1/Mecom/Lgals9/Nod2/Fut7/Csrp3/Slc11a1/Cyp26b1/Ccl19/Vnn1/Ccl22/Serpinb1a/Pla2g2a/Tcirg1/Ephx2/Adam8/Nkiras2/Park7/Agtr1a/Prkcq/Trpv1/Tnfrsf4/Tbxa2r/Tusc2/Irak2/Cxcl9/Cxcl11/Cd96/Tspan2/Cxcl13/Nfkbiz/Ido1/AABR07017241.1/C…	77	52	25	Process
GO:0016328	lateral plasma membrane	25/3193	72/18167	0.000356239	0.000356239	0.0135261	Gja1/Gna12/Cldn15/Atp1b1/Nsg1/Ptpro/Gjb2/Ppp2r1a/Scn5a/Nkd2/Dsg2/Rab13/Marveld2/Mpp7/Slc16a1/Kcnq1/Ceacam1/Lepr/Mtcl1/Atp1a1/Fgf13/Bves/Kcnb1/Fzd3/Cdc45	25	10	15	Component
GO:0007584	response to nutrient	38/3193	126/18167	0.000363478	0.000363478	0.0135771	Brca2/Bdh1/Il1b/Txn2/RGD1565355/Suox/Cyp11a1/Slc8a1/Hmgcl/Sfrp2/Bche/Acadm/Bckdhb/Acsl1/Pkm/Arsa/Ldha/Nod2/Vcam1/Star/Cd3e/Agl/Ryr2/Ercc1/Pik3r1/Hmgcs2/Acsl4/Gnpat/Tbxa2r/Bckdha/Lepr/Acsl6/Vldlr/Cyp1b1/Oxct1/Lep/Arg2/Pemt	38	14	24	Process
GO:0005750	mitochondrial respiratory chain complex III	7/3193	10/18167	0.000375643	0.000375643	0.0135771	Cyc1/Uqcrfs1/Uqcrb/Uqcrc1/Uqcrc2/Uqcr10/Uqcrq	7	0	7	Component
GO:0036444	calcium import into the mitochondrion	7/3193	10/18167	0.000375643	0.000375643	0.0135771	Opa1/Mcub/Micu2/Maip1/Afg3l2/Micu1/Slc25a23	7	1	6	Process
GO:0045822	negative regulation of heart contraction	7/3193	10/18167	0.000375643	0.000375643	0.0135771	Atp2a2/Adora1/Prkca/Atp1a2/Atp1a1/Pde4d/AABR07006724.1	7	0	7	Process
GO:0046933	proton-transporting ATP synthase activity, rotational mechanism	7/3193	10/18167	0.000375643	0.000375643	0.0135771	Atp5po/Atp5f1b/Atp5f1d/Atp5f1a/Taf3/Atp5mg/Atp5pb	7	0	7	Function
GO:0001676	long-chain fatty acid metabolic process	13/3193	28/18167	0.000399357	0.000399357	0.0142387	RGD1565355/Slc27a2/Acot2/Acsl1/Cpt2/Cyp2e1/Acad9/Acsl4/Cyp1a1/Pnpla3/Acsl6/Pam/Acot4	13	6	7	Process
GO:0032868	response to insulin	36/3193	118/18167	0.000401524	0.000401524	0.0142387	Egr2/Bdh1/Insig2/Gsk3b/Srsf5/Ar/Srsf6/Slc2a1/Ggh/Sesn3/Hadh/Pkm/Got2/Ghrhr/Fabp3/Sorbs1/Klf15/Apoe/Akt2/Pik3r1/Prkcq/Hmgcs2/Inppl1/Kcnq1/Zbtb7b/Icam1/Abcc8/Ppara/Hadha/Abcc5/Insr/Lep/Pnmt/Igfbp3/Gcnt1/Socs3	36	8	28	Process
GO:0005916	fascia adherens	8/3193	13/18167	0.000500703	0.000500703	0.0173678	AABR07044900.1/Gja1/Dsp/Cdh2/Nrap/Tln2/Des/Xirp1	8	0	8	Component
GO:0031406	carboxylic acid binding	8/3193	13/18167	0.000500703	0.000500703	0.0173678	Hmgcl/Hmbs/Got2/Hif1an/Got1/Phyh/Pc/Aldh5a1	8	0	8	Function
GO:0000062	fatty-acyl-CoA binding	11/3193	22/18167	0.000508242	0.000508242	0.0173678	Acads/Gcdh/Hmgcl/Acadm/Scp2/Aldh6a1/Acadl/Acad9/Acadvl/Hadha/Eci2	11	0	11	Function
GO:0016226	iron-sulfur cluster assembly	11/3193	22/18167	0.000508242	0.000508242	0.0173678	Iscu/Abcb7/Isca2/Fxn/Glrx3/Ciapin1/Ciao2a/Isca1/Hspa9/Nfs1/Iba57	11	0	11	Process
GO:0009897	external side of plasma membrane	96/3193	398/18167	0.000522668	0.000522668	0.0176998	Csf2rb/RT1-M3-1/Fcer2/Itgb2/P2rx7/Il3ra/Cd80/Kit/Sele/Sell/Selp/Cxcr3/Mr1/Kcnj3/RGD1565355/Itga7/Itgb6/Csf3r/Ldlr/Cd163/Ada/Cd28/Lgals3/Clcn3/Spa17/Epor/Vcam1/Tnfrsf11a/Ccl19/Cd3d/Cd3e/Cd274/Hfe/B2m/Slc2a4/Mill1/Neu3/Cd74/Scart1/Pdcd1/Fas/Scnn1a/Trpv1/Cd9/Dlk1/Vwf/Tnfrsf4/Cd79a/Slc4a3/Ccr10/Ceacam1/Il9r/Icam1/Cd6/Itga10/Cxcl9/Clec14a/Lepr/Fcgr3a/Ccr8/RT1-N2/Insr/Asgr2/RT1-Bb/Osmr/Kcnj5/Spn/Cd33/C…	96	65	31	Component
GO:0055117	regulation of cardiac muscle contraction	10/3193	19/18167	0.00054445	0.00054445	0.0182713	Adora1/Cav3/Hcn4/Ank2/Ryr2/Smad7/Nkx2-5/Tnni3k/Rnf207/Adra1b	10	2	8	Process
GO:0090181	regulation of cholesterol metabolic process	9/3193	16/18167	0.000549264	0.000549264	0.0182713	Thrb/Ldlr/Acadl/Dgat2/Ephx2/Acadvl/Apoe/Dgkq/Ttc39b	9	3	6	Process
GO:0009055	electron transfer activity	13/3193	29/18167	0.000608079	0.000608079	0.0200503	Sdhc/Sdhb/Etfdh/Cycs/Ndufs1/Fdx1/Cyc1/Sdha/Etfa/Ciapin1/Nqo2/Acadsb/Cox7a2l2	13	0	13	Function
GO:1902600	proton transmembrane transport	27/3193	84/18167	0.000846008	0.000846008	0.0274349	Atp5f1b/Clcn4/Atp1a2/Atp6v0e2/Tmpo/Atp6v1d/Cox6c/Slc25a4/Cyb5b/Asic5/Atp6v1e1/Slc36a1/Slc9a3/Atp6v1e2/Slc9a2/Cox5b/Tcirg1/Ucp2/Uqcrfs1/Cox6a2/Atp1a3/Cox10/Nnt/Atp1a1/Slc25a5/Cox7b/Surf4	27	3	24	Process
GO:0006090	pyruvate metabolic process	7/3193	11/18167	0.000875828	0.000875828	0.0274349	Me1/Ldhb/Ldha/Me3/Pck2/Pc/Ldhal6b	7	1	6	Process
GO:0006107	oxaloacetate metabolic process	7/3193	11/18167	0.000875828	0.000875828	0.0274349	Mdh2/Mdh1/Got2/Got1/Pck2/Pc/Cs	7	1	6	Process
GO:0006122	mitochondrial electron transport, ubiquinol to cytochrome c	7/3193	11/18167	0.000875828	0.000875828	0.0274349	Cycs/Cyc1/Uqcrfs1/Uqcrb/Uqcrc1/Uqcr10/Uqcrq	7	0	7	Process
GO:0006851	mitochondrial calcium ion transmembrane transport	7/3193	11/18167	0.000875828	0.000875828	0.0274349	Vdac1/Mcub/Stoml2/Micu2/Letm1/Micu1/Slc25a23	7	1	6	Process
GO:0086009	membrane repolarization	7/3193	11/18167	0.000875828	0.000875828	0.0274349	Kcne1/Atp1b1/Kcnh2/Kcnip2/Kcnq1/Kcne2/Atp1a1	7	1	6	Process
GO:0071407	cellular response to organic cyclic compound	34/3193	114/18167	0.000897265	0.000897265	0.0277826	P2rx7/Serpine1/Eln/Il1b/Arl6ip5/Ccl2/Nfkbia/Pparg/Il18/Ccl3/Ptn/Fdx1/Casp8/Nod2/P2ry1/Star/Ccna2/Hsd17b4/Mgmt/Ankrd1/Akt2/Hmgcs2/Fas/Cyp1a1/Hsp90ab1/Pak4/Slc16a1/Cyp1b1/Foxf1/Alas1/Rapgef3/Inhbb/Hand2/Tnf	34	22	12	Process
GO:0050900	leukocyte migration	13/3193	30/18167	0.00090171	0.00090171	0.0277826	Selplg/Sele/Selp/Il1b/Dbh/Itga7/Madcam1/Add2/Icam1/Pde4d/Itga9/Cd34/Tnf	13	6	7	Process
GO:0005751	mitochondrial respiratory chain complex IV	10/3193	20/18167	0.00091803	0.00091803	0.0280555	Ndufa4/Cox6c/Cox5b/Uqcrfs1/Cox6a2/Cox6b1/Cox7c/Uqcrc2/Cox7a2l2/Cox7b	10	0	10	Component
GO:0007512	adult heart development	9/3193	17/18167	0.000985575	0.000985575	0.0290245	Gja1/Aplnr/Adra1a/Myh7/Nkx2-5/Myh6/Adra1b/Hand2/Tcap	9	0	9	Process
GO:0005536	glucose binding	8/3193	14/18167	0.000988344	0.000988344	0.0290245	Hk2/Ugp2/Slc2a3/Gyg1/Gys1/Hk1/ENSRNOG00000056728/Gck	8	2	6	Function
GO:0009062	fatty acid catabolic process	8/3193	14/18167	0.000988344	0.000988344	0.0290245	Lpin1/Acox1/Acadl/Pccb/Acadvl/Lep/Pcca/Eci2	8	0	8	Process
GO:0030239	myofibril assembly	8/3193	14/18167	0.000988344	0.000988344	0.0290245	Klhl41/Capn3/Tmod1/Tmod4/Myh6/Tmod3/Lmod3/Lmod2	8	2	6	Process
GO:0099173	postsynapse organization	8/3193	14/18167	0.000988344	0.000988344	0.0290245	Fzd9/Cnksr2/Ndrg1/Ndrg2/Shank1/Dnm3/Homer1/Sptbn2	8	3	5	Process
GO:0090023	positive regulation of neutrophil chemotaxis	12/3193	27/18167	0.00107947	0.00107947	0.0314548	Dnm1l/Sell/Il1b/C1qbp/Thbs4/Edn1/Lbp/Ccl19/Dapk2/Cd74/Ccl21/Cxcr2	12	9	3	Process
GO:0042594	response to starvation	21/3193	61/18167	0.00116285	0.00116285	0.0336237	Acads/Serpine1/Bdh1/Ppargc1a/Il1rn/Sstr3/Acat1/Pparg/Hmgcl/Acadm/Pdp2/Hp/Sorbs1/Hmgcs2/Gnpat/Nucb2/Insr/Oxct1/Adssl1/Adcyap1/Gpt2	21	7	14	Process
GO:0006096	glycolytic process	15/3193	38/18167	0.00119895	0.00119895	0.034403	Eno3/Ogdh/Hk2/Pkm/Pgam2/Tpi1/Eno1/Gapdh/Gpi/AABR07052523.1/Hk1/Pgam1/Pfkm/ENSRNOG00000058249/Gck	15	0	15	Process
GO:0008016	regulation of heart contraction	11/3193	24/18167	0.00127523	0.00127523	0.0363147	Gja1/Cav3/Thrb/Hcn4/Mybpc3/Cacna2d2/Gnao1/Hrc/Myh6/Tnnt2/Chrm2	11	0	11	Process
GO:0006811	ion transport	17/3193	46/18167	0.00138034	0.00138034	0.0390121	Cldn15/Dmac2l/Pdzd3/Clcn3/Lgals9/Fxn/Add2/Cnnm1/Pllp/Slc22a23/Slc12a5/Kcnn3/Fxyd5/Fxyd1/Kcnn1/Grik4/Slco3a1	17	6	11	Process
GO:0030593	neutrophil chemotaxis	23/3193	70/18167	0.001429	0.001429	0.0400861	Ccl7/Itgb2/Cxcl1/Prkca/Il1b/Ccl2/Bsg/Csf3r/Lgals3/Ccl3/S100a8/Cklf/Edn1/Ccl19/Ccl22/Cxcl9/Cxcl11/Cxcl13/Ccl21/Pde4d/Itga9/Fcgr2a/Cxcr2	23	18	5	Process
GO:0017080	sodium channel regulator activity	12/3193	28/18167	0.00158955	0.00158955	0.0442596	Fgf12/Rangrf/Cav3/Ptpn3/Snta1/Fxyd5/Fxyd1/Scn1b/Gpd1l/Scn4b/Fgf13/Ywhah	12	1	11	Function
GO:0006812	cation transport	15/3193	39/18167	0.00163533	0.00163533	0.04503	P2rx7/Chrne/Hcn4/Tmem63c/Slc22a1/Chrna1/P2rx5/Chrnd/Eif4e2/Trpm3/Panx2/Piezo1/Slc47a1/Slc24a3/Mmgt1	15	5	10	Process
GO:0006783	heme biosynthetic process	9/3193	18/18167	0.00166514	0.00166514	0.04503	Hmbs/Pgrmc1/Fxn/Tmem14c/Uros/Fech/Slc25a39/Cox10/Alas1	9	1	8	Process
GO:0006937	regulation of muscle contraction	9/3193	18/18167	0.00166514	0.00166514	0.04503	Atp2a2/Prkca/Atp1a2/Anxa6/Tnni3/Tnnc1/Tnni2/Hspb6/Tnnt2	9	1	8	Process
GO:0008631	intrinsic apoptotic signaling pathway in response to oxidative stress	9/3193	18/18167	0.00166514	0.00166514	0.04503	Pdk1/Arl6ip5/Rnf7/Uaca/Sod2/Diablo/Acad10/Cyp1b1/Gpx1	9	2	7	Process
GO:0002544	chronic inflammatory response	7/3193	12/18167	0.00178314	0.00178314	0.0461503	Gja1/Ccl2/S100a8/Vcam1/Vnn1/Spn/Bdnf	7	4	3	Process
GO:0003254	regulation of membrane depolarization	7/3193	12/18167	0.00178314	0.00178314	0.0461503	Fhl1/Fgf12/Rangrf/Hcn2/Hcn4/B2m/Ntsr1	7	2	5	Process
GO:0042775	mitochondrial ATP synthesis coupled electron transport	7/3193	12/18167	0.00178314	0.00178314	0.0461503	Ndufv3/Ndufa12/Dguok/Coq7/Ndufv1/Ndufb6/Mtch2	7	0	7	Process
GO:0055008	cardiac muscle tissue morphogenesis	7/3193	12/18167	0.00178314	0.00178314	0.0461503	Actc1/Tbx20/Ankrd1/Nkx2-5/Xirp2/Egln1/Tcap	7	0	7	Process
GO:0071313	cellular response to caffeine	7/3193	12/18167	0.00178314	0.00178314	0.0461503	Ppargc1a/Slc8a1/Tmem38a/Casq2/Ryr2/Gstm2/Ryr1	7	0	7	Process
GO:0006754	ATP biosynthetic process	8/3193	15/18167	0.00179251	0.00179251	0.0461503	Atp5po/Atp5f1b/Dmac2l/Slc25a13/Pkm/Dguok/Atp5f1d/Atp5f1a	8	0	8	Process
GO:0042308	negative regulation of protein import into nucleus	8/3193	15/18167	0.00179251	0.00179251	0.0461503	Cabp1/Akap1/Ppp2ca/Angpt1/RGD1565355/Pkia/Apod/Mdfic	8	3	5	Process
GO:0008076	voltage-gated potassium channel complex	22/3193	67/18167	0.00181255	0.00181255	0.0463489	Kcne1/Kcnk2/Kcna4/Kcnj3/Snap25/Cntnap2/Kcnh2/Eef1a2/Kcnv2/Kcnip2/Kcna2/Kcnc3/Kcnq1/Kcna7/Kcne2/Kcnj5/Amigo1/Kcnb1/Kcng2/Kcnmb4/Kcnc1/Kcnd2	22	3	19	Component
GO:0003009	skeletal muscle contraction	13/3193	32/18167	0.0018483	0.0018483	0.0469438	Atp2a2/Chrne/Myh7/Tnni3/Chrna1/Tnnc1/Chrnd/Eif4e2/Myh14/Tnni2/Homer1/Tcap/Tnf	13	3	10	Process
GO:0051015	actin filament binding	53/3193	207/18167	0.00228371	0.00228371	0.0576131	Shroom3/Spta1/Lrpprc/Sptb/Flnc/Ablim2/Flnb/Tmod1/Espn/Anxa6/Myom2/Myo6/Dmtn/Ajuba/Myo7a/Myo5b/Arpc5l/Vil1/Add2/Myo16/Nrap/Gas2/Tpm2/Myh7/Pstpip2/Actn2/Tpm1/Tnni3/Tln2/Tnnc1/Myh14/Tmod4/Micall2/Shroom2/Iqgap2/Myh6/Fhod3/Pknox2/Actr3b/Myom3/Xirp2/Xirp1/Cfl2/Dmd/Adssl1/Twf2/Nebl/Capza2/Myom1/Sptbn2/Sptbn5/Anxa8/Myh2	53	13	40	Function
GO:0071320	cellular response to cAMP	24/3193	77/18167	0.0025451	0.0025451	0.0637793	Serpine1/Kcne1/Atp5po/Akap1/Ahr/Akap6/Cyp11a1/Slc8a1/Hcn2/Hcn4/Il18/Fdx1/Dmtn/Wt1/Nox4/Star/Hspa5/Pde2a/Kcnq1/Cyp1b1/Pde4d/Gpd1/Rapgef3/Inhbb	24	9	15	Process
GO:0008137	NADH dehydrogenase (ubiquinone) activity	9/3193	19/18167	0.00267376	0.00267376	0.0659395	Ndufs3/Ndufs4/Ndufs1/Ndufb8/Ndufa10l1/Ndufs8/Ndufv1/Ndufs7/Ndufv2	9	0	9	Function
GO:0034698	response to gonadotropin	9/3193	19/18167	0.00267376	0.00267376	0.0659395	Cyp11a1/Fdx1/Mas1/Star/Icam1/Cbr1/Alas1/Fmr1/Inhbb	9	6	3	Process
GO:0071333	cellular response to glucose stimulus	32/3193	112/18167	0.00268393	0.00268393	0.0659395	Gper1/Serpine1/Opa1/Nme2/Ppargc1a/Il1b/Prkaca/Ppp2ca/Ccl2/Prkaa2/Plau/Gata4/Ghrhr/Pdk3/Trem2/Nox4/Vcam1/Twnk/Star/Endog/Ucp2/Pck2/Fas/Icam1/Kcnj11/Wdr35/AABR07035839.1/Mfn2/Kcnb1/Gpx1/Met/Zbtb20	32	11	21	Process
GO:0050660	flavin adenine dinucleotide binding	22/3193	69/18167	0.00275397	0.00275397	0.0672209	Acads/Txnrd2/Maoa/Gcdh/Aifm1/Dld/Acox1/Ivd/Etfdh/Acadm/Acadl/Sdha/Acad9/Etfa/Aox1/Acadvl/Ldhd/Acadsb/Mto1/Acad10/Aifm3/Acad8	22	2	20	Function
GO:2000378	negative regulation of reactive oxygen species metabolic process	11/3193	26/18167	0.00280266	0.00280266	0.0679682	Birc3/Hk2/Vdac1/Cryab/Sirt3/Pink1/Sirt5/Plin5/Tigar/AABR07001519.1/ENSRNOG00000056728	11	2	9	Process
GO:0004888	transmembrane signaling receptor activity	31/3193	108/18167	0.00286734	0.00286734	0.069091	Gabbr1/Sele/Gpr156/Cd247/Chrne/Ryk/Trem2/Sema4d/Tnfrsf11a/Cd3d/Cd3e/Mrc1/Fas/Trpv1/Chrnd/Eif4e2/Cd79a/Cd300lg/Nfam1/Fcgr3a/Spn/Cd300e/Tlr1/Treml1/Tlr8/RGD1559482/Fcgr2b/Fcgr2a/Klri1/Cd300a/Lmbr1l	31	21	10	Function
GO:0004722	protein serine/threonine phosphatase activity	25/3193	82/18167	0.00292652	0.00292652	0.0700678	Ppp2ca/Dusp15/Pdxp/Dusp7/Ppp2r1a/Dusp26/Ppa2/Pdp2/Ppm1j/Dusp29/Dusp2/Lrrc39/Cpped1/Pdp1/Ppp1ca/Ssh3/Pptc7/Dusp6/Ppm1e/Dusp8/Lrrc2/Timm50/Epm2a/Ppm1n/Ppm1l	25	4	21	Function
GO:0010043	response to zinc ion	17/3193	49/18167	0.00302346	0.00302346	0.0704385	P2rx7/Gsk3b/Ggh/Hmbs/S100a8/Vcam1/Apobec1/Apoe/D2hgdh/Sod2/P2rx5/Abcc8/AC128848.1/Crip1/Gsta4/Pam/Slc30a2	17	6	11	Process
GO:0006518	peptide metabolic process	8/3193	16/18167	0.00303575	0.00303575	0.0704385	Abcb9/Cpd/Cpz/Mme/Mipep/Thop1/Pam/Cpe	8	1	7	Process
GO:0010832	negative regulation of myotube differentiation	8/3193	16/18167	0.00303575	0.00303575	0.0704385	Tmem119/Myocd/Plpp7/Ankrd2/Nkx2-5/Trim72/Bdnf/Bhlhe41	8	0	8	Process
GO:0071004	U2-type prespliceosome	8/3193	16/18167	0.00303575	0.00303575	0.0704385	Luc7l3/Prpf39/Sf3b1/Luc7l/Snrnp70/Snrpg/Prpf40b/Snrpn	8	7	1	Component
GO:0022900	electron transport chain	12/3193	30/18167	0.00320279	0.00320279	0.0704385	Etfdh/Cyb5b/Fdx1/Ndufb10/Etfa/Ciapin1/Nqo2/Cox6a2/Acadsb/Cox10/Cox7b/Surf4	12	0	12	Process
GO:0071372	cellular response to follicle-stimulating hormone stimulus	12/3193	30/18167	0.00320279	0.00320279	0.0704385	Serpine1/Ppargc1a/Ppp2ca/Ar/Pawr/Cyp11a1/Gata4/Inhba/Edn1/Star/Plat/Epha3	12	4	8	Process
GO:1900273	positive regulation of long-term synaptic potentiation	12/3193	30/18167	0.00320279	0.00320279	0.0704385	Adora2a/Eif2ak4/Lgmn/Mme/Shisa7/Adrb1/Cpeb3/Reln/Prkar1b/Shank3/Fmr1/Adcy1	12	6	6	Process
GO:0006779	porphyrin-containing compound biosynthetic process	6/3193	10/18167	0.0032253	0.0032253	0.0704385	Spta1/Sptb/Hmbs/Uros/Fech/Ank1	6	0	6	Process
GO:0038094	Fc-gamma receptor signaling pathway	6/3193	10/18167	0.0032253	0.0032253	0.0704385	Fcgr3a/Fcgr2a/Fcgr2a/Oscar/Clec4e/Clec4d	6	6	0	Process
GO:0046321	positive regulation of fatty acid oxidation	6/3193	10/18167	0.0032253	0.0032253	0.0704385	Ppargc1a/Nr4a3/Pparg/Mlycd/Nucb2/Ppara	6	3	3	Process
GO:0048672	positive regulation of collateral sprouting	6/3193	10/18167	0.0032253	0.0032253	0.0704385	Bcl11a/Sema4d/Rnd2/Crabp2/Bdnf/Lpar3	6	2	4	Process
GO:0051156	glucose 6-phosphate metabolic process	6/3193	10/18167	0.0032253	0.0032253	0.0704385	Hk2/Nfe2l1/Gpi/Hk1/ENSRNOG00000056728/Gck	6	1	5	Process
GO:1900121	negative regulation of receptor binding	6/3193	10/18167	0.0032253	0.0032253	0.0704385	Atp2a2/Gper1/Rgma/Crtac1/Hfe/B2m	6	3	3	Process
GO:1904045	cellular response to aldosterone	6/3193	10/18167	0.0032253	0.0032253	0.0704385	Serpine1/Aifm1/Hcn2/Hcn4/Sgk1/Scnn1a	6	2	4	Process
GO:1990845	adaptive thermogenesis	6/3193	10/18167	0.0032253	0.0032253	0.0704385	Ppargc1a/Slc25a4/Ucp2/Zbtb7b/Pm20d1/Slc25a5	6	1	5	Process
GO:0005761	mitochondrial ribosome	7/3193	13/18167	0.00327931	0.00327931	0.0704385	Mrpl13/Mrps15/Mtg1/Mrpl51/Mrpl49/Mrpl28/Mrpl40	7	0	7	Component
GO:0006941	striated muscle contraction	7/3193	13/18167	0.00327931	0.00327931	0.0704385	Pgam2/Myh7/Tnni3/Myh6/Lmod3/Gaa/Arg2	7	0	7	Process
GO:0051926	negative regulation of calcium ion transport	7/3193	13/18167	0.00327931	0.00327931	0.0704385	Cav3/Usp2/Pacsin3/Gnao1/Icam1/Cd33/Lilrb2	7	3	4	Process
GO:0005856	cytoskeleton	84/3193	361/18167	0.00331716	0.00331716	0.0708467	AABR07044900.1/Kifbp/Rhobtb1/Cabp1/Sgcb/Shroom3/Sgcd/Cmahp/Nr1i3/Tuba4a/Sgca/Eml5/Sh3kbp1/Sntb1/Dyrk3/Lrrc10/Lrpprc/Snap25/Frmd3/Nostrin/Arl6ip5/Kank3/Flnc/Prepl/Klhl41/Dynll2/Grip2/Pacsin2/Tmod1/Dixdc1/Plekhh1/Cep295/Ank2/Ptpn3/Krt12/Ttc29/Frmpd1/Ccdc146/Fnbp1l/Nod2/Csrp3/Sgcg/Pink1/Ubxn11/Prkce/Sorbs1/Add2/Snta1/Frmd5/Dclk2/Pstpip2/Pfn2/Tpm1/Tln2/Rsph3/Ssh3/Trim67/Akap12/Inppl1/Des/Kcnc3/Plekhn…	84	28	56	Component
GO:0032760	positive regulation of tumor necrosis factor production	31/3193	109/18167	0.00334528	0.00334528	0.0709053	Oas1a/Setd4/Mapkapk2/Rasgrp1/RGD1565355/Spon2/Ccl2/Il18/Mmp8/Ccl3/Lgals9/Nod2/Hspd1/Lbp/Fzd5/Ccl19/Il33/Dnlz/Pik3r1/Akap12/Abcc8/Tmem106a/Mavs/Ptpn11/Spn/Tlr1/Lep/Fcgr2a/Clec7a/Zbtb20/Ddt	31	19	12	Process
GO:0008289	lipid binding	33/3193	118/18167	0.00338042	0.00338042	0.0709053	Pebp1/Atp5mc3/Pcyt1a/Dnm1l/Sec14l5/RGD1565355/Oma1/Apold1/Acot11/Pacsin2/Anxa6/Unc119/Scp2/Sh3glb1/Tex2/Fnbp1l/Pacsin3/Fzd5/Atp5mc2/Epn1/Coq9/Inpp4b/Apoe/Stard10/Sh3gl3/Ffar2/Ppara/Crabp2/Dgkb/Vcp/Apol3/Apod/Iqsec1	33	8	25	Function
GO:0016706	oxidoreductase activity, acting on paired donors, with incorporation or reduction of molecular oxygen, 2-oxoglutarate as one donor, and incorporation of one atom each of oxygen into both donors	10/3193	23/18167	0.00341421	0.00341421	0.0709053	Riox2/Hspbap1/Egln3/Hif1an/Kdm8/Phyhd1/Alkbh3/Alkbh5/Alkbh7/Egln1	10	2	8	Function
GO:0051770	positive regulation of nitric-oxide synthase biosynthetic process	10/3193	23/18167	0.00341421	0.00341421	0.0709053	Fcer2/Map2k4/Ccl2/Nampt/Nod2/Il33/Cpeb1/Akap12/Kdr/Map2k3	10	5	5	Process
GO:2000010	positive regulation of protein localization to cell surface	10/3193	23/18167	0.00341421	0.00341421	0.0709053	Cd247/Rangrf/Synj2bp/Abca7/Map1a/Erbb4/Hsp90ab1/Stx3/Gpd1l/Tnf	10	3	7	Process
GO:0010332	response to gamma radiation	15/3193	42/18167	0.00380102	0.00380102	0.0785045	Ccl7/Brca2/Cxcl1/Parp1/Il1b/Ccl2/Cyp11a1/Lig4/Apobec1/Sod2/Gata3/Xrcc4/Gpx1/Tigar/Socs3	15	9	6	Process
GO:0031669	cellular response to nutrient levels	9/3193	20/18167	0.00411027	0.00411027	0.0839689	Eif4g1/Rptor/Txn2/Prkaa2/Prkab2/Icam1/Fam107a/Kcnb1/Prkag1	9	3	6	Process
GO:0045821	positive regulation of glycolytic process	9/3193	20/18167	0.00411027	0.00411027	0.0839689	P2rx7/Prkaa2/Esrrb/Insr/Entpd5/AABR07035839.1/Gpd1/Zbtb20/Gck	9	1	8	Process
GO:0071398	cellular response to fatty acid	13/3193	35/18167	0.00467647	0.00467647	0.0944755	Nme2/Ppargc1a/Il1b/Ccl2/Ldlr/Pdk3/Edn1/Olr59/Pik3r1/Hmgcs2/Ffar2/Kcnk4/Acad10	13	8	5	Process
GO:0032496	response to lipopolysaccharide	63/3193	262/18167	0.00467913	0.00467913	0.0944755	Csf2rb/Gja1/Atp2a2/P2rx7/Serpine1/Lias/Selp/Cxcl1/Prdx2/Ptger1/Irak3/Il1b/Mapkapk2/Il1rn/Pawr/Spon2/Tg/Ccl2/Casp1/Nfkbia/Nppb/Gjb2/Smad6/Prdx3/Pcsk1/S100a8/Casp8/Lgals9/Nod2/Vcam1/Edn1/Hspd1/Lbp/Mapkapk3/Slc11a1/Hp/Tnfrsf11a/Pck2/Sod2/Fas/Cyp1a1/Akap12/Tbxa2r/Icam1/Cd6/Abcc8/Cd96/Vldlr/Wdr35/Abcc5/Epha3/Ido1/Acad10/Irf3/Ptgfr/AABR07006030.1/F2r/Cbr1/Mgst2/Igfbp3/Dio2/Socs3/Tnf	63	42	21	Process
GO:0071805	potassium ion transmembrane transport	36/3193	134/18167	0.00469997	0.00469997	0.0944755	Kcne1/Kcnj12/Kcnk2/Kcna4/Snap25/Atp1a2/Abcb8/Hcn2/Hcn4/Kcnk3/Kcnh2/Eef1a2/Tmem38a/Kcnv2/Slc9a3/Slc9a2/Slc12a7/Slc12a5/Kcna2/Kcnc3/Kcnq1/Ccdc51/Kcnn3/Kcna7/Hpn/Kcnj11/Abcc8/Kcnk4/Kcnn1/Kcne2/Kcnb1/Kcng2/Kcnmb4/Kcnc1/Slc24a3/Kcnd2	36	4	32	Process
GO:0009268	response to pH	8/3193	17/18167	0.00485814	0.00485814	0.0957574	Gja1/Tg/Gja3/Arsa/P2rx5/Trpv1/Abcc8/Pam	8	2	6	Process
GO:0010918	positive regulation of mitochondrial membrane potential	8/3193	17/18167	0.00485814	0.00485814	0.0957574	Gsk3b/Stoml2/Ndufc2/Akt2/Nnt/Vcp/Mfn2/AABR07001519.1	8	0	8	Process
GO:0019432	triglyceride biosynthetic process	8/3193	17/18167	0.00485814	0.00485814	0.0957574	Lpin1/Lpgat1/Acsl1/Gpam/Dgat2/Acsl4/Pnpla3/Acsl6	8	1	7	Process
GO:0043407	negative regulation of MAP kinase activity	16/3193	47/18167	0.00489902	0.00489902	0.0957574	Stk38/Uchl1/Gsk3b/Irak3/Il1b/Cav3/Pparg/Dusp7/Spry4/Smpd1/Gstp1/Apoe/Cblc/Inppl1/Cd300a/Fem1a	16	9	7	Process
GO:0001659	temperature homeostasis	10/3193	24/18167	0.00494206	0.00494206	0.0957574	Trpm2/Adora1/Napepld/Acadl/Acadvl/Cidea/Trpv1/Avp/Ntsr1/Gpx1	10	4	6	Process
GO:0010765	positive regulation of sodium ion transport	10/3193	24/18167	0.00494206	0.00494206	0.0957574	Fgf12/Cxcl1/Sgk1/Scn5a/Akt2/Nkx2-5/Scn1b/Gnas/Gpd1l/Scn4b	10	3	7	Process
GO:0033198	response to ATP	10/3193	24/18167	0.00494206	0.00494206	0.0957574	P2rx7/P2rx6/Sell/Il1b/Casp1/Slc8a1/Hspd1/P2rx5/Kcnj11/Dgkq	10	5	5	Process
GO:0050804	modulation of chemical synaptic transmission	27/3193	94/18167	0.00510942	0.00510942	0.0984925	Srgn/Btbd9/Gper1/Prkaca/Slc6a6/Hcn4/Pacsin2/Psmc5/Myo5b/Cdh2/Baiap3/Akap12/Prkar2a/Pde4a/Reln/Prkar1b/Dgkb/Grik4/Dnm1/Arc/Bdnf/Met/Eif4ebp2/Grid1/AABR07001519.1/Iqsec2/Adcy1	27	10	17	Process
GO:0001889	liver development	38/3193	144/18167	0.00519375	0.00519375	0.0996074	Ak2/Mpst/Psmb9/Bdh1/Atp5f1b/Qdpr/Ephx1/Aldh9a1/Cobl/Ahr/Srsf5/Cdkn2b/Acat1/Rgn/Hmgcl/Acadm/Elk1/Ada/Hmbs/Slc25a4/Pkm/Ptn/Lbp/Hp/Aldh1a1/Sod2/Hmgcs2/Cyp1a1/Vwf/Lsr/Aco2/Ptcd2/Insr/Acad10/Ak4/Met/Cited2/Ccnd2	38	13	25	Process
GO:0001725	stress fiber	24/3193	81/18167	0.00524809	0.00524809	0.100139	Sh2b2/Limch1/Flnb/Nox4/Synpo2/Sorbs1/Pdlim5/Myh7/Acta1/Tpm1/Myoz3/Myh14/Bag3/Micall2/Myh6/Lpp/Enah/Fam107a/Xirp2/Xirp1/Nebl/Pdlim4/Fhod1/Ldb3	24	5	19	Component
GO:0005251	delayed rectifier potassium channel activity	11/3193	28/18167	0.00553888	0.00553888	0.102138	Kcne1/Kcna4/Kcnh2/Eef1a2/Kcna2/Kcnc3/Kcnq1/Kcna7/Kcne2/Kcnb1/Kcnc1	11	1	10	Function
GO:0005523	tropomyosin binding	7/3193	14/18167	0.00557027	0.00557027	0.102138	Tmod1/Tmod4/Tmod3/Lmod3/Tnnt2/Lmod2/Nebl	7	1	6	Function
GO:0030101	natural killer cell activation	7/3193	14/18167	0.00557027	0.00557027	0.102138	Ncr3/Itgb2/Rasgrp1/Il18/Fcgr3a/Il2rb/Klrk1	7	4	3	Process
GO:0031224	intrinsic component of membrane	7/3193	14/18167	0.00557027	0.00557027	0.102138	Kcnj12/Fam210b/Mcub/Tgm1/Gnas/Rgs16/Slc6a17	7	4	3	Component
GO:0032977	membrane insertase activity	7/3193	14/18167	0.00557027	0.00557027	0.102138	Cox18/Emc2/Timm10/Oxa1l/Emc9/Emc6/Mmgt1	7	0	7	Function
GO:0034236	protein kinase A catalytic subunit binding	7/3193	14/18167	0.00557027	0.00557027	0.102138	Gsk3b/Pkia/Rab13/Ryr2/Prkar2a/Kcnq1/Prkar1b	7	1	6	Function
GO:0043069	negative regulation of programmed cell death	7/3193	14/18167	0.00557027	0.00557027	0.102138	Kit/Dnaja3/Wfs1/Kank2/Mecom/Vegfa/Tigar	7	2	5	Process
GO:0043268	positive regulation of potassium ion transport	7/3193	14/18167	0.00557027	0.00557027	0.102138	Fhl1/Cxcl1/Adora1/Ank2/Kif5b/Actn2/Abcc8	7	1	6	Process
GO:0050873	brown fat cell differentiation	12/3193	32/18167	0.00593295	0.00593295	0.103022	Sh2b2/Plac8/Mb/Pparg/Fabp4/Aldh6a1/Fabp3/Pex11a/Adrb1/Slc2a4/Dio2/Arl4a	12	6	6	Process
GO:0002082	regulation of oxidative phosphorylation	6/3193	11/18167	0.00604467	0.00604467	0.103022	Pink1/Slc25a33/ENSRNOG00000025909/Cox7a2l2/Ak4/Slc25a23	6	0	6	Process
GO:0010881	regulation of cardiac muscle contraction by regulation of the release of sequestered calcium ion	6/3193	11/18167	0.00604467	0.00604467	0.103022	Slc8a1/Ank2/Tmem38a/Casq2/Ryr2/Dmd	6	0	6	Process
GO:0031432	titin binding	6/3193	11/18167	0.00604467	0.00604467	0.103022	Capn3/Ankrd2/Ankrd23/Actn2/Ankrd1/Tcap	6	1	5	Function
GO:0033617	mitochondrial respiratory chain complex IV assembly	6/3193	11/18167	0.00604467	0.00604467	0.103022	Cox18/Taco1/Oxa1l/Timm21/Bcs1l/Surf4	6	0	6	Process
GO:0045717	negative regulation of fatty acid biosynthetic process	6/3193	11/18167	0.00604467	0.00604467	0.103022	Insig2/Trib3/Wdtc1/Acadl/Acadvl/Ceacam1	6	2	4	Process
GO:0045947	negative regulation of translational initiation	6/3193	11/18167	0.00604467	0.00604467	0.103022	Eif2ak4/Ago2/Larp1/Eif4ebp2/Fmr1/Paip2b	6	2	4	Process
GO:0048312	intracellular distribution of mitochondria	6/3193	11/18167	0.00604467	0.00604467	0.103022	Opa1/Dnm1l/Cluh/Synj2bp/Kat2a/Mfn2	6	1	5	Process
GO:0051646	mitochondrion localization	6/3193	11/18167	0.00604467	0.00604467	0.103022	Tle6/Stoml2/Mul1/Mfn2/Plin5/AABR07001519.1	6	0	6	Process
GO:0055003	cardiac myofibril assembly	6/3193	11/18167	0.00604467	0.00604467	0.103022	Actc1/Csrp3/Mylk3/Fhod3/Myl2/Tcap	6	0	6	Process
GO:0098911	regulation of ventricular cardiac muscle cell action potential	6/3193	11/18167	0.00604467	0.00604467	0.103022	AABR07044900.1/Pkp2/Dsp/Dsg2/Ryr2/Dsc2	6	0	6	Process
GO:1905232	cellular response to L-glutamate	6/3193	11/18167	0.00604467	0.00604467	0.103022	Opa1/Bcl11a/Optn/Amigo1/Mfn2/AABR07001519.1	6	0	6	Process
GO:0008637	apoptotic mitochondrial changes	9/3193	21/18167	0.00608437	0.00608437	0.103022	Hk2/Ppif/Slc25a4/Rnf7/Ndufs1/Hspd1/Sod2/Dap3/Acad10	9	0	9	Process
GO:0034704	calcium channel complex	9/3193	21/18167	0.00608437	0.00608437	0.103022	Akap6/Mcub/Micu2/Sestd1/Trdn/Ryr2/Ryr1/Pde4d/Micu1	9	1	8	Component
GO:0042157	lipoprotein metabolic process	9/3193	21/18167	0.00608437	0.00608437	0.103022	Apold1/Ldlr/Apobec1/Apoe/Lcat/Ppara/Apol3/RGD1309808/Olr1	9	8	1	Process
GO:0042288	MHC class I protein binding	9/3193	21/18167	0.00608437	0.00608437	0.103022	Abcb9/Atp5f1b/Atp5f1a/Vcp/Lilrb2/Klrk1/ENSRNOG00000062779/RGD1561143/ENSRNOG00000070677	9	4	5	Function
GO:0050998	nitric-oxide synthase binding	9/3193	21/18167	0.00608437	0.00608437	0.103022	Cav3/Scn5a/Cdh2/Snta1/Cd74/Dnm3/Dnm1/Dmd/Arg2	9	2	7	Function
GO:0044853	plasma membrane raft	13/3193	36/18167	0.00616127	0.00616127	0.103392	Selplg/Itgb2/Prkaca/Cntnap2/Trem2/Mal/Cdh2/Add2/Prkar2a/Skap1/Ptpn11/Ms4a4a/Kcnd2	13	4	9	Component
GO:0055072	iron ion homeostasis	13/3193	36/18167	0.00616127	0.00616127	0.103392	Abcb7/Heph/Bdh2/Slc11a1/Fxn/Glrx3/Hfe/B2m/Fech/Ank1/Sod2/Hjv/Steap3	13	4	9	Process
GO:0070542	response to fatty acid	15/3193	44/18167	0.00625356	0.00625356	0.103633	Insig2/RGD1565355/Hmgcl/Pcsk1/Cpt2/Fabp3/Gipr/Ucp2/Pik3r1/Plat/Hmgcs2/Gnpat/Reln/Scd2/Mfn2	15	6	9	Process
GO:0021762	substantia nigra development	14/3193	40/18167	0.00625829	0.00625829	0.103633	Eno3/Padi2/Ndufs3/Ndrg2/Ckb/Fgf9/Ldha/Hspa5/Sypl2/Ccdc14/Cox6b1/Ywhah/ENSRNOG00000056728/Atp5pb	14	2	12	Process
GO:0048662	negative regulation of smooth muscle cell proliferation	14/3193	40/18167	0.00625829	0.00625829	0.103633	Il15/Vipr2/Ppargc1a/Nppb/Pparg/Ndrg2/Ndrg4/Apoe/Pik3r1/Esr1/Mfn2/Apod/Tnfaip3/Igfbp3	14	6	8	Process
GO:0006874	cellular calcium ion homeostasis	29/3193	105/18167	0.0069459	0.0069459	0.113712	Atp2a2/Atp1b1/Prkca/Xk/Vapb/Ccl2/Rgn/Slc8a1/Stoml2/Pgm1/Ank2/Ccl3/Trdn/Tpcn2/Csrp3/Edn1/Casq2/Ryr2/Tcirg1/Tnni3/Inpp4b/Apoe/Herpud1/Sypl2/Stc2/Pygm/Dhrs7c/Vdr/Slc24a3	29	6	23	Process
GO:0016538	cyclin-dependent protein serine/threonine kinase regulator activity	10/3193	25/18167	0.00695774	0.00695774	0.113712	Ccng1/Ccnjl/Ccnf/Ccne2/Ccnl1/Ccna2/Ccnt2/Aurkaip1/Ccnq/Ccnd2	10	6	4	Function
GO:0045662	negative regulation of myoblast differentiation	10/3193	25/18167	0.00695774	0.00695774	0.113712	Sostdc1/Tbx3/Il18/Ankrd2/Csrp3/Mkx/Id3/Tmem182/Nmrk2/Tnf	10	5	5	Process
GO:0006749	glutathione metabolic process	18/3193	57/18167	0.00717326	0.00717326	0.116224	Glo1/Gdap1/Arl6ip5/Nfe2l1/Ptges2/Hagh/Gstk1/Mmachc/Gstp1/Gstm2/Sod2/Gsta4/Gsta6/Gstz1/Gpx1/Gstt1/ENSRNOG00000056728/Gstm6l	18	4	14	Process
GO:0032731	positive regulation of interleukin-1 beta production	18/3193	57/18167	0.00717326	0.00717326	0.116224	P2rx7/Mnda/Nlrc4/RGD1565355/Casp1/Il18/Ccl3/Casp8/Lgals9/Nod2/Fzd5/Ccl19/Tmem106a/Casp4/Tlr8/Hk1/Clec7a/Tnf	18	16	2	Process
GO:0070374	positive regulation of ERK1 and ERK2 cascade	55/3193	228/18167	0.00730516	0.00730516	0.117567	Ccl7/Gper1/Prkca/Dnajc27/Sstr4/Il1b/Rasgrp1/Angpt1/RGD1565355/Ccl2/Dusp15/Adra1a/Gata4/Ccl3/Ndrg4/Epor/Lgals9/Abca7/Phb2/Trem2/Hcrtr1/Fgf1/Nox4/Nod2/P2ry1/Erbb4/Ccl19/Ccl22/Pla2g5/Pla2g2a/Nqo2/Apoe/Ntrk3/Cd74/Dnlz/Alox15/Esr1/Akap12/Vegfa/Icam1/Vegfb/Gcnt2/Ptpn11/Olr35/Ccl21/Phb/Kdr/F2r/Adcyap1/Ramp3/Egf/Slamf1/Hand2/Garem1/Ddt	55	29	26	Process
GO:0003707	steroid hormone receptor activity	8/3193	18/18167	0.00741254	0.00741254	0.117567	Gper1/Esrrg/Rxrg/Esrrb/Olr59/Esr1/Esrra/Ppara	8	2	6	Function
GO:0043116	negative regulation of vascular permeability	8/3193	18/18167	0.00741254	0.00741254	0.117567	Adora2a/Angpt1/Ddah1/Akap12/Pde2a/Ceacam1/Pde3a/Cdc45	8	5	3	Process
GO:0043401	steroid hormone mediated signaling pathway	8/3193	18/18167	0.00741254	0.00741254	0.117567	Gper1/Esrrg/Rxrg/Esrrb/Olr59/Esr1/Esrra/Ppara	8	2	6	Process
GO:2001171	positive regulation of ATP biosynthetic process	8/3193	18/18167	0.00741254	0.00741254	0.117567	Ppargc1a/Ndufc2/Trem2/Eno1/Ppara/Slc25a12/Vcp/AABR07001519.1	8	1	7	Process
GO:0048741	skeletal muscle fiber development	11/3193	29/18167	0.00752899	0.00752899	0.118912	Rcan1/Xk/Klhl41/Dner/Acta1/Klhl40/Ryr1/Lmod3/Homer1/Gpx1/Cav2	11	1	10	Process
GO:0030170	pyridoxal phosphate binding	16/3193	49/18167	0.00769777	0.00769777	0.121069	Abat/Ddc/Shmt1/Pygb/Got2/Plpbp/Got1/Oat/Pygm/Cbs/Kyat3/Nfs1/Pnpo/Gcat/Alas1/Gpt2	16	1	15	Function
GO:0014823	response to activity	29/3193	106/18167	0.00799203	0.00799203	0.125173	Pebp1/Gsk3b/Ppargc1a/Il1rn/RGD1565355/Ccl2/Prkaa2/Plau/Hadh/Ptn/Edn1/Hspd1/Mas1/Star/Gpam/Sorbs1/Angpt2/Agtr1a/Sod2/Insr/Uqcrc1/Oxct1/Lep/Pnmt/Bdnf/AABR07051450.1/Fmr1/Myh2/Tnf	29	11	18	Process
GO:0007568	aging	75/3193	328/18167	0.00821406	0.00821406	0.128117	Pebp1/Itgb2/Eln/Atp5mc3/Opa1/Adcy5/Abat/Ciita/Gsk3b/Il15/Prkca/Acmsd/Eno3/Ppargc1a/Dld/Cdkn2b/Ccl2/Rgn/Madcam1/Hcn2/Gjb2/Mme/Adra1a/Nampt/Ldlr/Ada/Cryab/Slc25a4/Napepld/Scp2/Msra/Epor/Sirt3/Nox4/P2ry1/Pcmt1/Vcam1/Hp/Hsd17b4/Endog/Eif5a/Myh7/Adrb1/Atp5f1a/Ucp2/Park7/Agtr1a/Apoe/Pik3r1/Sod2/Prkcq/Fas/Gnao1/Cyp1a1/Vegfa/Adra1d/Lepr/Myh6/Nmnat2/Kcne2/Carm1/Pde4d/Dmd/Lonp1/Kdr/Bdnf/Bcl2a1/Apod/Gpx1/Gs…	75	24	51	Process
GO:0003007	heart morphogenesis	19/3193	62/18167	0.00830421	0.00830421	0.128988	Tbx1/Tbx19/Lefty1/Slc8a1/Tbx3/Synpo2l/Ccm2l/Smarcd3/Gata4/Mybpc3/Vegfa/Nkx2-5/Col11a1/Insr/Myl2/Foxc2/Gaa/Bmpr1a/Hand2	19	8	11	Process
GO:0031594	neuromuscular junction	26/3193	93/18167	0.00865251	0.00865251	0.131353	P2rx7/Akap1/Chrne/Dnaja3/Prkaca/Cav3/Synj2bp/Itga7/Lama2/Rapsn/Ptn/Thbs4/Postn/Prkce/Snta1/Syngr1/Chrna1/Prkcq/Chrnd/Des/Kcnc3/Kcnn3/Cdh15/F2r/Syngr2/Pdzrn3	26	6	20	Component
GO:0003785	actin monomer binding	9/3193	22/18167	0.00871376	0.00871376	0.131353	Cobl/Prkce/Pfn2/Myl3/Pknox2/Myl2/Lmod3/Lmod2/Twf2	9	0	9	Function
GO:0006654	phosphatidic acid biosynthetic process	9/3193	22/18167	0.00871376	0.00871376	0.131353	Agpat1/Lpin1/Sh3glb1/Gpam/Dgkz/Agpat2/Pnpla3/Dgkq/Dgkb	9	2	7	Process
GO:0008593	regulation of Notch signaling pathway	9/3193	22/18167	0.00871376	0.00871376	0.131353	Notch4/Llgl2/Synj2bp/Mfng/Prag1/Postn/Gas2/Tspan15/Dtx1	9	7	2	Process
GO:0030673	axolemma	9/3193	22/18167	0.00871376	0.00871376	0.131353	Gabbr1/Adora2a/Adora1/Cntnap2/Ank1/Kcnc3/Kcnj11/Mapk8ip3/Kcnc1	9	3	6	Component
GO:0031295	T cell costimulation	9/3193	22/18167	0.00871376	0.00871376	0.131353	Cd80/Efnb1/Cd28/Efnb3/Ccl19/Cd3e/Cd274/Ccl21/Spn	9	6	3	Process
GO:0008286	insulin receptor signaling pathway	18/3193	58/18167	0.00872838	0.00872838	0.131353	Sh2b2/Gsk3b/Pdk2/Rpe65/Nampt/Csrp3/Sorbs1/Akt2/Pik3r1/Wdr6/Smarcc1/Insr/Stxbp4/Foxc2/Grb14/Zfp106/Eif4ebp2/Cav2	18	3	15	Process
GO:0030194	positive regulation of blood coagulation	7/3193	15/18167	0.00887581	0.00887581	0.131353	Serpine1/Hpse/Prdx2/RGD1565355/Dmtn/Tbxa2r/F2r	7	5	2	Process
GO:0043951	negative regulation of cAMP-mediated signaling	7/3193	15/18167	0.00887581	0.00887581	0.131353	Aplnr/Lpar1/Pde2a/Nucb2/Pde3a/Pde4d/Cdc34	7	2	5	Process
GO:0055089	fatty acid homeostasis	7/3193	15/18167	0.00887581	0.00887581	0.131353	Adora1/Prkaa2/Gpam/Got1/Dgat2/Apoe/AABR07035839.1	7	1	6	Process
GO:0086002	cardiac muscle cell action potential involved in contraction	7/3193	15/18167	0.00887581	0.00887581	0.131353	Pkp2/Kcne1/Scn5a/Scn1b/Scn4b/Kcne2/Cacna2d1	7	1	6	Process
GO:0097623	potassium ion export across plasma membrane	7/3193	15/18167	0.00887581	0.00887581	0.131353	Kcne1/Kcnh2/Kcnip2/Kcna2/Kcnq1/Kcne2/Kcnb1	7	1	6	Process
GO:0043410	positive regulation of MAPK cascade	45/3193	182/18167	0.00908212	0.00908212	0.133879	Gper1/P2rx7/Muc20/Tbx1/Kit/Adora1/Prdx2/Dnajc27/AABR07038019.1/Ar/RGD1565355/Ryk/Adra1a/Mmp8/Ghrl/Fgf9/Madd/Phb2/Dok5/Lpar1/Nod2/Plce1/Ret/Cdh2/Prkce/Cd74/Vegfa/Map2k2/Lamtor1/Adra1d/Ccnq/Tmem106a/Lepr/Insr/Lep/Kdr/F2r/Met/Egf/Cav2/Adra1b/Igfbp3/Lpar3/Map2k3/Tnf	45	17	28	Process
GO:0016310	phosphorylation	39/3193	154/18167	0.00966113	0.00966113	0.141858	Ak2/Akap1/Gsk3b/Rptor/Uck2/Akap6/Ndufb2/Plau/Ckb/Sgms2/Chkb/Agk/Ppip5k2/Adk/Sgms1/Nmrk1/Dok5/Xylb/Pip5k1b/Ckm/Dolk/Dgkz/Prkab2/Aurkaip1/Pank1/Kat8/Pik3c2a/Dcakd/Dgkb/Pik3c2g/Fn3k/Nmrk2/Coq8a/Twf2/Prkcg/Ckmt2/Garnl3/ENSRNOG00000058249/Cdkn1c	39	11	28	Process
GO:0007616	long-term memory	15/3193	46/18167	0.00983867	0.00983867	0.142954	Btbd9/Eif2ak4/Snap25/Ldlr/Sgk1/Slc2a4/Kat2a/Apoe/Shank1/Slc17a7/Cpeb3/Reln/Arc/Adcy1/Ccnd2	15	8	7	Process
GO:0032259	methylation	15/3193	46/18167	0.00983867	0.00983867	0.142954	Coq5/Dnmt3l/N6amt1/Ndufaf5/Coq3/Inmt/Carnmt1/Mgmt/Gnmt/Tpmt/Armt1/Gamt/Pnmt/Mettl27/Pemt	15	2	13	Process
GO:0005249	voltage-gated potassium channel activity	19/3193	63/18167	0.00997427	0.00997427	0.142954	Kcne1/Kcnk2/Kcna4/Snap25/Hcn2/Hcn4/Kcnh2/Eef1a2/Kcnv2/Kcna2/Kcnc3/Kcnq1/Kcna7/Kcnj11/Kcne2/Kcnb1/Kcng2/Kcnc1/Kcnd2	19	2	17	Function
GO:0045454	cell redox homeostasis	11/3193	30/18167	0.0100336	0.0100336	0.142954	Txnrd2/Ero1b/Prdx2/Txn2/Dld/Nfe2l1/Prdx3/Glrx3/Prdx5/Nnt/Gpx1	11	1	10	Process
GO:2001243	negative regulation of intrinsic apoptotic signaling pathway	11/3193	30/18167	0.0100336	0.0100336	0.142954	Opa1/G2e3/Fignl1/Ndufs3/Ppif/Vdac2/Pink1/Nol3/Herpud1/Plaur/Mapk8ip1	11	3	8	Process
GO:0001937	negative regulation of endothelial cell proliferation	12/3193	34/18167	0.0102382	0.0102382	0.142954	Gja1/Cxcr3/Synj2bp/Nr2f2/Ghrl/Atp5f1a/Apoe/Acvrl1/Rgcc/Eng/Cav2/Tnf	12	7	5	Process
GO:0010667	negative regulation of cardiac muscle cell apoptotic process	12/3193	34/18167	0.0102382	0.0102382	0.142954	Myocd/Sfrp2/Gata4/Slc25a4/Pcmt1/Nol3/Sirt5/Nkx2-5/Hspb6/Mfn2/Rapgef3/Hand2	12	2	10	Process
GO:0016874	ligase activity	6/3193	12/18167	0.0103062	0.0103062	0.142954	Uchl1/Marchf10/Mccc1/Lig4/Xrcc4/Gcat	6	2	4	Function
GO:0032592	integral component of mitochondrial membrane	6/3193	12/18167	0.0103062	0.0103062	0.142954	Tmem70/Oxa1l/Slc25a4/Adck1/Tomm40/Micu1	6	0	6	Component
GO:0044320	cellular response to leptin stimulus	6/3193	12/18167	0.0103062	0.0103062	0.142954	Nr4a3/Fdx1/Ccna2/Lep/Inhbb/Gck	6	3	3	Process
GO:0045294	alpha-catenin binding	6/3193	12/18167	0.0103062	0.0103062	0.142954	Pkp2/Ajuba/Cdh24/Cdh2/Ptprt/Cdh26	6	3	3	Function
GO:0045333	cellular respiration	6/3193	12/18167	0.0103062	0.0103062	0.142954	Nr4a3/Slc25a13/Ndufs4/Ndufs1/Coq10a/Lyrm7	6	1	5	Process
GO:0051536	iron-sulfur cluster binding	6/3193	12/18167	0.0103062	0.0103062	0.142954	Abat/Glrx5/Etfdh/Glrx3/Isca1/Nfs1	6	0	6	Function
GO:0060253	negative regulation of glial cell proliferation	6/3193	12/18167	0.0103062	0.0103062	0.142954	Cdkn2b/Ptn/Idh2/Abcc8/Mfn2/Adcyap1	6	2	4	Process
GO:1901612	cardiolipin binding	6/3193	12/18167	0.0103062	0.0103062	0.142954	Opa1/Mme/Stoml2/Rpe65/Plekhn1/Ckmt2	6	1	5	Function
GO:0030246	carbohydrate binding	42/3193	169/18167	0.0104393	0.0104393	0.144268	Fcer2/Sele/Selp/Galnt13/Klrb1a/Pygb/Pla2r1/Fcnb/Lgals3/Masp2/Galnt7/Lgals9/Tkt/Agl/Galnt15/Pygm/Nomo1/Clec14a/Emcn/Acan/Clec2l/Asgr2/Galnt6/Epm2a/Cd34/Gaa/Gbe1/Clec9a/Clec2e/Klri1/Clec12b/Clec7a/Olr1/ENSRNOG00000056728/Crybg2/Pfkm/Clec2g/Clec1a/Clec4e/Klrk1/Clec4d/Clec3a	42	25	17	Function
GO:0060749	mammary gland alveolus development	8/3193	19/18167	0.0108589	0.0108589	0.148971	Ar/Phb2/Erbb4/Tnfrsf11a/Esr1/Vegfa/Egf/Ddr1	8	3	5	Process
GO:0071404	cellular response to low-density lipoprotein particle stimulus	8/3193	19/18167	0.0108589	0.0108589	0.148971	Itgb2/Serpine1/RGD1565355/Pparg/Ldlr/Cesl1/Cd9/Mfn2	8	5	3	Process
GO:0030544	Hsp70 protein binding	16/3193	51/18167	0.0116487	0.0116487	0.159225	Dmp1/Dnaja3/Dnaja4/Cyp2e1/Fgf1/Nod2/Mettl21a/Hikeshi/Cyp1a1/Stub1/Stip1/Rnf207/Spn/AABR07046707.1/AABR07001519.1/Pacrg	16	7	9	Function
GO:0032355	response to estradiol	49/3193	204/18167	0.0117558	0.0117558	0.160107	Gja1/Brca2/Bdh1/Cxcl1/Gsk3b/Prkca/Ahr/Il1b/Ar/RGD1565355/Pawr/Cdk2/Dbh/Gjb2/Ldlr/Nr2f2/Hmbs/Cryab/Scp2/Ptn/Casp8/Mmp15/Postn/Ccna2/Endog/Aldh1a1/Gstp1/Pik3r1/Esr1/Vegfa/Ryr1/Nkx2-5/Kcnj11/Esrra/Txnip/Gpi/Insr/Pam/Acad10/Cyp1b1/Lep/Fcgr2b/Ptgfr/Gpx1/AABR07051450.1/Cbr1/Vdr/Ccnd2/Socs3	49	21	28	Process
GO:0000287	magnesium ion binding	50/3193	209/18167	0.0118935	0.0118935	0.161398	Nuak2/Stk38/Tesc/Sik1/P2rx7/Map3k20/Pgm2/Bpnt1/Snrk/Eno3/Irak3/Fignl1/Dyrk3/Prkaca/Suclg2/Cdk2/Idh3b/Hmgcl/Pdxp/Pgm1/Idh3a/Pkm/Nudt18/Ppa2/Idh2/Clybl/Farsb/Gem/Pink1/Endog/Tkt/Pdp1/Map3k8/Ephx2/Sucla2/Dctpp1/Eno1/Tdp2/Pde2a/Hprt1/Adssl1/Glul/Idh3g/Ppm1n/Nudt19/Nudt3/Gck/Ncs1/Nt5c1a/Tssk1b	50	15	35	Function
GO:0030141	secretory granule	35/3193	137/18167	0.0119385	0.0119385	0.161425	Srgn/Brca2/Cabp1/Il1b/Wfs1/Lyz2/Rab3b/Clcn3/Pcsk1/Ghrhr/Acp3/Hspd1/Exoc3l1/Pla2g2a/Plat/Fas/Rab3a/Vegfa/Syt9/Stx3/Avp/Cfp/Scfd2/Klk10/Pam/Klk1c3/Klk14/Klk12/Cpe/Dmd/Bdnf/Klk15/Gck/Klk1b3/Hilpda	35	16	19	Component
GO:0005242	inward rectifier potassium channel activity	9/3193	23/18167	0.0121206	0.0121206	0.161437	Kcnj12/Kcnj3/Kcnh2/Kcnn3/Kcnj14/Kcnj11/Kcnn1/Kcne2/Kcnj5	9	1	8	Function
GO:0031307	integral component of mitochondrial outer membrane	9/3193	23/18167	0.0121206	0.0121206	0.161437	Tomm70/Gdap1/Synj2bp/Pink1/Mul1/Tomm40/Fundc2/Spire1/Pigbos1	9	1	8	Component
GO:0035994	response to muscle stretch	9/3193	23/18167	0.0121206	0.0121206	0.161437	Atp5mc3/Nfkbia/Slc8a1/Edn1/Ankrd23/Ryr2/Ankrd1/Gpi/Dmd	9	2	7	Process
GO:0045429	positive regulation of nitric oxide biosynthetic process	15/3193	47/18167	0.0121541	0.0121541	0.161437	RT1-M3-1/Itgb2/Il1b/RGD1565355/Mmp8/Ddah1/Akt2/Sod2/Esr1/Trpv1/Icam1/Insr/Clec7a/Klrk1/Tnf	15	9	6	Process
GO:0046686	response to cadmium ion	15/3193	47/18167	0.0121541	0.0121541	0.161437	Bdh1/Kit/Cdk2/Cyp11a1/Gpam/Got1/B2m/Sord/Ercc1/Sod2/Gpi/AC128848.1/Mfn2/Camk2b/Arg2	15	3	12	Process
GO:0006470	protein dephosphorylation	33/3193	128/18167	0.0125089	0.0125089	0.165565	Mtm1/Dusp27/Ppp2ca/Ppm1k/Eya1/Dusp15/Pdxp/Ppp2r1a/Ptpn3/Dusp26/Ppa2/Pdp2/Ppm1j/Dusp29/Nceh1/Dusp2/Ppp1r3e/Lrrc39/Cpped1/Pdp1/Ppp1r3c/Ppp1ca/Sdhaf2/Ppp2r3a/Dusp6/Ppm1e/Ptpn11/Lrrc2/Ptprt/Timm50/Epm2a/Ppm1n/Ppm1l	33	4	29	Process
GO:0016540	protein autoprocessing	10/3193	27/18167	0.0128295	0.0128295	0.168126	Parp1/Oma1/Casp1/Pcsk1/Fam111a/Fxn/Afg3l2/Hjv/Myrf/Casp4	10	4	6	Process
GO:2000377	regulation of reactive oxygen species metabolic process	10/3193	27/18167	0.0128295	0.0128295	0.168126	Pdk3/Pink1/Coq7/Ripk3/Tusc2/Acad10/Bco2/Cyp1b1/AABR07001519.1/Tnf	10	5	5	Process
GO:0060135	maternal process involved in female pregnancy	13/3193	39/18167	0.0129404	0.0129404	0.168126	Kpna6/Ppat/Ccl2/Cyp11a1/Akr1b1/Lgals9/Dsg2/Angpt2/Park7/Fas/Cbs/Pam/Arg2	13	5	8	Process
GO:0055001	muscle cell development	11/3193	31/18167	0.0131315	0.0131315	0.168126	Sgcb/Uchl1/Flnc/Slc8a1/Cacna2d2/Actn2/Afg3l2/Wfikkn1/Ptcd2/Myl2/Dmd	11	2	9	Process
GO:0051539	4 iron, 4 sulfur cluster binding	12/3193	35/18167	0.01314	0.01314	0.168126	Ppat/Lias/Sdhb/Etfdh/Ndufs1/Isca2/Ciapin1/Ndufs8/Mutyh/Ndufv1/Aco2/Ndufs7	12	1	11	Function
GO:2000379	positive regulation of reactive oxygen species metabolic process	12/3193	35/18167	0.01314	0.01314	0.168126	Gadd45a/RGD1565355/Plau/Nox4/Eif5a/Nqo2/Dhrs4/Ripk3/Cyp1b1/Romo1/Lep/Cbr1	12	4	8	Process
GO:0051602	response to electrical stimulus	17/3193	56/18167	0.0133961	0.0133961	0.168126	Pebp1/P2rx7/Opa1/Ppargc1a/Kcnj3/Cdk2/Ghrl/Eef1a2/Hp/Sod2/Rab3a/Akap12/Reln/Mfn2/Fzd3/Bdnf/Fmr1	17	6	11	Process
GO:0006123	mitochondrial electron transport, cytochrome c to oxygen	7/3193	16/18167	0.0134181	0.0134181	0.168126	Cycs/Cox6c/Cox5b/Cox6a2/Cox7c/Cox7a2l2/AABR07045431.1	7	0	7	Process
GO:0006839	mitochondrial transport	7/3193	16/18167	0.0134181	0.0134181	0.168126	Kifbp/Slc25a30/Mtx2/Tmem14c/Ucp2/Slc25a20/Crym	7	0	7	Process
GO:0008373	sialyltransferase activity	7/3193	16/18167	0.0134181	0.0134181	0.168126	St3gal6/St3gal5/St8sia1/St3gal3/St8sia5/St6galnac6/St6galnac3	7	1	6	Function
GO:0010614	negative regulation of cardiac muscle hypertrophy	7/3193	16/18167	0.0134181	0.0134181	0.168126	Akap1/Gsk3b/Cav3/Mlip/Fbxo32/Glrx3/Gata5	7	0	7	Process
GO:0015909	long-chain fatty acid transport	7/3193	16/18167	0.0134181	0.0134181	0.168126	RGD1565355/Pparg/Cpt1b/Fabp4/Cpt2/Fabp3/Apoe	7	4	3	Process
GO:0016010	dystrophin-associated glycoprotein complex	7/3193	16/18167	0.0134181	0.0134181	0.168126	Sspn/Sgcb/Sgcd/Sntb1/Cav3/Snta1/Dmd	7	0	7	Component
GO:0040015	negative regulation of multicellular organism growth	7/3193	16/18167	0.0134181	0.0134181	0.168126	Plac8/Ankrd26/Lgmn/Fxn/Adrb1/Stc2/Gnas	7	3	4	Process
GO:0070417	cellular response to cold	7/3193	16/18167	0.0134181	0.0134181	0.168126	Prkaca/Eif2ak4/Nfe2l1/Cesl1/Cidea/Vwf/Lipe	7	3	4	Process
GO:1901381	positive regulation of potassium ion transmembrane transport	7/3193	16/18167	0.0134181	0.0134181	0.168126	Kcne1/Akap6/Kcnh2/Kcnq1/Rgs7/Amigo1/Kcnc1	7	0	7	Process
GO:0019898	extrinsic component of membrane	19/3193	65/18167	0.0141148	0.0141148	0.176062	Wipi2/Ncf1/Pcyt1a/Nmt1/Wipi1/Arhgef25/Rgs6/Pacsin2/Scp2/Mgll/Mal/Gba2/Vps13d/Inpp5j/Micall1/Nmt2/Mcf2l/Pik3c2g/Syt15	19	8	11	Component
GO:0004879	nuclear receptor activity	16/3193	52/18167	0.0141451	0.0141451	0.176062	Esrrg/Nr1i2/Nr1i3/Ahr/Rxrg/Nr4a2/Ar/Nr4a3/Thrb/Pparg/Esrrb/Nr2f2/Esr1/Esrra/Ppara/Vdr	16	5	11	Function
GO:0051117	ATPase binding	25/3193	92/18167	0.0143037	0.0143037	0.177449	Sdf2l1/Atp1b1/Wfs1/Ar/Grpel1/Ank2/Ptpn3/Atp6v1e1/Mettl21a/Snta1/Nkd2/Tcirg1/Ank1/Pik3r1/Esr1/Rab3a/Hrc/Fxyd1/Slc26a9/Atp1a1/Znhit6/Nploc4/Pde4d/Clpp/Pex19	25	3	22	Function
GO:0007015	actin filament organization	32/3193	125/18167	0.0152383	0.0152383	0.187435	AABR07044900.1/Rhobtb1/Shroom3/Emp2/Sh3kbp1/Cav3/Tle6/Actc1/Tmod1/Espn/Myo6/Cd2ap/Myo7a/Myo5b/Elmo3/Tpm2/Ppargc1b/Tpm1/Inppl1/Rnd2/Tmod4/Shroom2/Spire1/Ooep/Enah/Tmod3/Lmod3/Xirp2/Xirp1/Lmod2/Cfl2/Rnd1	32	11	21	Process
GO:0065003	protein-containing complex assembly	29/3193	111/18167	0.0153434	0.0153434	0.187435	Aimp2/Dnm1l/Txnrd2/Wdr19/Cd247/Tfap4/Nup210/Slc2a1/Capn3/Rims1/Ppp2r1a/Samm50/Dmtn/ENSRNOG00000013320/Spg7/Tead1/Add2/Afg3l2/Pde4dip/Cd74/Shank1/Ooep/Afg3l1/Chchd10/Tspan4/Pde4d/Hacd1/Dmd/Lonp1	29	7	22	Process
GO:0038083	peptidyl-tyrosine autophosphorylation	8/3193	20/18167	0.015358	0.015358	0.187435	Ros1/Bmx/Itk/Srms/Erbb4/Insr/Kdr/Ddr1	8	3	5	Process
GO:0043129	surfactant homeostasis	8/3193	20/18167	0.015358	0.015358	0.187435	Oas1a/Itgb6/Nkiras1/Erbb4/Nkiras2/Vegfa/Napsa/Kdr	8	4	4	Process
GO:0061028	establishment of endothelial barrier	8/3193	20/18167	0.015358	0.015358	0.187435	Hpse/Sox18/Marveld2/Pde2a/Icam1/Pde4d/Cdc45/Rapgef3	8	7	1	Process
GO:0042102	positive regulation of T cell proliferation	20/3193	70/18167	0.0155083	0.0155083	0.188656	Cd80/Il15/Spta1/Dnaja3/Dhps/Il1b/Efnb1/Cd28/Adk/Vcam1/Ccl19/Cd3e/Cd274/Prkcq/Ceacam1/Cd6/Spn/Lep/RT1-DMb/Lilrb2	20	10	10	Process
GO:0005102	signaling receptor binding	75/3193	337/18167	0.015598	0.015598	0.189136	Idua/Traf3ip2/RT1-M3-1/Gja1/Pebp1/P2rx7/Serpine1/Glmn/Lamc2/Wnt9b/Wipi1/Ar/Nsg1/Angpt1/Spon2/Tg/Itgb8/Sstr3/Angptl4/Nppb/Capn3/Hck/Fcnb/Psmc5/Smarcd3/Trak2/Lama2/Il17ra/Scp2/Fes/Dmtn/Trdn/Lgals9/Rgma/Fgl2/Ptk6/Srms/Sema4d/Inhba/Edn1/Lbp/Hap1/Nol3/Prkce/Angpt2/Pla2g5/Hfe/Zap70/Park7/Apoe/Amacr/Pik3r1/Gstm2/Plat/Trak1/Egfl7/Lrrc4b/Gnao1/Vegfa/Mst1/Inha/Prdx5/Hjv/Mecr/RT1-N2/Ostn/Plaur/Lep/Btnl9/Hom…	75	36	39	Function
GO:0045766	positive regulation of angiogenesis	38/3193	154/18167	0.016006	0.016006	0.19118	Notch4/Itgb2/Serpine1/Hpse/Cxcr3/Prkca/Vash2/Il1b/Hk2/Itgb8/Hipk2/Ago2/Aplnr/Sfrp2/Lgals3/Gata4/Sema5a/Fgf1/Smoc2/Ddah1/Angpt2/Agtr1a/Vegfa/Pak4/Tbxa2r/Hspb6/Vegfb/C6/Acvrl1/Mir23b/Mir24-2/Cysltr1/Cyp1b1/Cd34/Kdr/Eng/Rapgef3/Cxcr2	38	20	18	Process
GO:0006633	fatty acid biosynthetic process	13/3193	40/18167	0.0161577	0.0161577	0.19118	Oxsm/Prkaa2/Mcat/Mgll/Mlycd/Acsf3/Ndufab1/Prkab2/Fa2h/Cbr4/Mecr/Scd2/Prkag1	13	2	11	Process
GO:0043409	negative regulation of MAPK cascade	13/3193	40/18167	0.0161577	0.0161577	0.19118	Pebp1/P2rx7/Prkca/Dusp27/Cav3/Dusp7/Dusp26/Abca7/Dusp29/Dusp2/Dusp6/Lilrb4/Spred3	13	6	7	Process
GO:0043531	ADP binding	13/3193	40/18167	0.0161577	0.0161577	0.19118	Atp5f1b/Pkm/Myo6/Myo7a/P2ry1/Atp5f1a/Atp1a1/Vcp/Coq8a/Lonp1/ENSRNOG00000058249/Gck/Prkag1	13	3	10	Function
GO:0001945	lymph vessel development	6/3193	13/18167	0.0163292	0.0163292	0.19118	Tbx1/Nr2f2/Sox18/Tmem204/Kdr/Foxc2	6	6	0	Process
GO:0005272	sodium channel activity	6/3193	13/18167	0.0163292	0.0163292	0.19118	Trpm2/Hcn4/Asic5/Scnn1a/Scn1b/Scn7a	6	4	2	Function
GO:0008276	protein methyltransferase activity	6/3193	13/18167	0.0163292	0.0163292	0.19118	N6amt1/Mettl22/Mettl21a/Ntmt1/Fam98a/Carm1	6	1	5	Function
GO:0008569	ATP-dependent microtubule motor activity, minus-end-directed	6/3193	13/18167	0.0163292	0.0163292	0.19118	Dnah8/Dnah9/Dnah11/Dnah6/Dnhd1/Dnah7	6	2	4	Function
GO:0032233	positive regulation of actin filament bundle assembly	6/3193	13/18167	0.0163292	0.0163292	0.19118	Synpo2l/Synpo2/Vil1/Pfn2/Myoz3/Id1	6	1	5	Process
GO:0051371	muscle alpha-actinin binding	6/3193	13/18167	0.0163292	0.0163292	0.19118	Mypn/Synpo2/Pdlim5/Nrap/Pdlim4/Ldb3	6	0	6	Function
GO:2000774	positive regulation of cellular senescence	6/3193	13/18167	0.0163292	0.0163292	0.19118	Hmga1/RT1-M3-1/Abi3/Pawr/B2m/Arg2	6	4	2	Process
GO:0004623	phospholipase A2 activity	9/3193	24/18167	0.0164277	0.0164277	0.19118	Plaat1/Pla2g4b/Pla2g5/Pla2g2a/Lcat/Plaat3/Pnpla3/Plb1/Pla2g12a	9	3	6	Function
GO:0051959	dynein light intermediate chain binding	9/3193	24/18167	0.0164277	0.0164277	0.19118	Dnah8/Rilp/Dnah9/Dnah11/Dynll2/Dnah6/Hook1/Dnhd1/Dnah7	9	2	7	Function
GO:0003824	catalytic activity	12/3193	36/18167	0.0166293	0.0166293	0.192928	Pld5/Odc1/Slc3a1/Capn3/Hint3/Phyh/Amacr/Abhd11/Gnpat/Cyp1a1/Echdc3/Eci2	12	2	10	Function
GO:0008180	COP9 signalosome	10/3193	28/18167	0.0168799	0.0168799	0.193702	Stoml2/Tmod1/Themis/Cops7a/Atp5f1a/Hspa5/Cops8/Hsp90ab1/Wdr6/Hspa1l	10	0	10	Component
GO:0017022	myosin binding	10/3193	28/18167	0.0168799	0.0168799	0.193702	Snap25/Vezt/Actc1/Trak2/Mybpc3/Hap1/Adgrv1/Trak1/Fxyd1/Dmd	10	3	7	Function
GO:0044305	calyx of Held	10/3193	28/18167	0.0168799	0.0168799	0.193702	Cplx2/Git2/Kcnk2/Adora1/Prkca/Kcna2/Atp1a3/Prkcg/Kcnc1/Ncs1	10	2	8	Component
GO:0055007	cardiac muscle cell differentiation	11/3193	32/18167	0.0169021	0.0169021	0.193702	Timm44/Sik1/Tbx5/Myocd/Tbx3/Acadm/Gata4/Alpk3/Nox4/Nkx2-5/Asb2	11	2	9	Process
GO:0014070	response to organic cyclic compound	64/3193	283/18167	0.0173114	0.0173114	0.19779	Pebp1/P2rx7/Selp/Prkca/Ephx1/Ahr/Ppargc1a/Rxrg/Il1b/Txn2/Slc10a1/Il1rn/Calu/Dbh/Cdkn2b/Nr0b2/Casp1/Nfkbia/Acat1/Cyp11a1/Nppb/Pparg/Nampt/Abcc4/Hmbs/Acsl1/Pcsk1/Trdn/Ldha/Hspd1/Hp/Scn5a/Star/Fxn/Hsd17b4/Mgmt/Tpmt/Angpt2/Aldh1a1/Kat2a/Prkcq/Hmgcs2/Fas/Gnao1/Cyp1a1/Nedd8/Icam1/Avp/Reln/Ppara/Id1/Dusp6/Acan/Acad10/Cyp1b1/Gpx1/Gstt1/Met/Alas1/ENSRNOG00000056728/Inhbb/Ccnd2/Socs3/Tnf	64	32	32	Process
GO:0000166	nucleotide binding	15/3193	49/18167	0.0180393	0.0180393	0.204977	Suclg1/Vdac1/Nampt/Dlat/Vdac2/Gfod1/Hint3/Rmi1/Vdac3/Impdh1/Hprt1/Aplf/Mrpl39/Fhit/Nt5c1a	15	3	12	Function
GO:0021549	cerebellum development	22/3193	80/18167	0.0180495	0.0180495	0.204977	Abat/Nfix/Ppargc1a/Cntnap2/Sstr3/Cyp11a1/Ptbp2/Ckb/Ptn/Lpar1/Hap1/Scn5a/Atic/Cd3e/Myo16/Gart/Insr/Pdss2/Fcgr2b/AABR07051450.1/AABR07006724.1/Kcnc1	22	5	17	Process
GO:0002161	aminoacyl-tRNA editing activity	5/3193	10/18167	0.0192828	0.0192828	0.209058	Vars1/Iars2/Lars2/Iars1/Aars2	5	0	5	Function
GO:0006607	NLS-bearing protein import into nucleus	5/3193	10/18167	0.0192828	0.0192828	0.209058	Kpna6/Ipo5/Kpna3/Kpna2/Kpna1	5	0	5	Process
GO:0009437	carnitine metabolic process	5/3193	10/18167	0.0192828	0.0192828	0.209058	Aldh9a1/Acadm/Cpt1b/Cpt2/AABR07029596.1	5	0	5	Process
GO:0014066	regulation of phosphatidylinositol 3-kinase signaling	5/3193	10/18167	0.0192828	0.0192828	0.209058	Rasgrp1/Ceacam1/Fbxl2/Entpd5/Lime1	5	2	3	Process
GO:0032780	negative regulation of ATPase activity	5/3193	10/18167	0.0192828	0.0192828	0.209058	Pam16/Oxa1l/Ppif/Tnni3/Tnnt2	5	0	5	Process
GO:0033010	paranodal junction	5/3193	10/18167	0.0192828	0.0192828	0.209058	Akr1b1/Ank2/Kcna2/Marveld2/Sptbn2	5	2	3	Component
GO:0042446	hormone biosynthetic process	5/3193	10/18167	0.0192828	0.0192828	0.209058	Tg/Fdx1/Hfe/Duox2/Dio2	5	2	3	Process
GO:0046500	S-adenosylmethionine metabolic process	5/3193	10/18167	0.0192828	0.0192828	0.209058	Pcmt1/Gnmt/Gamt/Pnmt/Pemt	5	0	5	Process
GO:0052650	NADP-retinol dehydrogenase activity	5/3193	10/18167	0.0192828	0.0192828	0.209058	Akr1b1/Akr1b10/Dhrs4/Rdh13/Rdh14	5	0	5	Function
GO:0071373	cellular response to luteinizing hormone stimulus	5/3193	10/18167	0.0192828	0.0192828	0.209058	Edn1/Star/Ccna2/Plat/Cyp1b1	5	5	0	Process
GO:0140042	lipid droplet formation	5/3193	10/18167	0.0192828	0.0192828	0.209058	Cds1/Sqle/Fitm1/Fitm2/Tmem159	5	1	4	Process
GO:0014912	negative regulation of smooth muscle cell migration	7/3193	17/18167	0.01941	0.01941	0.209058	Serpine1/Ppargc1a/Pparg/Ndrg4/Bmpr1a/AABR07006724.1/Igfbp3	7	2	5	Process
GO:0019395	fatty acid oxidation	7/3193	17/18167	0.01941	0.01941	0.209058	Gcdh/Ppargc1a/RGD1565355/Acox1/Pparg/Mlycd/Alox15	7	3	4	Process
GO:0034497	protein localization to phagophore assembly site	7/3193	17/18167	0.01941	0.01941	0.209058	Wipi2/Wipi1/Arfip2/Atg9b/Lrba/Mfn2/Atg4d	7	2	5	Process
GO:0042267	natural killer cell mediated cytotoxicity	7/3193	17/18167	0.01941	0.01941	0.209058	Il18/Kif5b/Mill1/Fcgr3a/Gzmbl2/Arl8b/Klrk1	7	3	4	Process
GO:0042574	retinal metabolic process	7/3193	17/18167	0.01941	0.01941	0.209058	Rpe65/Akr1b10/Abca4/Dhrs4/Rdh13/Bco2/Cyp1b1	7	3	4	Process
GO:0045725	positive regulation of glycogen biosynthetic process	7/3193	17/18167	0.01941	0.01941	0.209058	RGD1565355/Esrrb/Ppp1r3e/Sorbs1/Akt2/Insr/Gck	7	2	5	Process
GO:0097503	sialylation	7/3193	17/18167	0.01941	0.01941	0.209058	St3gal6/St3gal5/St8sia1/St3gal3/St8sia5/St6galnac6/St6galnac3	7	1	6	Process
GO:0007275	multicellular organism development	21/3193	76/18167	0.0194966	0.0194966	0.209391	Ros1/Kit/Ryk/Fst/Cdh24/Erbb4/Cdh20/Ret/Mertk/Cdh22/Ntrk3/Greb1/Lmtk2/Ptcd2/Insr/Epha3/Kdr/Fstl5/Met/Vdr/Ddr1	21	8	13	Process
GO:0008277	regulation of G protein-coupled receptor signaling pathway	13/3193	41/18167	0.0199476	0.0199476	0.213624	Phf24/Plcb1/Frmpd1/Plce1/Zdhhc7/Gpsm1/Rgs7/Dgkq/Pde4d/Adcyap1/Homer2/Rgs11/Kctd12b	13	5	8	Process
GO:0032024	positive regulation of insulin secretion	16/3193	54/18167	0.0203658	0.0203658	0.216344	Gja1/Trpm2/Gper1/Abat/Snap25/Nr0b2/Ghrl/Sirt3/Prkce/Gipr/Pck2/Acsl4/Glul/Pfkm/Doc2b/Gck	16	7	9	Process
GO:0006979	response to oxidative stress	35/3193	142/18167	0.0204712	0.0204712	0.216344	Pebp1/Btg3/Rcan1/Ndufb4/Lias/Prdx2/Txn2/Ndufa12/Ndufa6/Etfdh/Rcan2/Cycs/Ppif/Prdx3/Psmb5/Ncoa7/1600014C10Rik/Pink1/Coq7/Duox2/Ndufs8/Aldh1a1/Ercc1/Mutyh/Park7/Apoe/Sod2/Stc2/Prdx5/Txnip/Rrm2b/Msrb3/Gpx1/AABR07001519.1/ENSRNOG00000056728	35	8	27	Process
GO:0016301	kinase activity	31/3193	123/18167	0.0207271	0.0207271	0.216344	Cdc7/Akap1/Gsk3b/Cdkl5/Akap6/Csnk2a1/Cdk2/Trib3/Ndufb2/Nek1/Plau/Ckb/Ccl3/Sgms2/Pkm/Sgms1/Dok5/Pink1/Ckm/Dgkz/Prkab2/Aurkaip1/Phkb/Clk3/Plk5/Fn3k/Coq8a/Twf2/Ckmt2/Garnl3/Cdkn1c	31	11	20	Function
GO:0010259	multicellular organism aging	12/3193	37/18167	0.0207724	0.0207724	0.216344	Gna12/Ddc/Dbh/Adra1a/Cd163/Cryab/Edn1/Ercc1/Agtr1a/Adra1d/Acan/Adra1b	12	5	7	Process
GO:0051591	response to cAMP	20/3193	72/18167	0.0210531	0.0210531	0.216344	Pebp1/Cdk2/Cyp11a1/Bsg/Bckdhb/Ndufs4/Ldha/Pla2g5/Duox2/Ppargc1b/Pik3r1/Plat/Hmgcs2/Bckdha/Pygm/Dgkq/Carm1/Fosb/Alas1/Ccnd2	20	6	14	Process
GO:0071549	cellular response to dexamethasone stimulus	20/3193	72/18167	0.0210531	0.0210531	0.216344	Serpine1/Eln/Tfap4/Fbxo32/Ccl2/Gjb2/Hmbs/Star/Atp5f1a/Fech/Agtr1a/Plat/Vegfa/Icam1/Reln/RT1-Bb/Pnmt/Mfn2/Arg2/Errfi1	20	11	9	Process
GO:0015297	antiporter activity	8/3193	21/18167	0.0210649	0.0210649	0.216344	Slc25a30/Clcn4/Slc25a11/Clcn3/Slc35c2/Slc35d1/Slc35d2/Slc47a1	8	1	7	Function
GO:0035584	calcium-mediated signaling using intracellular calcium source	8/3193	21/18167	0.0210649	0.0210649	0.216344	Trpm2/Selp/Dmtn/Vcam1/Ryr2/Ptgfr/Kdr/Homer2	8	5	3	Process
GO:0042692	muscle cell differentiation	8/3193	21/18167	0.0210649	0.0210649	0.216344	Glmn/Fbxo40/Myocd/H3f3a/Dpf3/Smarcd3/Dusp29/Dmd	8	2	6	Process
GO:0043537	negative regulation of blood vessel endothelial cell migration	8/3193	21/18167	0.0210649	0.0210649	0.216344	Gadd45a/Pparg/Dll4/Angpt2/Apoe/Acvrl1/Rgcc/Tnf	8	7	1	Process
GO:0046716	muscle cell cellular homeostasis	8/3193	21/18167	0.0210649	0.0210649	0.216344	Mtm1/Cav3/Chrna1/Bag3/Cfl2/Dmd/Gaa/Pfkm	8	0	8	Process
GO:0048247	lymphocyte chemotaxis	8/3193	21/18167	0.0210649	0.0210649	0.216344	Ccl7/Ccl2/Ccl3/Cklf/Ccl19/Ccl22/Adam8/Ccl21	8	8	0	Process
GO:0071397	cellular response to cholesterol	8/3193	21/18167	0.0210649	0.0210649	0.216344	Nfe2l1/Scp2/Inhba/Cesl1/Apoe/Mlc1/Gramd1b/Inhbb	8	3	5	Process
GO:0090141	positive regulation of mitochondrial fission	8/3193	21/18167	0.0210649	0.0210649	0.216344	Dnm1l/Pink1/Ddhd2/Mul1/Spire1/Mief2/Kdr/AABR07001519.1	8	3	5	Process
GO:0098719	sodium ion import across plasma membrane	8/3193	21/18167	0.0210649	0.0210649	0.216344	Slc8a1/Hcn2/Hcn4/Scn5a/Slc9a3/Slc9a2/Scnn1a/Slc5a2	8	2	6	Process
GO:0008009	chemokine activity	11/3193	33/18167	0.0214244	0.0214244	0.21884	Ccl7/Cxcl1/Ccl2/Ccl3/Cklf/Ccl19/Ccl22/Cxcl9/Cxcl11/Cxcl13/Ccl21	11	10	1	Function
GO:0045746	negative regulation of Notch signaling pathway	11/3193	33/18167	0.0214244	0.0214244	0.21884	Notch4/Bcl6/Nfkbia/Dll4/Hif1an/Chac1/Dll3/Egfl7/Dlk1/Rita1/Tspan15	11	7	4	Process
GO:1904646	cellular response to amyloid-beta	15/3193	50/18167	0.021694	0.021694	0.219706	Gja1/Gsk3b/Parp1/RGD1565355/Lgmn/Nampt/Trem2/Vcam1/Atp1a3/Icam1/Cacna2d1/Casp4/Fcgr2b/Vdr/Tnf	15	7	8	Process
GO:0042908	xenobiotic transport	9/3193	25/18167	0.0217546	0.0217546	0.219706	Gja1/Nr1i2/Slc2a1/Abcc4/Slc22a1/Slc22a3/Abcc5/AABR07029596.1/Slc47a1	9	1	8	Process
GO:0003774	motor activity	10/3193	29/18167	0.0218014	0.0218014	0.219706	Myo6/Myo7a/Myo5b/Myo16/Pin1/Myl3/Kif18b/Kif1c/Myo18b/Myh2	10	2	8	Function
GO:0006479	protein methylation	10/3193	29/18167	0.0218014	0.0218014	0.219706	Mettl22/Mettl21a/Pcmt1/Prmt3/Etf1/Armt1/Fam98a/Carm1/Gspt1/Prmt8	10	1	9	Process
GO:0030863	cortical cytoskeleton	10/3193	29/18167	0.0218014	0.0218014	0.219706	Sele/Spta1/Sptb/Nsmf/Tmod1/Dmtn/Ank1/Gypc/Capza2/Sptbn5	10	4	6	Component
GO:0097110	scaffold protein binding	23/3193	86/18167	0.0219668	0.0219668	0.220781	Gja1/P2rx7/Adcy5/Casp1/Dynll2/Kcnh2/Cd163/Casp8/Trem2/Dsp/P2ry1/Scn5a/Ryr2/Park7/Shank1/Map2k2/Kcnq1/Cdc37/Casp4/Pde4d/Homer1/Shank3/Cav2	23	8	15	Function
GO:0010942	positive regulation of cell death	19/3193	68/18167	0.0227247	0.0227247	0.22779	Eif4g1/Kcnk2/Il1b/RGD1565355/Aifm1/Casp1/Acer2/Faf1/Lpar1/Hp/Ucp2/Msx2/Fas/Slfn13/Dusp6/Casp4/Phb/Gzmbl2/Ramp3	19	10	9	Process
GO:0032755	positive regulation of interleukin-6 production	27/3193	105/18167	0.0229999	0.0229999	0.229698	Mapk13/P2rx7/Setd4/Il1b/RGD1565355/Spon2/Bsg/Mmp8/Il17ra/Lgals9/Nod2/Hspd1/Lbp/Il33/Cd74/Dnlz/Tmem106a/Mavs/Ptpn11/Tlr1/Lep/Tlr8/F2r/Adcyap1/Clec7a/Zbtb20/Tnf	27	19	8	Process
GO:0042130	negative regulation of T cell proliferation	14/3193	46/18167	0.0230373	0.0230373	0.229698	RT1-M3-1/Cd80/Glmn/Pawr/Zc3h12d/Cd274/Il4i1/Ceacam1/Lilrb4/Ido1/RT1-Bb/Spn/Vsig4/Lilrb2	14	13	1	Process
GO:0008360	regulation of cell shape	33/3193	134/18167	0.0241526	0.0241526	0.233899	Ccl7/Rhobtb1/Gna12/Shroom3/Kit/Spta1/Sh3kbp1/Ccl2/Itga7/Plxnc1/Hck/Ccl3/Prag1/Fes/Ptn/Dmtn/Lpar1/Sema4d/P2ry1/Vil1/Fam171a1/Tpm1/Vegfa/Sema4a/Icam1/Rnd2/Hpn/Fgd1/Bves/Kdr/Arap3/Strip2/Rnd1	33	14	19	Process
GO:1903078	positive regulation of protein localization to plasma membrane	16/3193	55/18167	0.024165	0.024165	0.233899	Gper1/Rangrf/Lgals3/Pgrmc1/Trem2/Myo5b/Vil1/Sorbs1/Nkd2/Kif5b/Stx3/Kcnj11/Epha3/Arhgef16/Ramp3/Tnf	16	9	7	Process
GO:0048469	cell maturation	13/3193	42/18167	0.0243657	0.0243657	0.233899	Il15/Gdf11/Pparg/Ghrhr/Fzd5/Ccl19/Sox18/Gata3/Vegfa/Tusc2/Ccl21/Kdr/Runx3	13	8	5	Process
GO:0071949	FAD binding	13/3193	42/18167	0.0243657	0.0243657	0.233899	Ddo/Ero1b/Aifm1/Acox1/Sqle/Coq6/Aox1/Mical2/Mmachc/Nqo2/D2hgdh/Ldhd/Prodh2	13	4	9	Function
GO:0003084	positive regulation of systemic arterial blood pressure	6/3193	14/18167	0.0243985	0.0243985	0.233899	Adora1/Adra1a/Nr2f2/Adrb1/Avp/Eng	6	3	3	Process
GO:0003197	endocardial cushion development	6/3193	14/18167	0.0243985	0.0243985	0.233899	Tbx5/Tmem100/Gata4/Epha3/Foxf1/Cited2	6	2	4	Process
GO:0006515	protein quality control for misfolded or incompletely synthesized proteins	6/3193	14/18167	0.0243985	0.0243985	0.233899	Oma1/Zyg11b/Fbxl17/Stub1/Lonp1/Clpp	6	0	6	Process
GO:0031503	protein-containing complex localization	6/3193	14/18167	0.0243985	0.0243985	0.233899	Sgcd/Akap6/Fkbp4/Kif17/Nacc2/Smad7	6	1	5	Process
GO:0042026	protein refolding	6/3193	14/18167	0.0243985	0.0243985	0.233899	Dnaja4/Hspd1/B2m/Hspa5/Hspa9/Hspa1l	6	1	5	Process
GO:0043303	mast cell degranulation	6/3193	14/18167	0.0243985	0.0243985	0.233899	Cplx2/Kit/Rasgrp1/Nr4a3/AABR07017241.1/Clnk	6	2	4	Process
GO:0045060	negative thymic T cell selection	6/3193	14/18167	0.0243985	0.0243985	0.233899	Cd28/Cd3e/Zap70/Cd74/Fas/Spn	6	2	4	Process
GO:0071872	cellular response to epinephrine stimulus	6/3193	14/18167	0.0243985	0.0243985	0.233899	Akap6/Fdx1/Star/Ryr2/Kcnq1/Pde4d	6	1	5	Process
GO:0090399	replicative senescence	6/3193	14/18167	0.0243985	0.0243985	0.233899	Serpine1/Pla2r1/Mme/Atr/Ercc1/Romo1	6	3	3	Process
GO:0097159	organic cyclic compound binding	6/3193	14/18167	0.0243985	0.0243985	0.233899	Pygb/Ryr2/Gstp1/Slc16a1/Pygm/Gsta4	6	1	5	Function
GO:2000347	positive regulation of hepatocyte proliferation	6/3193	14/18167	0.0243985	0.0243985	0.233899	Il18/Ptn/Fgf1/Hpn/Tnfaip3/Tnf	6	4	2	Process
GO:0006813	potassium ion transport	18/3193	64/18167	0.0245165	0.0245165	0.233899	Kcnj12/Kcnk2/Atp1b1/Kcna4/Cdk2/Atp1a2/Kcnk3/Kcnh2/Slc12a5/Atp1a3/Kcnq1/Kcnn3/Fxyd1/Kcnj11/Atp1a1/Kcnb1/Kcnmb4/Kcnd2	18	3	15	Process
GO:0006898	receptor-mediated endocytosis	18/3193	64/18167	0.0245165	0.0245165	0.233899	Itgb2/Atp5f1b/RGD1565355/Pla2r1/Ldlr/Slc9a3/Mrc1/Apoe/Micall1/Vldlr/Arhgap27/Insr/Dnm1/Fcgr2b/Clec9a/Cd300a/Scarf1/Lmbr1l	18	13	5	Process
GO:0006605	protein targeting	12/3193	38/18167	0.0256339	0.0256339	0.24394	Pan3/Ap4m1/Ywhag/Synj2bp/Trak2/Myo6/Hap1/Syngr1/Trak1/Stxbp4/Rassf9/Syngr2	12	5	7	Process
GO:0051082	unfolded protein binding	21/3193	78/18167	0.0258284	0.0258284	0.245037	Dnajb5/Dnaja3/Ndufaf1/Trap1/Ssuh2/Grpel1/Mkks/Cryab/Dnaja4/Dnajb4/Calr3/Hspa5/Hspa9/Hsp90ab1/Hspb6/Dnajb3/Clpx/Cdc37/Calr4/Hspa1l/Nudcd3	21	2	19	Function
GO:0005778	peroxisomal membrane	15/3193	51/18167	0.0258795	0.0258795	0.245037	Acox1/Slc27a2/Acsl1/Abcd4/Pex11a/Pxmp4/Dhrs4/Acsl4/Gnpat/Plaat3/Mavs/Acsl6/Fndc5/Pxmp2/Pex19	15	4	11	Component
GO:0032757	positive regulation of interleukin-8 production	17/3193	60/18167	0.0264319	0.0264319	0.249639	Serpine1/Il1b/Fcnb/Il18/Lgals9/Nod2/Lbp/Park7/Cd74/Ffar2/Mavs/Tlr1/Lep/Tlr8/F2r/Clec7a/Tnf	17	12	5	Process
GO:0006641	triglyceride metabolic process	11/3193	34/18167	0.0267743	0.0267743	0.250394	Insig2/Cav3/RGD1565355/Cyp2e1/Gpam/Apobec1/Apoe/Plaat3/Ptpn11/AABR07029596.1/Gpx1	11	4	7	Process
GO:0046697	decidualization	11/3193	34/18167	0.0267743	0.0267743	0.250394	Gja1/Serpine1/Bsg/Gjb2/Ghrl/Ptn/Epor/Esr1/Stc2/Vdr/Cited2	11	3	8	Process
GO:0006111	regulation of gluconeogenesis	7/3193	18/18167	0.0270448	0.0270448	0.250394	Zfp692/Pdk2/Acadm/Gnmt/Dgkq/Insr/Lep	7	2	5	Process
GO:0014898	cardiac muscle hypertrophy in response to stress	7/3193	18/18167	0.0270448	0.0270448	0.250394	Atp2a2/Nppb/Gata4/Myh7/Klf15/Myh6/Tcap	7	0	7	Process
GO:0070300	phosphatidic acid binding	7/3193	18/18167	0.0270448	0.0270448	0.250394	Opa1/Jph2/Pacsin2/Sestd1/Plekhn1/Micall1/Gramd1b	7	1	6	Function
GO:0070528	protein kinase C signaling	7/3193	18/18167	0.0270448	0.0270448	0.250394	Fibin/Csrp3/Mas1/Plvap/Ankrd1/Avp/Dgkq	7	5	2	Process
GO:1903427	negative regulation of reactive oxygen species biosynthetic process	7/3193	18/18167	0.0270448	0.0270448	0.250394	Abcb7/Ndufc2/Hspd1/Park7/Ppara/Mfn2/AABR07001519.1	7	0	7	Process
GO:1904047	S-adenosyl-L-methionine binding	7/3193	18/18167	0.0270448	0.0270448	0.250394	N6amt1/Gnmt/Tpmt/Kmt5c/Zcchc4/Cbs/Prmt8	7	3	4	Function
GO:0046330	positive regulation of JNK cascade	25/3193	97/18167	0.0271742	0.0271742	0.250974	Ncf1/Map2k4/Il1b/Plcb1/Rasgrp1/Gadd45a/Hipk2/Ankrd6/Dusp15/Mmp8/Dixdc1/Nod2/Ccl19/Dnlz/Ceacam1/Mapk8ip3/Ccl21/Fcgr2b/Unc5cl/Sh3rf3/Cracr2a/Dusp22/Mapk8ip1/Slamf1/Tnf	25	12	13	Process
GO:0004721	phosphoprotein phosphatase activity	14/3193	47/18167	0.0276544	0.0276544	0.251907	Mtm1/Ppm1k/Pdxp/Dusp7/Dusp26/Dusp2/Ppp1r3e/Ppp1r3c/Ppp1ca/Ssh3/Dusp6/Ptpn11/Timm50/Epm2a	14	4	10	Function
GO:0042149	cellular response to glucose starvation	14/3193	47/18167	0.0276544	0.0276544	0.251907	Nuak2/Sesn1/Sik1/Slc2a1/Prkaa2/Nuak1/Sesn3/Sh3glb1/Hspa5/Higd1a/Vldlr/Impact/Gck/Prkag1	14	4	10	Process
GO:0004364	glutathione transferase activity	10/3193	30/18167	0.0276853	0.0276853	0.251907	Mgst3/Gstk1/Gstp1/Gstm2/Gsta4/Gsta6/Gstz1/Gstt1/Gstm6l/Mgst2	10	4	6	Function
GO:0005216	ion channel activity	10/3193	30/18167	0.0276853	0.0276853	0.251907	Tmem120a/Kcna4/Mcub/Kcnk3/Kcnh2/Clcn3/Cnga4/Trpv1/Mlc1/Kcnd2	10	3	7	Function
GO:0006986	response to unfolded protein	10/3193	30/18167	0.0276853	0.0276853	0.251907	Dnajb5/Hspa4l/Thbs4/Chac1/Hspd1/Herpud1/Hsp90ab1/Mfn2/AABR07001519.1/Pigbos1	10	2	8	Process
GO:0035050	embryonic heart tube development	10/3193	30/18167	0.0276853	0.0276853	0.251907	Gja1/Slc8a1/Tbx3/Gata4/Edn1/Tbx20/Sox18/Nkx2-5/Sox17/Foxc2	10	5	5	Process
GO:0002523	leukocyte migration involved in inflammatory response	8/3193	22/18167	0.0281227	0.0281227	0.251907	Itgb2/Ccl2/Nfkbia/S100a8/Trim55/Fut7/Adam8/Tnf	8	7	1	Process
GO:0003085	negative regulation of systemic arterial blood pressure	8/3193	22/18167	0.0281227	0.0281227	0.251907	Adora1/Ahr/RGD1565355/Nppb/Trpv1/Ntsr1/Kdr/Tnf	8	6	2	Process
GO:0042176	regulation of protein catabolic process	8/3193	22/18167	0.0281227	0.0281227	0.251907	Psmd2/Ppp2ca/Odc1/Faf1/Cenatac/Serpinb1a/Psmd1/Ubxn2a	8	2	6	Process
GO:0050860	negative regulation of T cell receptor signaling pathway	8/3193	22/18167	0.0281227	0.0281227	0.251907	Pawr/Lgals3/Elf1/Dgkz/Ceacam1/Lilrb4/Dusp22/Gbp1	8	6	2	Process
GO:0050910	detection of mechanical stimulus involved in sensory perception of sound	8/3193	22/18167	0.0281227	0.0281227	0.251907	Whrn/Kit/Mkks/Adgrv1/Kcnq1/Hpn/Col11a1/Pdzd7	8	3	5	Process
GO:0051393	alpha-actinin binding	8/3193	22/18167	0.0281227	0.0281227	0.251907	Adora2a/Lrrc10/Pparg/Synpo2/Ptprt/Xirp2/Myot/Pdlim4	8	2	6	Function
GO:0006094	gluconeogenesis	9/3193	26/18167	0.0282134	0.0282134	0.251907	Ppargc1a/Pgam2/Tpi1/Pck2/Gapdh/Pc/Gpi/Gpd1/ENSRNOG00000058249	9	1	8	Process
GO:0017147	Wnt-protein binding	9/3193	26/18167	0.0282134	0.0282134	0.251907	Fzd9/Cthrc1/Ptpro/Ryk/Sfrp2/Fzd5/Trabd2b/Wls/Fzd3	9	3	6	Function
GO:0000045	autophagosome assembly	16/3193	56/18167	0.0284726	0.0284726	0.253619	Wipi2/Atp2a2/Ap4m1/Wipi1/Synpo2/Tcirg1/Tp53inp2/Emc6/Atg16l2/Bag3/Atg9b/Map1lc3a/Epm2a/Ubxn2a/Rab1b/Ubxn2b	16	5	11	Process
GO:0003954	NADH dehydrogenase activity	5/3193	11/18167	0.0303145	0.0303145	0.263117	Aifm1/Ndufs3/Ndufs8/Ndufs7/Ndufa9	5	0	5	Function
GO:0004129	cytochrome-c oxidase activity	5/3193	11/18167	0.0303145	0.0303145	0.263117	Cox6c/Cox5b/Cox6a2/Cox7b/Surf4	5	0	5	Function
GO:0009435	NAD biosynthetic process	5/3193	11/18167	0.0303145	0.0303145	0.263117	Nampt/Nmrk1/Nmnat3/Nadsyn1/Nmnat2	5	2	3	Process
GO:0030955	potassium ion binding	5/3193	11/18167	0.0303145	0.0303145	0.263117	Kcna4/Atp1a2/Acat1/Pkm/Atp1a1	5	0	5	Function
GO:0031588	nucleotide-activated protein kinase complex	5/3193	11/18167	0.0303145	0.0303145	0.263117	Prkaca/Prkaa2/Prkab2/Prkar2a/Prkag1	5	1	4	Component
GO:0031698	beta-2 adrenergic receptor binding	5/3193	11/18167	0.0303145	0.0303145	0.263117	Ppp2ca/Prkar2a/Gnas/Pde4d/Bdkrb2	5	2	3	Function
GO:0034340	response to type I interferon	5/3193	11/18167	0.0303145	0.0303145	0.263117	Smpd1/Ch25h/Shfl/Sp100/Ikbke	5	4	1	Process
GO:0043227	membrane-bounded organelle	5/3193	11/18167	0.0303145	0.0303145	0.263117	Gsk3b/Tmx2/Napepld/Kif5b/Klc2	5	0	5	Component
GO:0051693	actin filament capping	5/3193	11/18167	0.0303145	0.0303145	0.263117	Spta1/Sptb/Vil1/Tpm1/Sptbn2	5	1	4	Process
GO:0060290	transdifferentiation	5/3193	11/18167	0.0303145	0.0303145	0.263117	Tbx5/Gata4/Got1/Cd34/Insm1	5	1	4	Process
GO:0060306	regulation of membrane repolarization	5/3193	11/18167	0.0303145	0.0303145	0.263117	Akap6/Kcnh2/Casq2/Kcnq1/Kcne2	5	1	4	Process
GO:0008203	cholesterol metabolic process	19/3193	70/18167	0.0303789	0.0303789	0.263117	Insig2/Cyp11a1/Nfe2l1/Sqle/Ldlr/Fdx1/Star/Cesl1/Hsd17b4/Gba2/Smpd1/Fech/Apoe/Ch25h/Lcat/Lipe/Lepr/Vldlr/Lep	19	9	10	Process
GO:0006915	apoptotic process	77/3193	358/18167	0.0307354	0.0307354	0.265593	Nuak2/Srgn/Trim39/Gja1/Aimp2/Ncf1/Opa1/Akap1/Parm1/Parp1/Bfar/Cdip1/ENSRNOG00000003726/Dnaja3/Phlda1/Sh3kbp1/Ahr/Babam2/Mtfp1/Egln3/Csnk2a1/Nsg1/Birc3/Nlrc4/Pawr/Aifm1/Vdac1/C1qbp/Casp1/Faf1/Itgb3bp/Sfrp2/Cycs/Kank2/Prdx3/S100a8/Sgk1/Asah2/Casp8/Bcl2l13/Sgms1/Sh3glb1/Wt1/Ghitm/1600014C10Rik/Thoc1/Vil1/Elmo3/Ciapin1/Gas2/Adrb1/Atp5f1a/Tcirg1/Rbm5/Cidea/Gapdh/Fas/Ripk3/Prdx5/Avp/Tnfrsf25/Fastkd2/Du…	77	32	45	Process
GO:0001917	photoreceptor inner segment	17/3193	61/18167	0.0308246	0.0308246	0.265752	Whrn/Guk1/Gnat3/Snap25/Slc2a1/Bsg/Pcare/Pkm/Myo7a/Gnat2/Inha/Asrgl1/Atp1a3/Dnm3/Reep6/Dnm1/Gnb5	17	6	11	Component
GO:0003735	structural constituent of ribosome	45/3193	196/18167	0.0320275	0.0320275	0.275491	Mrps18b/Mrpl1/Mrps14/Mrpl27/Mrps7/Mrpl13/Mrpl19/Mrps15/Mrpl35/Mrpl15/Mrpl37/Mrpl10/Mrps2/Mrps23/Mrpl47/Mrps30/Mrpl3/Rpl31/Mrpl18/Rpl3l/Mrpl43/Mrpl44/Mrps34/Mrps9/Mrpl46/Mrpl51/Mrpl17/Mrps18a/Mrps12/Dap3/Mrpl54/Mrpl4/Mrpl49/Mrpl16/mrpl24/Mrpl36/ENSRNOG00000031579/Rpl37/Mrpl12/Rps19/Bco2/Mrpl28/RGD1561102/Mrps22/Rps15al4	45	6	39	Function
GO:0042572	retinol metabolic process	14/3193	48/18167	0.0329172	0.0329172	0.281963	Akr1b1/Rpe65/Akr1b10/Cesl1/Ttr/Dgat2/Aldh1a1/Dhrs4/Cyp1a1/Lipe/Plb1/Rdh13/Rdh14/Cyp1b1	14	3	11	Process
GO:0000307	cyclin-dependent protein kinase holoenzyme complex	11/3193	35/18167	0.0330233	0.0330233	0.281963	Ccng1/Ccnjl/Cdk2/Ccnf/Ccne2/Ccnl1/Ccna2/Aurkaip1/Ccnq/Cks1b/Ccnd2	11	6	5	Component
GO:0001818	negative regulation of cytokine production	11/3193	35/18167	0.0330233	0.0330233	0.281963	Srgn/Pparg/Ndrg2/Slc11a1/Lrrc32/Mertk/Cidea/Tnfrsf4/Ceacam1/Rgcc/Rnf128	11	8	3	Process
GO:0019900	kinase binding	28/3193	113/18167	0.03308	0.03308	0.281963	Pebp1/Opa1/Emp2/Rad23a/Gadd45a/Slc2a1/Casp1/Slc2a3/Prdx3/Myom2/Ldhb/Ldha/Nol3/Park7/Fas/Stub1/Hsp90ab1/Ceacam1/Sit1/Sp100/Dgkq/Cdc37/Tnfaip3/AABR07001519.1/Myom1/Pfkm/Errfi1/Klrk1	28	8	20	Function
GO:0010629	negative regulation of gene expression	75/3193	349/18167	0.0331838	0.0331838	0.282125	Ros1/Gja1/Gper1/Serpine1/Gsk3b/ENSRNOG00000004036/Il1b/Tfap4/RGD1565355/Pawr/Srsf6/Itgb8/Mkks/Bcl11a/Lgmn/Nr0b2/Prkaa2/Pparg/Plag1/Aplnr/Sfrp2/Mmp8/Ldlr/Cd28/Cryab/Gata4/Ccl3/Lgals9/Dll4/Edn1/Pink1/Tgif1/Cd3e/Park7/Marveld2/Apoe/Slc35c2/Gata3/Esr1/Pc/Vegfa/Inppl1/Map2k2/Kcnq1/Zbtb7b/Stc2/Vegfb/Id1/Dgkq/L3mbtl2/Id3/Acvrl1/Wdr35/Insr/Mir24-2/Mir29b2/Mir3582/Epm2a/Cd34/Kdr/Cdc45/Eng/Tle5/Bmpr1a/Met/…	75	35	40	Process
GO:0016311	dephosphorylation	24/3193	94/18167	0.0332774	0.0332774	0.282125	Nt5dc1/Nt5m/Lpin1/Phospho1/Entpd6/Phospho2/Dusp15/Pdxp/Plpp7/Acp3/Plppr2/Ephx2/Ppp1ca/Armt1/Pfkfb4/Hddc2/Dusp23/Nt5dc3/Dusp8/Atp1a1/Epm2a/Alpg/Tigar/Nt5c1a	24	5	19	Process
GO:0050766	positive regulation of phagocytosis	16/3193	57/18167	0.0333241	0.0333241	0.282125	Itgb2/Il15/Il1b/RGD1565355/Abca7/Trem2/Nod2/Slc11a1/Pla2g5/Mertk/Sirpd/Fcgr2b/Il2rb/Fcgr2a/Clec7a/Tnf	16	14	2	Process
GO:0007204	positive regulation of cytosolic calcium ion concentration	39/3193	167/18167	0.0341982	0.0341982	0.288326	Gja1/Gper1/Adcy5/Cxcl1/Cxcr3/Ptger1/Il1b/Cav3/RGD1565355/Jph2/Slc8a1/Adra1a/Ghrl/Ccl3/Epor/P2ry1/Edn1/Gipr/Eif5a/Agtr1a/Gnat2/Esr1/Trpv1/Ccr10/Tbxa2r/Avp/Adra1d/Cxcl13/Ccr8/AABR07017241.1/Ptgfr/Kdr/Bdkrb2/F2r/Adcyap1/AABR07006724.1/Adra1b/Gck/Cxcr2	39	21	18	Process
GO:0006164	purine nucleotide biosynthetic process	6/3193	15/18167	0.0347469	0.0347469	0.288326	Oas1a/Ppat/Mthfd1/Impdh1/Gart/Hprt1	6	2	4	Process
GO:0030520	intracellular estrogen receptor signaling pathway	6/3193	15/18167	0.0347469	0.0347469	0.288326	Gper1/Ar/Padi2/Ppargc1b/Esr1/Carm1	6	1	5	Process
GO:0031090	organelle membrane	6/3193	15/18167	0.0347469	0.0347469	0.288326	Atp1b1/Atp1a2/Atp1a3/Map1lc3a/Atp1a1/Rapgef3	6	1	5	Component
GO:0031748	D1 dopamine receptor binding	6/3193	15/18167	0.0347469	0.0347469	0.288326	Ptger1/Agtr1a/Atp1a3/Gnas/Ptpn11/Cav2	6	4	2	Function
GO:0033591	response to L-ascorbic acid	6/3193	15/18167	0.0347469	0.0347469	0.288326	Il1b/Cyp11a1/Hp/Gstp1/Sod2/Vwf	6	4	2	Process
GO:0070885	negative regulation of calcineurin-NFAT signaling cascade	6/3193	15/18167	0.0347469	0.0347469	0.288326	Rcan1/Gsk3b/Myoz2/Fhl2/Tbc1d10c/Homer2	6	0	6	Process
GO:0071639	positive regulation of monocyte chemotactic protein-1 production	6/3193	15/18167	0.0347469	0.0347469	0.288326	Oas1a/Il1b/Lgals9/Nod2/Mcoln2/Clec7a	6	5	1	Process
GO:2001259	positive regulation of cation channel activity	6/3193	15/18167	0.0347469	0.0347469	0.288326	Ank2/Edn1/Adrb1/Actn2/Kcnj11/Ntsr1	6	2	4	Process
GO:0030097	hemopoiesis	22/3193	85/18167	0.0349957	0.0349957	0.289751	Selplg/Brca2/Txnrd2/Kit/Rpa1/Spta1/Crip2/Zfp36l2/Angpt1/Sptb/Hoxb4/Epor/Add2/Ciapin1/Sod2/Cul4a/Nkx2-5/Tal1/Cd34/Kdr/Runx3/Klf11	22	7	15	Process
GO:0016459	myosin complex	13/3193	44/18167	0.0352989	0.0352989	0.290089	Myo6/Myo7a/Myo5b/Myo16/Myh7/Myh14/Myl3/Myh6/Ccdc102a/Myl2/AABR07036550.1/Myo1g/Myh2	13	5	8	Component
GO:0006869	lipid transport	17/3193	62/18167	0.0357346	0.0357346	0.290089	RGD1565355/Apold1/Scp2/Abca4/Abca7/Tex2/Lbp/Abca16/Apoe/Slc25a20/Crabp2/Vldlr/Apol3/RGD1309808/Apod/Spns2/Gpihbp1	17	12	5	Process
GO:0005525	GTP binding	73/3193	340/18167	0.0358342	0.0358342	0.290089	Rhobtb1/Gna12/Opa1/Dnm1l/Noa1/Rasl11b/Guf1/Ifi47/Gnl3l/Tsr1/Tuba4a/Rab21/Dnajc27/Sar1b/Atl1/Gnat3/Srl/Suclg2/Fkbp4/Tubg2/Rab33a/Rragd/Ehd4/Rab3b/Rergl/Nkiras1/Rab6b/Rasl10b/Anxa6/Eral1/Eef1a2/Rrad/Gfm1/Rhov/Hbs1l/Arl11/Gem/Npr2/Rab13/Rab28/Nkiras2/Pck2/Tufm/Mtg1/Ola1/Gnat2/Rab3a/Gnao1/Hsp90ab1/Rnd2/Gtpbp3/Rab20/Gnas/Dnm3/Insr/Rasl12/Dnm1/Rab26/Ak4/Gspt1/Mfn2/Adssl1/Arl13b/Tubb4a/Tuba8/Arl16/Ifi44…	73	24	49	Function
GO:0019933	cAMP-mediated signaling	9/3193	27/18167	0.0359054	0.0359054	0.290089	Ahr/Ghrhr/Gapdh/Pde2a/Dgkq/Pde3a/Cap2/Lep/Adcyap1	9	4	5	Process
GO:0032703	negative regulation of interleukin-2 production	9/3193	27/18167	0.0359054	0.0359054	0.290089	Nod2/Gata3/Ceacam1/Lilrb4/Vsig4/Cd34/Tnfaip3/Homer2/Gbp1	9	6	3	Process
GO:0051085	chaperone cofactor-dependent protein refolding	9/3193	27/18167	0.0359054	0.0359054	0.290089	Dnajb5/Hsph1/Sdf2l1/Dnajb4/Hspa5/Cd74/Hspa9/Hspa1l/RT1-DMb	9	0	9	Process
GO:1900017	positive regulation of cytokine production involved in inflammatory response	9/3193	27/18167	0.0359054	0.0359054	0.290089	Kpna6/Ankrd42/Il17ra/Nod2/Cd74/Dnlz/Cd6/Clec7a/Tnf	9	5	4	Process
GO:0031334	positive regulation of protein complex assembly	15/3193	53/18167	0.0360045	0.0360045	0.290089	Gnl3l/Gsk3b/Faf1/Lgals3/Ajuba/Sh3glb1/Park7/Mpp7/Fas/Vegfa/Tal1/Trabd2b/Vcp/Clec7a/Tnf	15	7	8	Process
GO:0004602	glutathione peroxidase activity	7/3193	19/18167	0.0364866	0.0364866	0.290089	Mgst3/Gstk1/Gstp1/Gstm2/Gpx1/Gstt1/Mgst2	7	3	4	Function
GO:0008053	mitochondrial fusion	7/3193	19/18167	0.0364866	0.0364866	0.290089	Opa1/Gdap1/Chchd3/Afg3l2/Afg3l1/Mief2/Mfn2	7	0	7	Process
GO:0008307	structural constituent of muscle	7/3193	19/18167	0.0364866	0.0364866	0.290089	Jph1/Capn3/Mybpc3/Synm/Csrp3/Dmd/Tcap	7	1	6	Function
GO:0044772	mitotic cell cycle phase transition	7/3193	19/18167	0.0364866	0.0364866	0.290089	Ccng1/Ccnjl/Ccnf/Ccne2/Ccna2/Cks1b/Ccnd2	7	3	4	Process
GO:0045591	positive regulation of regulatory T cell differentiation	7/3193	19/18167	0.0364866	0.0364866	0.290089	RT1-M3-1/Bcl6/Lgals9/Il4i1/Lilrb4/Lilrb2/Sox12	7	5	2	Process
GO:0051259	protein complex oligomerization	7/3193	19/18167	0.0364866	0.0364866	0.290089	Oas1a/Opa1/Dnm1l/Tmem70/Stoml2/Nol3/Znhit6	7	1	6	Process
GO:0071380	cellular response to prostaglandin E stimulus	7/3193	19/18167	0.0364866	0.0364866	0.290089	Adamts1/Akap8/Prkaa2/Pparg/Prkce/Gnas/P2ry4	7	5	2	Process
GO:1901800	positive regulation of proteasomal protein catabolic process	7/3193	19/18167	0.0364866	0.0364866	0.290089	Psmc1/Psmc5/Bag2/Trem2/Kcne2/AABR07001519.1/Fmr1	7	3	4	Process
GO:0042542	response to hydrogen peroxide	20/3193	76/18167	0.0365737	0.0365737	0.290089	Txnrd2/Mb/Nr4a3/Cyp11a1/Slc8a1/Gja3/Ada/Cryab/Prdx3/Ldha/Erbb4/Hspd1/Hp/Star/Park7/Sod2/Gnao1/Txnip/Gpx1/Olr1	20	6	14	Process
GO:0005112	Notch binding	8/3193	23/18167	0.0366571	0.0366571	0.290089	Notch4/Dll4/Hif1an/Chac1/Dner/Dll3/Egfl7/Dtx1	8	6	2	Function
GO:0030286	dynein complex	8/3193	23/18167	0.0366571	0.0366571	0.290089	Dnah8/Dnah9/Dnah11/Dynll2/Dnah6/Dnali1/Dnhd1/Dnah7	8	3	5	Component
GO:0030506	ankyrin binding	8/3193	23/18167	0.0366571	0.0366571	0.290089	Sptb/Flnc/Slc8a1/Schip1/Eef1a2/Scn5a/Kcnj11/Atp1a1	8	0	8	Function
GO:0048535	lymph node development	8/3193	23/18167	0.0366571	0.0366571	0.290089	Traf3ip2/Il15/Tox/Tnfrsf11a/Ripk3/Cxcl13/Ccl21/Spns2	8	7	1	Process
GO:0042981	regulation of apoptotic process	38/3193	163/18167	0.0370737	0.0370737	0.292769	Gja1/Tomm70/Sdf2l1/Nme2/Sell/Gsk3b/Rbm25/Prdx2/Sh3kbp1/Rassf3/Birc3/Nlrc4/Casp1/Acer2/Sfrp2/Ppif/Bcl2l13/Madd/Dffa/Pink1/Nol3/Alx3/Msx2/Apoe/Cidea/Dnlz/Fas/Esr1/Tnfrsf4/Ripk3/Tnfaip8l2/Gls2/Casp4/Plk5/Irf3/Kpna1/AABR07001519.1/ENSRNOG00000063474	38	18	20	Process
GO:0035725	sodium ion transmembrane transport	24/3193	95/18167	0.0373435	0.0373435	0.294281	Trpm2/Atp1b1/Atp1a2/Slc8a1/Hcn2/Slc6a6/Hcn4/Asic5/Slc6a13/Tpcn2/Scn5a/Slc9a3/Slc4a9/Slc6a7/Scnn1a/Slc17a7/Scn1b/Scn4b/Scn7a/Slc41a1/Slc6a17/Slc12a3/Slc6a8/Slc24a3	24	9	15	Process
GO:0051603	proteolysis involved in cellular protein catabolic process	14/3193	49/18167	0.0388683	0.0388683	0.305657	Psmb9/Lgmn/Oma1/Psmb7/Casp8/Testin/Hspa5/Ctsw/Clpx/Ctla2a/Lonp1/Clpp/Gzmbl2/RGD1564827	14	5	9	Process
GO:0000793	condensed chromosome	11/3193	36/18167	0.0402367	0.0402367	0.311209	Rpa1/Cdk2/Akap8/Mlh3/Esrrb/Hmbs/Lig4/Aurkc/Banf1/Xrcc4/Ncapg	11	4	7	Component
GO:0001569	branching involved in blood vessel morphogenesis	11/3193	36/18167	0.0402367	0.0402367	0.311209	Notch4/Ahr/Sfrp2/Sema5a/Dll4/Edn1/Tbx20/Vegfa/Kdr/Foxc2/Eng	11	9	2	Process
GO:0006836	neurotransmitter transport	11/3193	36/18167	0.0402367	0.0402367	0.311209	Slc6a6/Trak2/Rims1/Slc6a13/Slc22a1/Cltb/Slc6a7/Slc22a3/Slc28a2/Slc6a17/Slc6a8	11	4	7	Process
GO:0031663	lipopolysaccharide-mediated signaling pathway	11/3193	36/18167	0.0402367	0.0402367	0.311209	Il1b/Ccl2/Nfkbia/Il18/Ccl3/Lbp/Prkce/Cd6/Irak2/Irf3/Tnf	11	9	2	Process
GO:0046676	negative regulation of insulin secretion	11/3193	36/18167	0.0402367	0.0402367	0.311209	Rptor/Fam3d/Ghrl/Hadh/Kcnq1/Kcnj11/Abcc8/Ptpn11/Kcnb1/AABR07001519.1/Inhbb	11	2	9	Process
GO:0051281	positive regulation of release of sequestered calcium ion into cytosol	11/3193	36/18167	0.0402367	0.0402367	0.311209	Gper1/Cxcr3/Akap6/Casq1/Capn3/Aplnr/Trdn/Cxcl9/Cxcl11/Ntsr1/F2r	11	5	6	Process
GO:0071385	cellular response to glucocorticoid stimulus	11/3193	36/18167	0.0402367	0.0402367	0.311209	Ephx1/Ahr/Sstr4/Zfp36l2/Sstr3/Edn1/Gstp1/Hmgcs2/RT1-Bb/Fam107a/Adcyap1	11	9	2	Process
GO:0072593	reactive oxygen species metabolic process	11/3193	36/18167	0.0402367	0.0402367	0.311209	Sesn1/P2rx7/Mpv17l/Pla2r1/Ndufs3/Ndufs4/Ndufs1/Nox4/Nnt/Gls2/Met	11	4	7	Process
GO:0034599	cellular response to oxidative stress	23/3193	91/18167	0.0406903	0.0406903	0.314071	Atp2a2/Nme2/Parp1/Prdx2/Ppargc1a/Nr4a2/Prkaa2/Nfe2l1/Gjb2/Prdx3/Kat2b/Msra/Pink1/Endog/Mgmt/Coq7/Park7/Prdx5/Chchd4/Pycr1/AABR07046707.1/Lonp1/ENSRNOG00000056728	23	4	19	Process
GO:0019216	regulation of lipid metabolic process	13/3193	45/18167	0.0419121	0.0419121	0.322839	Bcl11b/Thrb/Ankrd26/Angptl4/Prkaa2/Nfe2l1/Pparg/Dnajc15/Abca7/Trem2/Prkce/Lsr/Ppara	13	6	7	Process
GO:0055088	lipid homeostasis	15/3193	54/18167	0.0420193	0.0420193	0.323003	Pkp2/Sar1b/Acox1/Nfe2l1/Adck1/Trem2/Adrb1/Apoe/Pnpla3/Fitm2/Asgr2/Zbtb20/Mtch2/Surf4/Gck	15	3	12	Process
GO:0000079	regulation of cyclin-dependent protein serine/threonine kinase activity	10/3193	32/18167	0.0426674	0.0426674	0.326378	Ccng1/Ccnjl/Cdkn2b/Ccnf/Ccne2/Ccnl1/Ccna2/Bccip/Rgcc/Ccnd2	10	5	5	Process
GO:0045840	positive regulation of mitotic nuclear division	10/3193	32/18167	0.0426674	0.0426674	0.326378	Pebp1/Il1b/Nusap1/Cd28/Edn1/Insr/Rgcc/Met/Egf/Tnf	10	6	4	Process
GO:0071466	cellular response to xenobiotic stimulus	25/3193	101/18167	0.0427188	0.0427188	0.326378	Serpine1/Ppat/Uchl1/Qdpr/Fancb/Ddc/Il1b/Slc10a1/Ccl2/Acer2/Prkaa2/Kcnh2/Edn1/Hspa5/Ankrd1/Pde2a/Vegfa/Kcnq1/Pde4a/Ppm1e/Kcne2/Adssl1/Kcnc1/Rapgef3/Kcnd2	25	11	14	Process
GO:0001525	angiogenesis	45/3193	200/18167	0.0435242	0.0435242	0.330416	Serpine1/Tbx1/Tmem100/Atp5f1b/Cxcr3/Il15/Prkca/Sat1/Angpt1/Meox2/Ccdc134/Angptl4/Apold1/Hoxb3/Aplnr/Il18/Plau/Esm1/Fgf9/Casp8/Fgf1/Dll4/Hs6st1/Fzd5/Sox18/Angpt2/Adam8/Egfl7/Vegfa/Rasip1/Vegfb/Emcn/Lepr/Tal1/Sox17/Acvrl1/Cyp1b1/Lep/Kdr/Glul/Eng/Egf/Rapgef3/Col15a1/Hand2	45	29	16	Process
GO:0000900	translation repressor activity, mRNA regulatory element binding	5/3193	12/18167	0.0446062	0.0446062	0.330416	Shmt1/Dhfr/Cpeb1/Cpeb3/Paip2b	5	1	4	Function
GO:0002438	acute inflammatory response to antigenic stimulus	5/3193	12/18167	0.0446062	0.0446062	0.330416	Icam1/Cd6/Il31ra/Bdkrb2/Cxcr2	5	4	1	Process
GO:0004298	threonine-type endopeptidase activity	5/3193	12/18167	0.0446062	0.0446062	0.330416	Psmb8/Psmb9/Tasp1/Psmb7/Psmb5	5	2	3	Function
GO:0005890	sodium:potassium-exchanging ATPase complex	5/3193	12/18167	0.0446062	0.0446062	0.330416	Atp1b1/Atp1a2/Atp1a3/Fxyd1/Atp1a1	5	0	5	Component
GO:0008253	5'-nucleotidase activity	5/3193	12/18167	0.0446062	0.0446062	0.330416	Nt5dc1/Nt5m/Acp3/Nt5dc3/Nt5c1a	5	2	3	Function
GO:0016050	vesicle organization	5/3193	12/18167	0.0446062	0.0446062	0.330416	Sar1b/Cd2ap/Fnbp1l/Plekhf1/Cav2	5	3	2	Process
GO:0032754	positive regulation of interleukin-5 production	5/3193	12/18167	0.0446062	0.0446062	0.330416	Il17ra/Il33/Gata3/Pde4d/Crlf2	5	4	1	Process
GO:0044309	neuron spine	5/3193	12/18167	0.0446062	0.0446062	0.330416	Cntnap2/Grip2/Ntsr1/Homer1/Shank3	5	3	2	Component
GO:0045576	mast cell activation	5/3193	12/18167	0.0446062	0.0446062	0.330416	Serpine1/Ndrg1/Lilrb4/Fcgr2b/Fcgr2a	5	4	1	Process
GO:0089718	amino acid import across plasma membrane	5/3193	12/18167	0.0446062	0.0446062	0.330416	Slc6a6/Slc36a1/Slc6a13/AABR07029596.1/Slc47a1	5	2	3	Process
GO:0106074	aminoacyl-tRNA metabolism involved in translational fidelity	5/3193	12/18167	0.0446062	0.0446062	0.330416	Vars1/Iars2/Lars2/Iars1/Aars2	5	0	5	Process
GO:1901857	positive regulation of cellular respiration	5/3193	12/18167	0.0446062	0.0446062	0.330416	Oas1a/Ppargc1a/Cycs/Chchd4/Mfn2	5	1	4	Process
GO:1990253	cellular response to leucine starvation	5/3193	12/18167	0.0446062	0.0446062	0.330416	Sesn1/Eif2ak4/Rragd/Sesn3/Impact	5	2	3	Process
GO:0043022	ribosome binding	16/3193	59/18167	0.0447913	0.0447913	0.330416	Abcf1/Guf1/Prmt3/Maip1/Letm1/Eif5a/Hspa5/Ola1/Cpeb1/Shfl/Cpeb3/Tmem147/AABR07046707.1/Impact/Naa16/Fmr1	16	4	12	Function
GO:0016339	calcium-dependent cell-cell adhesion via plasma membrane cell adhesion molecules	9/3193	28/18167	0.0449175	0.0449175	0.330416	Sell/Selp/Ajuba/Cdh24/Cdh20/Cdh17/Cdh2/Cdh22/Ceacam1	9	5	4	Process
GO:0033137	negative regulation of peptidyl-serine phosphorylation	9/3193	28/18167	0.0449175	0.0449175	0.330416	Dmtn/Smad7/Inpp5j/Gpd1l/Epm2a/Pde4d/AABR07035839.1/Dmd/Bdkrb2	9	3	6	Process
GO:0043403	skeletal muscle tissue regeneration	9/3193	28/18167	0.0449175	0.0449175	0.330416	Gja1/Sgca/Eno3/Plau/Pkm/Plaur/Dmd/Gpx1/Kpna1	9	1	8	Process
GO:0045780	positive regulation of bone resorption	9/3193	28/18167	0.0449175	0.0449175	0.330416	Idua/Prkca/Tmem64/Tnfrsf11a/Ppargc1b/Adam8/Dlk1/Fcgr3a/Oscar	9	5	4	Process
GO:0004896	cytokine receptor activity	14/3193	50/18167	0.0455472	0.0455472	0.334394	Csf2rb/Il3ra/Csf3r/Il22ra2/Epor/Cd74/Il9r/Lepr/Osmr/Il31ra/Ifnar2/Il2rb/Crlf2/Ebi3	14	11	3	Function
GO:0001778	plasma membrane repair	8/3193	24/18167	0.0467717	0.0467717	0.335665	Cav3/Chmp4c/Anxa6/Smpd1/Rab3a/Trim72/Arl8b/Myh2	8	0	8	Process
GO:0006637	acyl-CoA metabolic process	8/3193	24/18167	0.0467717	0.0467717	0.335665	Gcdh/Oxsm/Acot11/Hmgcl/Acot2/Gpam/Acadsb/Acot4	8	1	7	Process
GO:0010613	positive regulation of cardiac muscle hypertrophy	8/3193	24/18167	0.0467717	0.0467717	0.335665	Pde9a/Parp1/Prkca/Nr4a3/Adra1a/Adk/Edn1/Hand2	8	3	5	Process
GO:0046835	carbohydrate phosphorylation	8/3193	24/18167	0.0467717	0.0467717	0.335665	Hk2/Fggy/Xylb/Pfkfb4/Epm2a/Hk1/Pfkm/Gck	8	2	6	Process
GO:2000573	positive regulation of DNA biosynthetic process	8/3193	24/18167	0.0467717	0.0467717	0.335665	Gsk3b/Nox4/Smoc2/Vegfa/Cyp1b1/Rgcc/Egf/Tnf	8	5	3	Process
GO:1904115	axon cytoplasm	17/3193	64/18167	0.0472229	0.0472229	0.335665	Uchl1/Rab21/Bend5/Trak2/Madd/Map1a/Hap1/Spg7/Kif5b/Caly/Agtpbp1/Trak1/Kif1c/Mapk8ip3/Ap3s2/Arl8b/Fmr1	17	6	11	Component
GO:0031625	ubiquitin protein ligase binding	62/3193	288/18167	0.0473827	0.0473827	0.335665	Hltf/Ube2d1/Egr2/Dnm1l/Glmn/Uchl1/Gsk3b/Sh3kbp1/Ppargc1a/Wfs1/Prkaca/Lrpprc/Rad18/Usp2/Trib3/Nfkbia/Cul5/Faf1/Smad6/Kcnh2/Ckb/Casp8/Bag2/Hspd1/Fzd5/Dbt/Scn5a/Tpi1/Pink1/Sorbs1/Mul1/Nkd2/Psmd1/Hspa5/Smad7/Pik3r1/Hspa9/Eif4e2/Cul4a/Stub1/Hsp90ab1/Nedd8/Prkar2a/Otub1/Txnip/Gpi/Ikbke/Map1lc3a/Cbs/Usp13/Uqcrc1/RT1-Bb/Vcp/Nploc4/Slc25a5/Mfn2/Hspa1l/Dtx1/AABR07001519.1/Dio2/Fhit/Pacrg	62	13	49	Function
GO:0006656	phosphatidylcholine biosynthetic process	6/3193	16/18167	0.0475442	0.0475442	0.335665	Pcyt1a/Phka1/Chkb/Lcat/Pemt/Chpt1	6	2	4	Process
GO:0008320	protein transmembrane transporter activity	6/3193	16/18167	0.0475442	0.0475442	0.335665	Tomm40l/Timm17a/Timm22/Tomm40/Timm23/AC140988.1	6	0	6	Function
GO:0012501	programmed cell death	6/3193	16/18167	0.0475442	0.0475442	0.335665	P2rx7/Aifm1/Trib3/Capn3/Pkm/Htra4	6	4	2	Process
GO:0017085	response to insecticide	6/3193	16/18167	0.0475442	0.0475442	0.335665	Nr4a2/Cyp11a1/Star/Fech/Reln/Inhbb	6	4	2	Process
GO:0030048	actin filament-based movement	6/3193	16/18167	0.0475442	0.0475442	0.335665	Actc1/Wipf3/Myo6/Myo7a/Myh14/Myh6	6	2	4	Process
GO:0034705	potassium channel complex	6/3193	16/18167	0.0475442	0.0475442	0.335665	Kcna2/Kcnq1/Ccdc51/Kcnk4/Pde4d/Kcnd2	6	0	6	Component
GO:0042403	thyroid hormone metabolic process	6/3193	16/18167	0.0475442	0.0475442	0.335665	Tg/Ttr/Duox2/Reln/Crym/Dio2	6	2	4	Process
GO:0042953	lipoprotein transport	6/3193	16/18167	0.0475442	0.0475442	0.335665	Sar1b/RGD1565355/Pparg/Unc119/Apobec1/Surf4	6	3	3	Process
GO:0051044	positive regulation of membrane protein ectodomain proteolysis	6/3193	16/18167	0.0475442	0.0475442	0.335665	Il1b/Rgma/Pacsin3/Adam8/Apoe/Tnf	6	4	2	Process
GO:0090650	cellular response to oxygen-glucose deprivation	6/3193	16/18167	0.0475442	0.0475442	0.335665	Dnm1l/Aifm1/Nampt/Aqp3/Mfn2/Cacnb3	6	2	4	Process
GO:2000279	negative regulation of DNA biosynthetic process	6/3193	16/18167	0.0475442	0.0475442	0.335665	Gja1/Kcnk2/Ahr/Rgn/Ankrd1/Acvrl1	6	2	4	Process
GO:0000038	very long-chain fatty acid metabolic process	7/3193	20/18167	0.0478635	0.0478635	0.335665	Acox1/Slc27a2/Acot2/Acsl1/Hsd17b4/Acsl6/Acot4	7	2	5	Process
GO:0000302	response to reactive oxygen species	7/3193	20/18167	0.0478635	0.0478635	0.335665	Serpine1/Prkca/Ppargc1a/Gstp1/Sod2/Apod/Gpx1	7	1	6	Process
GO:0002021	response to dietary excess	7/3193	20/18167	0.0478635	0.0478635	0.335665	Ppargc1a/Cntnap2/Pparg/Apoe/Rmi1/Pnpla3/Lep	7	3	4	Process
GO:0005685	U1 snRNP	7/3193	20/18167	0.0478635	0.0478635	0.335665	Luc7l3/Prpf39/Luc7l/Snrnp70/Snrpg/Prpf40b/Snrpn	7	6	1	Component
GO:0031396	regulation of protein ubiquitination	7/3193	20/18167	0.0478635	0.0478635	0.335665	Pink1/Herpud1/Hsp90ab1/Nhlrc1/Epm2a/AABR07001519.1/Ubxn2a	7	0	7	Process
GO:0045859	regulation of protein kinase activity	7/3193	20/18167	0.0478635	0.0478635	0.335665	Plce1/Tnfrsf4/Prkar2a/Nhlrc1/Prkar1b/Cdc37/Epm2a	7	1	6	Process
GO:0048514	blood vessel morphogenesis	11/3193	37/18167	0.0484715	0.0484715	0.339296	Gja1/Tbx1/Ahr/Itga7/Nr2f2/Edn1/Cdh2/Angpt2/Vegfa/Acvrl1/Cyp1b1	11	8	3	Process
GO:0007613	memory	27/3193	112/18167	0.0489143	0.0489143	0.341759	Idua/Kcnk2/Il1b/Plcb1/Il1rn/Dbh/Lgmn/Casp1/Kat2b/Ptn/Pgrmc1/Abca7/Trem2/Map1a/Shisa7/Adrb1/Nqo2/Atp1a3/Abcc8/Kcnk4/Reln/Foxo6/Pde4d/Fgf13/Bdnf/Shank3/Eif4ebp2	27	12	15	Process
GO:0070555	response to interleukin-1	13/3193	46/18167	0.0493476	0.0493476	0.343528	Sele/Prkca/Irak3/Il1b/Il1rn/Slc25a4/Pcsk1/Lgals9/Tnfrsf11a/Smpd1/Irak2/Tle5/Fmr1	13	9	4	Process
GO:0001570	vasculogenesis	18/3193	69/18167	0.0493503	0.0493503	0.343528	Glmn/Tmem100/Myocd/Itgb8/Aplnr/Wt1/Tbx20/Sox18/Tnni3/Egfl7/Nkx2-5/Rasip1/Sox17/Kdr/Myo18b/Foxf1/Eng/Cited2	18	10	8	Process
