# Supplementary material for: Disruption of BCAA degradation is a critical characteristic of diabetic cardiomyopathy revealed by integrated transcriptome and metabolome analysis
Source: Open Life Sci. 2024 Dec 31;19(1):20220974. doi: 10.1515/biol-2022-0974 (PMC11736389; doi:10.1515/biol-2022-0974)
Supplement: Supplementary Table 5 [file biol-2022-0974-sm5.xlsx]

## Sheet: KEGG enrich DEG
Supplementary Table 5. The significantly enriched items in the KEGG pathway enrichment analysis of DEGs
ID	Description	GeneRatio	BgRatio	pvalue	p.adjust	qvalue	geneID	Count	UpGenes	DownGenes
rno05415	Diabetic cardiomyopathy	96/1506	214/8943	2.67676e-22	2.67676e-22	6.98775e-20	Cox7c/Mpc2/Ncf1/Atp5mc3/Taf3/Sdha/Atp5mc2/Mpc1/Atp5f1b/Atp5pb/Atp5po/Agtr1a/Camk2b/24377/Gapdh/Atp5f1d/Plcb1/Ppp1ca/Prkca/Prkcg/Slc2a1/Insr/Slc2a4/Slc25a5/Akt2/Cox6a2/Cpt2/Ndufa5/Pik3r1/Parp1/Ppara/Cpt1b/Ppif/Ndufb4/Sdhc/Pdhb/Uqcrfs1/Ndufa2/RGD1565355/Tnni3/Ndufc2/Uqcrc2/Ndufab1/Ndufs8/Ndufv1/Ndufb8/Cox7a2l2/Mapk13/Pdha1/Ndufs3/Ndufa8/Pdk3/Atp2a2/Ndufb6/Sdhb/Ndufb11/Ndufa12/Rnf139/Cyc1/Uqcrc1/Ndu…	96	10	86
rno01200	Carbon metabolism	60/1506	119/8943	2.26452e-17	2.26452e-17	2.26312e-15	Idh3a/Suclg1/Echs1/Sdha/Cs/Gcsh/Eno1/Fh/24377/Gapdh/Gck/Got1/Mdh1/Me1/Pccb/Pgam1/24644/Tpi1/Pgam2/Acat1/Hk1/Hk2/Pc/Rgn/Idh3g/Eno3/Pkm/Got2/Shmt1/Sdhc/Pdhb/Esd/Gpi/Mcee/Pdha1/Acss1/Sdhb/Dld/Dlst/Hibch/Amt/Gpt2/Ogdh/Sucla2/Idh2/Me3/Suclg2/Sdhd/Acox1/Acads/Tkt/Pfkm/Glyctk/Pcca/Mmut/Aco2/Dlat/Aldh6a1/Mdh2/Idh3b	60	3	57
rno05208	Chemical carcinogenesis - reactive oxygen species	93/1506	234/8943	2.60076e-17	2.60076e-17	2.26312e-15	Cox7c/Cbr1/Ncf1/Atp5mc3/Taf3/Sdha/Atp5mc2/Atp5f1b/Atp5pb/Atp5po/Cyp1a1/Met/Atp5f1d/Sod2/Cyp2e1/Slc25a5/Akt2/Gstt1/Cox6a2/Egf/Ephx1/Cyp1b1/Ndufa5/Nfkbia/Pik3r1/Ptpn11/Ahr/Ppif/Map2k4/Ndufb4/Mgst3/Sdhc/Uqcrfs1/Ndufa2/Cbr1/Ndufc2/Uqcrc2/Ndufab1/Ndufs8/Ndufv1/Ndufb8/Mgst2/Cox7a2l2/Mapk13/Gstm6l/Ndufs3/Ndufa8/Ndufb6/Sdhb/Ndufb11/Ndufa12/Rnf139/Cyc1/Gsta4/Uqcrc1/Ndufa11/Ndufs1/Cox7b/Slc26a9/Ndufa6/Nduf…	93	16	77
rno04714	Thermogenesis	93/1506	237/8943	6.93376e-17	6.93376e-17	3.9411e-15	Cox7c/Cox11/Acsl4/Atp5mc3/Taf3/Slc25a20/Acsl6/Sdha/Atp5mc2/Atp5f1b/Atp5pb/Atp5po/Atp5f1d/Gnas/Nppb/Cox6a2/Acsl1/Lipe/Cpt2/Ndufa5/Prkag1/Prkaca/Pparg/Cpt1b/Rptor/Ndufb4/Sdhc/Cox18/Uqcrfs1/Ndufa2/Mgll/Ndufc2/Uqcrc2/Ndufab1/Ndufs8/Ndufv1/Ndufb8/Cox7a2l2/Mapk13/Ndufs3/Ndufaf1/Ndufaf5/Ndufa8/Smarcd3/Ndufaf6/Ndufb6/Coa7/Sdhb/Dpf3/Ndufb11/Ndufa12/Rnf139/Cyc1/Atp5mg/Uqcrc1/Smarcc1/Ndufa11/Ndufs1/Map2k3/C…	93	9	84
rno00190	Oxidative phosphorylation	66/1506	141/8943	7.54848e-17	7.54848e-17	3.9411e-15	Cox7c/Cox11/Atp5mc3/Taf3/Sdha/Atp5mc2/Atp5f1b/Atp5pb/Atp5po/Atp5f1d/Cox6a2/Cycs/Ndufa5/Ndufb4/Sdhc/Uqcrfs1/Ndufa2/Ndufc2/Uqcrc2/Ndufab1/Tcirg1/Ndufs8/Ndufv1/Ndufb8/Cox7a2l2/Ndufs3/Ndufa8/Atp6v1e1/Ndufb6/Sdhb/Atp6v1d/Ndufb11/Ndufa12/Rnf139/Cyc1/Atp5mg/Uqcrc1/Ndufa11/Ndufs1/Cox7b/Ppa2/Ndufa6/Ndufb7/Ndufb2/Ndufa9/Ndufs5/Ndufs7/Uqcrb/Sdhd/Atp6v1e2/Atp6v0e2/Uqcrq/Ndufs4/Cox6c/Ndufv3/Atp5f1a/Ndufa10l1/…	66	2	64
rno00280	Valine, leucine and isoleucine degradation	37/1506	56/8943	2.49606e-16	2.49606e-16	1.08601e-14	Il4i1/Hadh/Echs1/Acaa2/Hadha/Hadhb/Acadm/Hmgcs2/Ivd/Pccb/Acat1/Bckdha/Acadsb/Aldh7a1/Mcee/Mccc1/Acad10/Dbt/Bckdhb/Dld/Hibch/Auh/Mccc2/Acad8/Acsf3/Aox1/Hsd17b10/Hibadh/Aldh9a1/Bcat2/Acads/Pcca/Mmut/Oxct1/Hmgcl/Abat/Aldh6a1	37	3	34
rno04932	Non-alcoholic fatty liver disease	69/1506	161/8943	4.23141e-15	4.23141e-15	1.57803e-13	Cox7c/Sdha/AABR07035839.1/Il1b/Lepr/Fas/Tnf/Insr/Cyp2e1/Akt2/Cox6a2/Cycs/Ndufa5/Pik3r1/Prkag1/Lep/Pparg/Ppara/Ndufb4/Sdhc/Uqcrfs1/Ndufa2/Ndufc2/Uqcrc2/Ndufab1/Ndufs8/Ndufv1/Ndufb8/Cox7a2l2/Mapk13/Ndufs3/Ndufa8/Ndufb6/Sdhb/Ndufb11/Ndufa12/Rnf139/Cyc1/Uqcrc1/Ndufa11/Ndufs1/Cox7b/Ndufa6/Ndufb7/Ndufb2/Ndufa9/Ndufs5/Ndufs7/Uqcrb/Sdhd/Uqcrq/Ndufs4/Cox6c/Casp8/Ndufv3/Prkab2/Ndufa10l1/679739/Ndufa4/Ndufb…	69	11	58
rno00020	Citrate cycle (TCA cycle)	24/1506	31/8943	1.80948e-13	1.80948e-13	5.24856e-12	Idh3a/Suclg1/Sdha/Cs/Fh/Mdh1/Pc/Idh3g/Sdhc/Pdhb/Pdha1/Sdhb/Dld/Dlst/Ogdh/Pck2/Sucla2/Idh2/Suclg2/Sdhd/Aco2/Dlat/Mdh2/Idh3b	24	1	23
rno00640	Propanoate metabolism	24/1506	31/8943	1.80948e-13	1.80948e-13	5.24856e-12	Suclg1/Echs1/Hadha/Ldha/Ldhb/Pccb/Bckdha/Mcee/Dbt/Acss1/Bckdhb/Dld/Hibch/Acss3/Sucla2/Suclg2/Ldhal6b/Acox1/Acads/Pcca/Mmut/Abat/Aldh6a1/Mlycd	24	0	24
rno05020	Prion disease	94/1506	273/8943	5.97517e-13	5.97517e-13	1.55983e-11	Cox7c/Ryr1/Ncf1/Atp5mc3/Csnk2a1/Taf3/Psmc1/Kif5b/Sdha/Atp5mc2/Atp5f1b/Atp5pb/Atp5po/Stip1/C6/Il1b/Atp5f1d/Tnf/Hspa1l/Slc25a5/Cox6a2/Cycs/Ndufa5/Pik3r1/Hspa5/Prkaca/Ppif/Psmd12/Psmd2/Ndufb4/Sdhc/Uqcrfs1/Cav3/Ndufa2/Tubb4a/Ndufc2/Uqcrc2/Ndufab1/Ndufs8/Ndufv1/Ndufb8/Psmb5/Cox7a2l2/Mapk13/Ndufs3/C8g/Ndufa8/Ndufb6/Sdhb/Ndufb11/Ndufa12/Rnf139/Cyc1/Uqcrc1/Ndufa11/Ndufs1/Cox7b/Klc2/Ndufa6/Tuba4a/Ndufb7/N…	94	9	85
rno05012	Parkinson disease	90/1506	270/8943	1.47099e-11	1.47099e-11	3.49097e-10	Cox7c/Atp5mc3/Taf3/Psmc1/Park7/Kif5b/Sdha/Atp5mc2/Atp5f1b/Atp5pb/Atp5po/Camk2b/Atp5f1d/Gnas/Slc25a5/Cox6a2/Cycs/Adora2a/Ndufa5/Hspa5/Prkaca/Ppif/Trap1/Psmd12/Psmd2/Ndufb4/Sdhc/Uqcrfs1/Ndufa2/Tubb4a/Maoa/Ndufc2/Uqcrc2/Ndufab1/Ndufs8/Ndufv1/Ndufb8/Psmb5/Cox7a2l2/Uchl1/Ndufs3/Ndufa8/Ndufb6/Pink1/Sdhb/Ndufb11/Ndufa12/Rnf139/Cyc1/Uqcrc1/Ndufa11/Ndufs1/Cox7b/Slc39a2/Klc2/Ndufa6/Tuba4a/Ndufb7/Ndufb2/Ndu…	90	4	86
rno05016	Huntington disease	97/1506	307/8943	7.38582e-11	7.38582e-11	1.60674e-09	Cox7c/Atp5mc3/Taf3/Cltb/Dnah6/Dnah9/Dnah11/Psmc1/Kif5b/Sdha/Atp5mc2/Atp5f1b/Atp5pb/Atp5po/Dnah8/Bdnf/Gpx1/Atp5f1d/Plcb1/Sod2/Slc25a5/Cox6a2/Dnah7/Cycs/Ndufa5/Pparg/Ppif/Psmd12/Psmd2/Ndufb4/Wipi2/Sdhc/Dctn6/Uqcrfs1/Ndufa2/Taf4b/Tubb4a/Ndufc2/Uqcrc2/Ndufab1/Ndufs8/Ndufv1/Ndufb8/Psmb5/Hap1/Cox7a2l2/Ndufs3/Ndufa8/Ndufb6/Dnali1/Sdhb/Ndufb11/Ndufa12/Rnf139/Cyc1/Uqcrc1/Ndufa11/Ndufs1/Cox7b/Wipi1/Klc2/Nd…	97	8	89
rno04260	Cardiac muscle contraction	39/1506	88/8943	1.25606e-09	1.25606e-09	2.52229e-08	Cox7c/Cacng4/Cacng6/Atp1a1/Atp1a2/Atp1a3/Myl3/Tnnt2/Tpm1/Cox6a2/Cacnb3/Cacna2d1/Atp1b1/Tnnc1/Uqcrfs1/Casq2/Tnni3/Actc1/Hrc/Uqcrc2/Cox7a2l2/Myh6/Myh7/Atp2a2/Slc8a1/Cyc1/Cacna2d2/Uqcrc1/Cox7b/Uqcrb/Myl2/Uqcrq/Tpm2/Cox6c/Trdn/Uqcr10/Cox6b1/Ryr2/Cox5b	39	2	37
rno00620	Pyruvate metabolism	25/1506	46/8943	6.99069e-09	6.99069e-09	1.30353e-07	Fh/Hagh/Ldha/Ldhb/Mdh1/Me1/Acat1/Pc/Pkm/Pdhb/Aldh7a1/Glo1/Acad10/Pdha1/Acss1/Dld/Acyp1/Ldhd/Pck2/Me3/Acyp2/Ldhal6b/Aldh9a1/Dlat/Mdh2	25	1	24
rno05022	Pathways of neurodegeneration - multiple diseases	127/1506	477/8943	2.07368e-08	2.07368e-08	3.60893e-07	Cox7c/Ryr1/Atp5mc3/Csnk2a1/Taf3/Vcp/Dnah6/Dnah9/Dnah11/Psmc1/Park7/Kif5b/Sdha/Atp5mc2/Atp5f1b/Atp5pb/Atp5po/Dnah8/Bdnf/Camk2b/Gpx1/Il1b/Atp5f1d/Fas/Optn/Plcb1/Prkca/Prkcg/Tnf/Slc25a5/Cox6a2/Dnah7/Cycs/Ndufa5/Hspa5/Fzd9/Fzd3/Ppif/Trap1/Psmd12/Psmd2/Ndufb4/Wipi2/Sdhc/Dctn6/Uqcrfs1/Ndufa2/Sptbn2/Tubb4a/Ndufc2/Uqcrc2/Ndufab1/Ndufs8/Ndufv1/Ndufb8/Psmb5/Hap1/Cox7a2l2/Mapk13/Uchl1/Ndufs3/Ndufa8/Atp2a2/N…	127	17	110
rno05014	Amyotrophic lateral sclerosis	103/1506	370/8943	4.3537e-08	4.3537e-08	7.10341e-07	Cox7c/Atp5mc3/Taf3/Vcp/Dnah6/Dnah9/Dnah11/Psmc1/Kif5b/Sdha/Atp5mc2/Atp5f1b/Atp5pb/Atp5po/Dnah8/Gpx1/Atp5f1d/Optn/Tnf/Casp1/Cox6a2/Dnah7/Cycs/Ndufa5/Hspa5/Psmd12/Psmd2/Ndufb4/Wipi2/Sdhc/Dctn6/Uqcrfs1/Ndufa2/Tubb4a/Ndufc2/Uqcrc2/Ndufab1/Ndufs8/Ndufv1/Ndufb8/Psmb5/Hap1/Cox7a2l2/Mapk13/Ndufs3/Ndufa8/Ndufb6/Dnali1/Pink1/Sdhb/Ndufb11/Ndufa12/Rnf139/Cyc1/Uqcrc1/Ndufa11/Ndufs1/Map2k3/Cox7b/Wipi1/Tomm40l/…	103	11	92
rno01212	Fatty acid metabolism	28/1506	61/8943	1.08543e-07	1.08543e-07	1.6668e-06	Hadh/Acsl4/Acsl6/Echs1/Acaa2/Hadha/Hadhb/Elovl6/Tecr/Acadm/Acat1/Acadl/Acsl1/Acadvl/Cpt2/Scp2/Acadsb/Cpt1b/Oxsm/Mecr/Mcat/Cbr4/Acsf3/Acox1/Acads/Hacd1/Hsd17b4/Scd2	28	2	26
rno05414	Dilated cardiomyopathy	37/1506	94/8943	1.50113e-07	1.50113e-07	2.17708e-06	Cacng4/Cacng6/Myl3/Tnf/Tnnt2/Tpm1/Gnas/Adrb1/Cacnb3/Cacna2d1/Prkaca/Tnnc1/Tnni3/Actc1/Myh6/Myh7/Mybpc3/Atp2a2/Slc8a1/Cacna2d2/Sgca/Adcy1/Sgcg/Lama2/Itga10/Itgb6/Itgb8/Myl2/Sgcd/Tpm2/Adcy4/Des/Adcy5/Sgcb/Itga9/Ryr2/Itga7	37	6	31
rno00630	Glyoxylate and dicarboxylate metabolism	18/1506	31/8943	2.42082e-07	2.42082e-07	3.32612e-06	Cs/Gcsh/Mdh1/Pccb/Glul/Acat1/Shmt1/Mcee/Hoga1/Acss1/Dld/Amt/Glyctk/Pcca/Afmid/Mmut/Aco2/Mdh2	18	1	17
rno04261	Adrenergic signaling in cardiomyocytes	50/1506	148/8943	3.29581e-07	3.29581e-07	4.3019e-06	Ppp2r1a/Cacng4/Cacng6/Adra1b/Agtr1a/Atp1a1/Atp1a2/Atp1a3/Camk2b/Myl3/Plcb1/Ppp1ca/Ppp2ca/Prkca/Tnnt2/Tpm1/Gnas/Adrb1/Akt2/Cacnb3/Cacna2d1/Kcne1/Prkaca/Atp1b1/Scn5a/Tnnc1/Tnni3/Actc1/Adra1a/Adra1d/Mapk13/Myh6/Myh7/Scn1b/Atp2a2/Slc8a1/Cacna2d2/Adcy1/Scn4b/Ppp2r3a/Myl2/Tpm2/Adcy4/Ppp1r1a/Rapgef3/Scn7a/Adcy5/Mapk11/Ryr2/Kcnq1	50	10	40
rno05410	Hypertrophic cardiomyopathy	35/1506	91/8943	6.25168e-07	6.25168e-07	7.77151e-06	Cacng4/Cacng6/Edn1/Myl3/Tnf/Tnnt2/Tpm1/Cacnb3/Cacna2d1/Prkag1/Tnnc1/Tnni3/Actc1/Myh6/Myh7/Mybpc3/Atp2a2/Slc8a1/Cacna2d2/Sgca/Sgcg/Lama2/Itga10/Itgb6/Itgb8/Myl2/Sgcd/Tpm2/Des/Prkab2/Sgcb/Itga9/Ryr2/Prkaa2/Itga7	35	6	29
rno04723	Retrograde endocannabinoid signaling	49/1506	151/8943	1.65584e-06	1.65584e-06	1.96483e-05	Slc17a7/Plcb1/Prkca/Prkcg/Ndufa5/Prkaca/Ndufb4/Ndufa2/Mgll/Ndufc2/Ndufab1/Ndufs8/Ndufv1/Ndufb8/Mapk13/Ndufs3/Ndufa8/Napepld/Kcnj5/Ndufb6/Ndufb11/Ndufa12/Rnf139/Ndufa11/Ndufs1/Adcy1/Ndufa6/Ndufb7/Ndufb2/Ndufa9/Ndufs5/Ndufs7/Ndufs4/Kcnj3/Gnao1/Adcy4/58979/Gng11/Adcy5/Ndufv3/Ndufa10l1/679739/Ndufa4/Ndufb10/Mapk11/Ndufc1/Ndufv2/Gnb5/Rims1	49	7	42
rno05010	Alzheimer disease	101/1506	391/8943	2.77506e-06	2.77506e-06	3.14973e-05	Cox7c/Atp5mc3/Csnk2a1/Taf3/Psmc1/Kif5b/Sdha/Atp5mc2/Atp5f1b/Atp5pb/Atp5po/Gapdh/Il1b/Mme/Atp5f1d/Fas/Plcb1/Tnf/Insr/Slc25a5/Akt2/Cox6a2/Cycs/Ndufa5/Pik3r1/Apoe/Fzd9/Fzd3/Ppif/Psmd12/Psmd2/Ndufb4/Wipi2/Sdhc/Uqcrfs1/Ndufa2/Tubb4a/Ndufc2/Uqcrc2/Ndufab1/Ndufs8/Ndufv1/Ndufb8/Psmb5/Cox7a2l2/Ndufs3/Ndufa8/Atp2a2/Ndufb6/Sdhb/Ndufb11/Ndufa12/Rnf139/Cyc1/Uqcrc1/Ndufa11/Ndufs1/Cox7b/Wnt9b/Wipi1/Slc39a2/Klc2…	101	10	91
rno00071	Fatty acid degradation	22/1506	49/8943	3.95142e-06	3.95142e-06	4.29804e-05	Hadh/Acsl4/Acsl6/Echs1/Acaa2/Hadha/Hadhb/Acadm/Acat1/Acadl/Acsl1/Acadvl/Cpt2/Acadsb/Cpt1b/Eci2/Aldh7a1/Acad10/Gcdh/Acox1/Aldh9a1/Acads	22	1	21
rno00010	Glycolysis / Gluconeogenesis	26/1506	68/8943	1.93161e-05	1.93161e-05	0.000201701	Eno1/Gapdh/Gck/Ldha/Ldhb/Pgam1/24644/Pgm1/Tpi1/Pgam2/Hk1/Hk2/Eno3/Pkm/Pdhb/Aldh7a1/Gpi/Acad10/Pdha1/Acss1/Dld/Pck2/Ldhal6b/Aldh9a1/Pfkm/Dlat	26	1	25
rno00380	Tryptophan metabolism	21/1506	50/8943	2.30797e-05	2.30797e-05	0.000231732	Il4i1/Hadh/Echs1/Hadha/Acmsd/Cyp1a1/Ddc/Acat1/Cyp1b1/Aldh7a1/Maoa/Acad10/Dld/Dlst/Gcdh/Inmt/Kyat3/Aox1/Aldh9a1/Ido1/Afmid	21	6	15
rno05230	Central carbon metabolism in cancer	26/1506	69/8943	2.60926e-05	2.60926e-05	0.00025228	Pdk1/Gls2/24377/Gck/Ldha/Ldhb/Met/Pgam1/Ret/Slc2a1/Pgam2/Hk1/Hk2/Akt2/Pik3r1/Pkm/Pdhb/Sirt3/Pdha1/Ntrk3/Idh2/Ldhal6b/Tigar/Map2k2/Kit/Pfkm	26	4	22
rno05412	Arrhythmogenic right ventricular cardiomyopathy	28/1506	77/8943	2.7842e-05	2.7842e-05	0.00025958	Cacng4/Cacng6/Gja1/Cacnb3/Cacna2d1/Pkp2/Actn2/Dsc2/Atp2a2/Slc8a1/Cacna2d2/Sgca/Sgcg/Dsp/Dsg2/Lama2/Itga10/Itgb6/Tcf7l1/AABR07044900.1/Itgb8/Sgcd/Des/Sgcb/Itga9/Ryr2/Itga7/Cdh2	28	3	25
rno01210	2-Oxocarboxylic acid metabolism	11/1506	18/8943	2.98502e-05	2.98502e-05	0.000268706	Idh3a/Cs/Got1/Idh3g/Got2/Acy1/Gpt2/Idh2/Bcat2/Aco2/Idh3b	11	0	11
rno04146	Peroxisome	30/1506	87/8943	4.7098e-05	4.7098e-05	0.000409835	Mpv17l/Prdx5/Acsl4/Phyh/Acsl6/Sod2/Amacr/Acsl1/Scp2/Dhrs4/Pxmp4/Pex19/Eci2/Pxmp2/Gstk1/Abcd4/Pipox/Nudt19/Pex7/Crat/Idh2/Acox1/Ephx2/Slc27a2/Ddo/Hmgcl/Hsd17b4/Gnpat/Mlycd/Pex11a	30	4	26
rno01240	Biosynthesis of cofactors	45/1506	154/8943	8.28892e-05	8.28892e-05	0.000698015	AABR07051450.1/Ak2/Dhfr/Rgn/Coq7/Ggh/Hmbs/Shmt1/Nmnat2/Ugp2/Oxsm/Ak4/Spr/Coq3/Pank1/Hpd/Acad10/Phospho2/Dld/Coq6/Mpi/Gm17949/Coq5/Lias/Uros/Ctps1/Nadsyn1/Fech/Rdh13/Ears2/Alpg/Coq2/Bcat2/Mthfd1/Pnpo/Alas1/Ido1/Adssl1/Mmab/Afmid/Cox10/Pdxp/Flad1/Nme2/Nfs1	45	5	40
rno01230	Biosynthesis of amino acids	27/1506	78/8943	0.00010309	0.00010309	0.000840995	Idh3a/Cs/Cbs/Eno1/Gapdh/Got1/Pgam1/24644/Tpi1/Glul/Pgam2/Pc/Idh3g/Eno3/Pkm/Got2/Shmt1/Pycr1/Arg2/Acy1/Gpt2/Idh2/Bcat2/Tkt/Pfkm/Aco2/Idh3b	27	2	25
rno00650	Butanoate metabolism	13/1506	28/8943	0.00025457	0.00025457	0.00195946	Hadh/Bdh1/Echs1/Hadha/Hmgcs2/Acat1/Aldh5a1/Bdh2/L2hgdh/Acads/Oxct1/Hmgcl/Abat	13	1	12
rno03320	PPAR signaling pathway	28/1506	86/8943	0.000255204	0.000255204	0.00195946	Acsl4/Acsl6/Olr1/Acadm/Hmgcs2/Me1/Acadl/Acsl1/Cpt2/Scp2/Pparg/Ppara/Cpt1b/Aqp7/RGD1565355/Pck2/Me3/Angptl4/Plin4/RGD1565355/Plin5/Acox1/Slc27a2/Sorbs1/Fabp3/Fabp4/Rxrg/Scd2	28	11	17
rno00260	Glycine, serine and threonine metabolism	16/1506	39/8943	0.000298586	0.000298586	0.00222705	Gcsh/Cbs/Pgam1/Pgam2/Gnmt/Gamt/Shmt1/Tdh/Aldh7a1/Maoa/Dld/Pipox/Amt/Gcat/Alas1/Glyctk	16	3	13
rno00500	Starch and sucrose metabolism	14/1506	32/8943	0.000319849	0.000319849	0.00231937	Amy1a/Gck/Pgm1/Pygm/Hk1/Hk2/Pygb/Gbe1/Ugp2/Gpi/Agl/Gaa/Gys1/Gyg1	14	1	13
rno00330	Arginine and proline metabolism	19/1506	51/8943	0.000370077	0.000370077	0.00261107	Ckb/Ckm/Got1/Odc1/Gamt/Got2/Pycr1/Aldh7a1/Arg2/Maoa/Hoga1/Acad10/Sat1/Carns1/Prodh2/Aldh9a1/Aldh4a1/Oat/Ckmt2	19	3	16
rno05134	Legionellosis	20/1506	58/8943	0.000835352	0.000835352	0.00570915	Rab1b/Vcp/Il1b/Eef1a2/Tnf/Hspa1l/Casp1/Cycs/Nfkbia/Clk4/Sar1b/Il18/Hbs1l/Nlrc4/Clk1/Itgb2/Bcl2l13/Hspd1/Casp8/Cxcl1	20	11	9
rno00410	beta-Alanine metabolism	13/1506	31/8943	0.00085292	0.00085292	0.00570915	Echs1/Hadha/Aldh7a1/Acad10/Hibch/Carns1/Gadl1/Acox1/Aldh9a1/Acads/Abat/Aldh6a1/Mlycd	13	1	12
rno04931	Insulin resistance	32/1506	110/8943	0.000914543	0.000914543	0.0059686	AABR07035839.1/Trib3/Ppp1ca/Pygm/Slc2a1/Tnf/Insr/Slc2a4/Akt2/Nfkbia/Pik3r1/Prkag1/Ptpn11/Pygb/Ppara/Cpt1b/Ppargc1b/RGD1565355/Prkce/Ppp1r3c/Pck2/RGD1565355/Ppp1r3a/Prkab2/Slc27a2/Gys1/Ppp1r3e/Prkaa2/Ppargc1a/Gsk3b/Prkcq/Socs3	32	10	22
rno04020	Calcium signaling pathway	59/1506	238/8943	0.000996837	0.000996837	0.006347	P2rx5/Cysltr1/Ryr1/Plce1/Adra1b/Agtr1a/Camk2b/Met/Mst1/Plcb1/Prkca/Prkcg/Ret/Tbxa2r/Gnas/Adrb1/P2rx6/Slc25a5/Bdkrb2/Egf/Fgf1/Adora2a/F2r/Fgf9/Kdr/Prkaca/Ptger1/Ptgfr/Ppif/Tnnc1/Mylk3/Casq2/Mcoln2/Hrc/Adra1a/Adra1d/Ntrk3/P2rx7/Atp2a2/Slc8a1/Adcy1/Tpcn2/Phkb/Ntsr1/Adcy4/Trdn/Erbb4/Fgf16/Phka1/AABR07037995.1/Casq1/Ryr2/Chrm2/Vdac1/Vdac2/Vdac3/Vegfa/Slc25a4/Vegfb	59	19	40
rno00561	Glycerolipid metabolism	21/1506	63/8943	0.0010352	0.0010352	0.00643433	Dgkq/Agpat4/Akr1b1/Dgat2/Akr1b8/Aldh7a1/Mgll/Acad10/Gpam/Akr1b10/Agpat2/Lpin1/Pnpla3/Agpat1/Agk/Dgkb/Aldh9a1/Plpp1/Plpp5/Glyctk/Dgkz	21	7	14
rno00564	Glycerophospholipid metabolism	29/1506	98/8943	0.00116095	0.00116095	0.0070138	Dgkq/Pcyt1a/Agpat4/Plb1/Lcat/Plaat3/Pemt/Lypla1/Phospho1/Pla2g5/Chkb/Gpam/Pla2g2a/Pla2g4b/Agpat2/Lpin1/Pla2g12a/Chpt1/Gpd1l/Agpat1/Dgkb/Gpd1/Plpp1/Lpgat1/Plpp5/Dgkz/Cds1/Gnpat/Pcyt2	29	9	20
rno04920	Adipocytokine signaling pathway	23/1506	72/8943	0.00118216	0.00118216	0.0070138	Acsl4/Acsl6/Lepr/Slc2a1/Tnf/Slc2a4/Akt2/Acsl1/Nfkbia/Prkag1/Lep/Ptpn11/Ppara/Cpt1b/RGD1565355/Pck2/RGD1565355/Prkab2/Prkaa2/Ppargc1a/Rxrg/Prkcq/Socs3	23	9	14
rno00250	Alanine, aspartate and glutamate metabolism	14/1506	36/8943	0.00132433	0.00132433	0.00768266	Il4i1/Ppat/Gls2/Got1/Asrgl1/Glul/Got2/Aldh5a1/Gpt2/Rimklb/Aldh4a1/Adssl1/Ddo/Abat	14	3	11
rno04922	Glucagon signaling pathway	30/1506	104/8943	0.0015104	0.0015104	0.00857158	Camk2b/Gck/Ldha/Ldhb/Pgam1/Plcb1/Pygm/Slc2a1/Gnas/Pgam2/Akt2/Prkag1/Pkm/Prkaca/Pygb/Ppara/Cpt1b/Pdhb/Pdha1/Pck2/Phkb/Ldhal6b/Sik1/Phka1/Prkab2/Pfkm/AABR07037995.1/Gys1/Prkaa2/Ppargc1a	30	5	25
rno00062	Fatty acid elongation	12/1506	29/8943	0.0015456	0.0015456	0.00858476	Hadh/Echs1/Acaa2/Hadha/Hadhb/Elovl6/Tecr/Acot2/Mecr/Them4/Hacd1/Acot4	12	2	10
rno00970	Aminoacyl-tRNA biosynthesis	21/1506	67/8943	0.00247085	0.00247085	0.013438	AY172581.14/AY172581.15/AY172581.7/AY172581.20/AY172581.2/Vars1/Sars2/Nars2/Aars2/Farsb/Iars1/Fars2/Tars3/Qrsl1/Pars2/Gatc/Cars2/Ears2/Gatb/Lars2/Iars2	21	1	20
rno00230	Purine metabolism	35/1506	131/8943	0.00275789	0.00275789	0.0146929	Npr2/Gmpr/Ppat/Paics/Pde9a/Ada/AABR07051450.1/Ak2/Hprt1/Pde4d/Pgm1/Ampd3/Adk/Pde4a/Nt5m/Gart/Ak4/Dguok/Rrm2b/Gm17949/Guk1/Adcy1/Nt5c1a/Entpd5/Hddc2/Impdh1/Pde3a/Adcy4/Fhit/Adcy5/Adssl1/Atic/Pde2a/Nme2/Entpd6	35	7	28
rno05144	Malaria	18/1506	55/8943	0.00290375	0.00290375	0.0151606	Il1b/Met/Ccl2/Tnf/Klrk1/Klrb1a/Vcam1/Icam1/Sele/Selp/RGD1565355/Il18/Thbs4/Itgb2/Klrb1a/Gypc/RGD1565355/Ackr1	18	14	4
rno01232	Nucleotide metabolism	24/1506	82/8943	0.00348921	0.00348921	0.0175988	Gmpr/Dctpp1/Ada/AABR07051450.1/Ak2/Hprt1/Ampd3/Adk/Nt5m/Ak4/Dguok/Rrm2b/Gm17949/Guk1/Uck2/Ctps1/Nt5c1a/Entpd5/Hddc2/Impdh1/Cda/Adssl1/Nme2/Entpd6	24	3	21
rno04066	HIF-1 signaling pathway	31/1506	114/8943	0.00350558	0.00350558	0.0175988	Pdk1/Camk2b/Edn1/Eno1/Gapdh/Ldha/Ldhb/Serpine1/24644/Prkca/Prkcg/Slc2a1/Insr/Hk1/Hk2/Akt2/Egf/Eno3/Pik3r1/Pdhb/Pdha1/Egln1/RGD1310507/Eif4e2/Ldhal6b/Egln3/Map2k2/Pfkm/Vegfa/Angpt2/Angpt1	31	5	26
rno04910	Insulin signaling pathway	36/1506	139/8943	0.00424031	0.00424031	0.0208857	Sh2b2/Gck/Ppp1ca/Pygm/Insr/Hk1/Hk2/Slc2a4/Akt2/Lipe/Pik3r1/Prkag1/Prkar1b/Prkaca/Pygb/Rptor/Prkar2a/Ppp1r3c/Elk1/Pck2/Phkb/Eif4e2/Inpp5a/Ppp1r3a/Map2k2/Phka1/Prkab2/Inppl1/AABR07037995.1/Sorbs1/Gys1/Ppp1r3e/Prkaa2/Ppargc1a/Gsk3b/Socs3	36	6	30
rno04936	Alcoholic liver disease	35/1506	135/8943	0.00467952	0.00467952	0.0226222	Acadm/Il1b/Fas/Tnf/Cyp2e1/Akt2/Acadvl/Nfkbia/Prkag1/Ppara/Cpt1b/Map2k4/Aldh7a1/Irf3/Lbp/Mapk13/Acad10/Map2k3/Tcf7l1/Il17ra/Lpin1/Ikbke/Tra2a/Acox1/Aldh9a1/Casp8/Prkab2/Mapk11/Prkaa2/Cxcl1/Ppargc1a/Scd2/Gsk3b/Mlycd/Nox4	35	16	19
rno00130	Ubiquinone and other terpenoid-quinone biosynthesis	6/1506	11/8943	0.00483465	0.00483465	0.0229473	Coq7/Coq3/Hpd/Coq6/Coq5/Coq2	6	0	6
rno00061	Fatty acid biosynthesis	8/1506	18/8943	0.0056487	0.0056487	0.0263323	Acsl4/Acsl6/Acsl1/Oxsm/Mecr/Mcat/Cbr4/Acsf3	8	1	7
rno04911	Insulin secretion	24/1506	85/8943	0.00575875	0.00575875	0.0263743	Adcyap1/Atp1a1/Atp1a2/Atp1a3/Camk2b/Gck/Plcb1/Prkca/Prkcg/Slc2a1/Gnas/Snap25/Rab3a/Abcc8/Prkaca/Atp1b1/Adcy1/Adcy4/Kcnn1/Kcnn3/Adcy5/Kcnmb4/Ryr2/Kcnj11	24	7	17
rno04961	Endocrine and other factor-regulated calcium reabsorption	18/1506	59/8943	0.00668377	0.00668377	0.030083	Cltb/Dnm1/Dnm3/Atp1a1/Atp1a2/Atp1a3/Klk1b3/Plcb1/Prkca/Prkcg/Vdr/Esr1/Gnas/Bdkrb2/Prkaca/Atp1b1/Klk1c3/Slc8a1	18	6	12
rno04022	cGMP-PKG signaling pathway	41/1506	171/8943	0.0099942	0.0099942	0.0442206	Npr2/Adra1b/Agtr1a/Atp1a1/Atp1a2/Atp1a3/Plcb1/Ppp1ca/Adrb1/Insr/Nppb/Slc25a5/Akt2/Bdkrb2/Atp1b1/Ppif/Mylk3/Adora1/Prkce/Adra1a/Adra1d/Myh6/Myh7/Atp2a2/Slc8a1/Adcy1/Nfatc2/Mef2b/Pde3a/Adcy4/Gata4/AABR07006724.1/Map2k2/Adcy5/Kcnmb4/Gna12/Pde2a/Vdac1/Vdac2/Vdac3/Slc25a4	41	8	33
rno00051	Fructose and mannose metabolism	12/1506	36/8943	0.0119003	0.0119003	0.0517769	Akr1b1/Sord/Tpi1/Hk1/Hk2/Akr1b8/Gmds/Akr1b10/Mpi/Tigar/Pfkfb4/Pfkm	12	3	9
rno00052	Galactose metabolism	11/1506	32/8943	0.0123297	0.0123297	0.0527655	Gale/Akr1b1/Gck/Pgm1/Hk1/Hk2/Akr1b8/Ugp2/Akr1b10/Gaa/Pfkm	11	2	9
rno00350	Tyrosine metabolism	12/1506	38/8943	0.0186268	0.0186268	0.0784288	Il4i1/Ddc/Got1/Pnmt/Dbh/Got2/Dct/Maoa/Fah/Hpd/Aox1/Gstz1	12	3	9
rno04923	Regulation of lipolysis in adipocytes	16/1506	56/8943	0.0194939	0.0194939	0.0807767	Gnas/Plaat3/Adrb1/Insr/Akt2/Lipe/Pik3r1/Prkaca/Aqp7/Mgll/Adora1/Adcy1/Adcy4/AABR07006724.1/Adcy5/Fabp4	16	6	10
rno00790	Folate biosynthesis	10/1506	30/8943	0.0209012	0.0209012	0.0852549	Cbr1/Akr1b1/Dhfr/Ggh/Akr1b8/Cbr1/Spr/Akr1b10/Alpg/Qdpr	10	5	5
rno04964	Proximal tubule bicarbonate reclamation	8/1506	22/8943	0.022076	0.022076	0.0886613	Gls2/Atp1a1/Atp1a2/Atp1a3/Mdh1/Slc9a3/Atp1b1/Pck2	8	2	6
rno04072	Phospholipase D signaling pathway	35/1506	150/8943	0.0243459	0.0243459	0.0962963	Dgkq/Lpar1/Dnm1/Agpat4/Dnm3/Agtr1a/Avp/Plcb1/Prkca/Gnas/Insr/Akt2/Egf/F2r/Pik3r1/Ptpn11/Ptgfr/Cxcr2/Lpar4/Adcy1/Pip5k1b/Pla2g4b/Agpat2/Agpat1/Adcy4/Dgkb/Map2k2/Rapgef3/Kit/Plpp1/Adcy5/Lpar3/Lpar6/Gna12/Dgkz	35	18	17
rno05143	African trypanosomiasis	12/1506	40/8943	0.0278503	0.0278503	0.1082	Il1b/Fas/Plcb1/Prkca/Prkcg/Tnf/Vcam1/Icam1/Sele/Il18/Thop1/Ido1	12	10	2
rno00310	Lysine degradation	17/1506	63/8943	0.0283352	0.0283352	0.1082	Hadh/Echs1/Hadha/Acat1/Smyd2/Aldh7a1/Mecom/Acad10/Smyd1/Dld/Dlst/Camkmt/Pipox/Kmt5c/Gcdh/Aldh9a1/Kmt5a	17	3	14
rno00604	Glycosphingolipid biosynthesis - ganglio series	6/1506	15/8943	0.0285987	0.0285987	0.1082	St8sia1/St6galnac3/St8sia5/St6galnac6/B4galnt1/St3gal5	6	1	5
rno00220	Arginine biosynthesis	7/1506	19/8943	0.0294278	0.0294278	0.109746	Gls2/Got1/Glul/Got2/Arg2/Acy1/Gpt2	7	1	6
rno04918	Thyroid hormone synthesis	19/1506	73/8943	0.0304794	0.0304794	0.112067	Atp1a1/Atp1a2/Atp1a3/Gpx1/Plcb1/Prkca/Prkcg/Tg/Ttr/Gnas/Hspa5/Prkaca/Atp1b1/Asgr2/Slc26a4/Adcy1/Adcy4/Adcy5/Duox2	19	7	12
rno04270	Vascular smooth muscle contraction	32/1506	139/8943	0.036024	0.036024	0.128046	Npr2/Adra1b/Agtr1a/Avp/Edn1/Plcb1/Ppp1ca/Prkca/Prkcg/Gnas/Nppb/Adora2a/Prkaca/Mylk3/Prkce/Pla2g5/Adra1a/Adra1d/Pla2g2a/Ppp1r12b/Adcy1/Myh14/Pla2g4b/Pla2g12a/Adcy4/AABR07006724.1/Ramp3/Map2k2/Adcy5/Kcnmb4/Gna12/Prkcq	32	13	19
rno00760	Nicotinate and nicotinamide metabolism	11/1506	37/8943	0.0367062	0.0367062	0.128046	Nmrk2/Nt5m/Nmnat2/Sirt3/Nampt/Sirt5/Nnt/Nt5c1a/Nadsyn1/Nmrk1/Aox1	11	3	8
rno01250	Biosynthesis of nucleotide sugars	11/1506	37/8943	0.0367062	0.0367062	0.128046	Gale/Gck/Pgm1/Hk1/Hk2/Ugp2/Gmds/Gpi/Uap1l1/Mpi/Cmahp	11	3	8
rno04919	Thyroid hormone signaling pathway	29/1506	124/8943	0.0367874	0.0367874	0.128046	Plce1/Rcan2/Slc16a10/Atp1a1/Atp1a2/Atp1a3/Plcb1/Prkca/Prkcg/Slc2a1/Thrb/Esr1/Akt2/Pik3r1/Prkaca/Atp1b1/Rcan1/Myh6/Myh7/Atp2a2/Kat2b/Kat2a/Notch4/Gata4/Map2k2/Pfkm/Dio2/Rxrg/Gsk3b	29	4	25
rno04640	Hematopoietic cell lineage	22/1506	90/8943	0.0408769	0.0408769	0.140408	Fcer2/Epor/Il1b/Il9r/Mme/Il3ra/Tnf/Cd9/NEWGENE_2724/Il7/Cd3d/RGD1565355/RT1-DMb/Csf3r/Cd7/Cd34/RT1-Bb/Cd3e/RGD1565355/Kit/Cd33/Gp1ba	22	10	12
rno01523	Antifolate resistance	9/1506	29/8943	0.0435166	0.0435166	0.145581	Abcc5/Abcc4/Dhfr/Il1b/Tnf/Ggh/Shmt1/Gart/Atic	9	4	5
rno00980	Metabolism of xenobiotics by cytochrome P450	19/1506	76/8943	0.0446134	0.0446134	0.145581	Cbr1/Akr7a2/Cyp1a1/Gstp1/Cyp2e1/Gstt1/Ephx1/Cyp1b1/Mgst3/Cbr1/Mgst2/Gstm6l/Gstk1/Gsta4/Cyp2s1/Gstm6l/Gsta6/Cbr2/Gstm2	19	11	8
rno04970	Salivary secretion	20/1506	81/8943	0.0451166	0.0451166	0.145581	Adra1b/Amy1a/Atp1a1/Atp1a2/Atp1a3/Plcb1/Prkca/Prkcg/Gnas/Adrb1/Lyz2/Prkaca/Atp1b1/Adra1a/Adra1d/Adcy1/Adcy4/AABR07006724.1/Adcy5/Cdcp3	20	6	14
rno04668	TNF signaling pathway	26/1506	111/8943	0.045381	0.045381	0.145581	Dnm1l/Map3k8/Edn1/Il1b/Fas/Ifi47/Ripk3/Ccl2/Tnf/Akt2/Vcam1/Icam1/Nfkbia/Pik3r1/Sele/Il15/Map2k4/Nod2/Mapk13/Map2k3/Casp8/Tnfaip3/Mapk11/Birc3/Cxcl1/Socs3	26	21	5
rno05323	Rheumatoid arthritis	21/1506	86/8943	0.0454556	0.0454556	0.145581	Il1b/Ccl2/Tnf/Cd80/Icam1/Ccl3/Cd28/Il15/Il18/Tcirg1/RT1-DMb/Atp6v1e1/Atp6v1d/RT1-Bb/Itgb2/Atp6v1e2/Atp6v0e2/Tnfrsf11a/Cxcl1/Vegfa/Angpt1	21	14	7
rno04925	Aldosterone synthesis and secretion	23/1506	96/8943	0.0457289	0.0457289	0.145581	Agtr1a/Atp1a1/Atp1a2/Atp1a3/Camk2b/Plcb1/Prkca/Prkcg/Gnas/Lipe/Star/Prkaca/Atp1b1/Prkce/Kcnk3/Cyp11a1/Kcnj5/Ldlr/Adcy1/Adcy4/Nr4a2/Adcy5/Pde2a	23	10	13
