# Supplementary material for: Disruption of BCAA degradation is a critical characteristic of diabetic cardiomyopathy revealed by integrated transcriptome and metabolome analysis
Source: Open Life Sci. 2024 Dec 31;19(1):20220974. doi: 10.1515/biol-2022-0974 (PMC11736389; doi:10.1515/biol-2022-0974)
Supplement: Supplementary Table 6 [file biol-2022-0974-sm6.xlsx]

## Sheet: Sheet1
Supplementary Table 6A. The differential metabolites between the normal and DCM model group in positive mode
Feature	VIP	p.value	kegg_id	FC	log2(FC)	control-Mean	Model-Mean	Which-Max
Orlistat	1.35742	2.2942e-05		16.179	4.016	0.0561761	0.908871	Model
(S)-Leucic acid	1.35566	0.00010263		5.9367	2.5697	0.0598675	0.355414	Model
3-Ureidopropionic acid	1.35491	3.8077e-05		0.39863	-1.3269	1.97672	0.787977	control
N-(9-oxodecyl)acetamide	1.3547	1.2752e-05		0.45162	-1.1468	2.53306	1.14398	control
Lysopc 16:2 (2N Isomer)	1.35449	0.00010743		25.969	4.6987	0.0720972	1.87233	Model
Mupirocin	1.35278	0.00048467	C11758	5.7935	2.5344	0.0311229	0.180309	Model
5-Hydroxytryptophan	1.35096	6.7869e-05	C01017	0.40617	-1.2998	0.705551	0.286576	control
2-Hydroxy-3-methylbutanoic acid	1.35055	0.00025724		5.351	2.4198	0.0887937	0.475138	Model
N-Acetyl-L-leucine	1.3505	5.3601e-05	C02710	3.1184	1.6408	0.148981	0.464583	Model
L-Histidine	1.34942	0.003238	C00135	0.33986	-1.557	15.3161	5.20532	control
10-Nitrolinoleate	1.34778	0.002576		6.2862	2.6522	0.213098	1.33957	Model
4,4'-dimethoxy[1,1'-biphenyl]-2-carbonitrile	1.34731	0.00012549		2.0222	1.0159	0.813551	1.64513	Model
Valine	1.34613	0.00048631	C16436	2.1746	1.1207	44.1667	96.0432	Model
N alpha-Acetyl-L-Arginine	1.3448	0.001882		7.3843	2.8845	0.0713262	0.526696	Model
N-acetyl-L-ornithine	1.34472	0.0013898		3.7582	1.9101	1.55586	5.84729	Model
Monolaurin	1.3443	0.00019728		0.45631	-1.1319	0.534736	0.244005	control
2-[(7-methyl-2,3-dihydro-1H-inden-4-yl)oxy]pyridin-3-amine	1.34284	0.0041074		0.29212	-1.7754	6.07033	1.77325	control
Temazepam	1.34237	0.0011462	C07125	0.40166	-1.316	0.849548	0.341227	control
Argininosuccinic acid	1.34143	0.00043686		0.2719	-1.8789	2.74468	0.746269	control
DL-Lysine	1.34137	0.0004406		0.27912	-1.8411	26.5008	7.39677	control
L-(+)-Citrulline	1.33984	0.00028605		3.0362	1.6023	4.70315	14.2797	Model
4-Methyl-2-Oxopentanoic Acid	1.33763	0.003013		0.25941	-1.9467	1.15365	0.299274	control
Maltotetraose	1.33602	0.0017923	C02052	2.0882	1.0622	0.676989	1.41367	Model
L-lysine	1.33544	0.00079855	C00047	0.26034	-1.9415	4.62924	1.20517	control
N-Acetyl-L-histidine	1.3353	0.00073292	C02997	0.33954	-1.5584	0.395591	0.134318	control
4-Guanidinobutyric acid	1.33428	0.0013823	C01035	7.7024	2.9453	2.52339	19.4362	Model
Hypotaurine	1.33339	0.00056174	C00519	0.26286	-1.9276	2.68328	0.705338	control
Acetyl-L-carnitine	1.3332	0.00099695		0.44249	-1.1763	717.331	317.41	control
QMH	1.33149	0.00067235		0.46417	-1.1073	1.11495	0.517529	control
7-Ketolithocholic acid	1.33148	0.0016336		13.599	3.7654	0.415268	5.64712	Model
4-Guanidinobutanoic acid	1.33124	0.0087299		8.21	3.0374	1.57902	12.9638	Model
DL-Stachydrine	1.33076	0.00071112		2.0973	1.0685	9.32842	19.5643	Model
10-Undecenoic acid	1.3289	0.002697		0.07816	-3.6774	34.3823	2.68731	control
alpha-Lapachone	1.3286	0.0010906		0.47111	-1.0859	0.461044	0.217202	control
Lysops 22:5	1.32739	0.0028405		0.32129	-1.6381	1.50241	0.48271	control
23-Nordeoxycholic acid	1.32737	0.00079907		0.10836	-3.2061	0.569297	0.0616891	control
Betaine	1.32729	0.0074765	C00719	0.49926	-1.0022	129.452	64.6297	control
Lysopc 18:2	1.32346	0.0069486		2.7187	1.4429	320.874	872.347	Model
gamma-Nonanolactone	1.32346	0.0069753		0.10531	-3.2473	4.05208	0.426734	control
3-Indoleacrylic acid	1.31708	0.0016754		3.6958	1.8859	0.178051	0.658039	Model
Tetrahydrocorticosterone	1.3164	0.004185	C05476	6.9523	2.7975	2.58943	18.0026	Model
(1E,4E)-1,5-bis(4-methoxyphenyl)penta-1,4-dien-3-one	1.31542	0.0025512		0.22976	-2.1218	0.291633	0.0670069	control
DL-m-Tyrosine	1.31332	0.002294		6.3701	2.6713	0.246316	1.56907	Model
O-Desmethylnaproxen	1.31099	0.0019285		0.23829	-2.0692	0.22594	0.05384	control
3'-Dephospho-CoA	1.30233	0.005919	C00882	0.32332	-1.629	0.478398	0.154676	control
N-(6-methoxypyridin-3-yl)thiophene-2-carboxamide	1.29561	0.0042348		0.41076	-1.2836	1.31022	0.538185	control
Lysopc 14:0	1.29549	0.0034588		0.12771	-2.9691	0.89995	0.11493	control
3-[4-methyl-1-(2-methylpropanoyl)-3-oxocyclohexyl]butanoic acid	1.29445	0.0035095		0.34632	-1.5298	0.337077	0.116738	control
2-[2-(1-isobutylcyclohexyl)-1-methylethylidene]hydrazine-1-carboxamide	1.2934	0.008699		3.0678	1.6172	2.03853	6.25371	Model
2-Arachidonoyl glycerol	1.29101	0.0042258		0.15536	-2.6863	6.30662	0.979791	control
Ne-(1-Carboxymethyl)-L-lysine	1.28644	0.0065709		2.7614	1.4654	0.414549	1.14473	Model
5-Hydroxytryptophol	1.28298	0.0055027		0.43964	-1.1856	1.14216	0.50214	control
Purine	1.28179	0.005291	C15587	0.11049	-3.178	1.04101	0.115024	control
Supplementary Table 6B. The differential metabolites between the normal and DCM model group in negative mode
Feature	VIP	p.value	kegg_id	FC	log2(FC)	control-Mean	Model-Mean	Which-Max
(+/-)11(12)-EET	1.2155	0.0059964		0.29211	-1.7754	0.73896	0.215854	control
(+/-)12(13)-DiHOME	1.26338	0.01133		2.4376	1.2855	31.1493	75.9291	Model
(R)-3-Hydroxy myristic acid	1.27757	0.0010747		3.6766	1.8784	0.199118	0.732083	Model
10-Hydroxydecanoic acid	1.2747	0.00050697	C02774	2.6715	1.4177	0.554815	1.48221	Model
11(Z),14(Z)-Eicosadienoic Acid	1.19325	0.0096938		0.49253	-1.0217	3.97236	1.95652	control
12(S)-HETE	1.2711	0.0027003	C14777	0.26648	-1.9079	0.0689996	0.0183867	control
2,3-dinor Prostaglandin E1	1.24883	0.011695		2.3198	1.214	0.102203	0.237093	Model
2-Butoxyacetic acid	1.27295	0.00057027		2.5333	1.341	2.09336	5.30304	Model
2-Hydroxycaproic acid	1.29643	0.00063897		7.7152	2.9477	2.13492	16.4713	Model
2-Hydroxyvaleric acid	1.29162	0.00087478		11.501	3.5237	2.16842	24.9397	Model
3'-Dephosphocoenzyme A	1.27146	0.0028575		0.34261	-1.5454	8.66559	2.96889	control
3-Hydroxybutyric acid	1.28095	0.00058055		5.1166	2.3552	12.1843	62.3426	Model
3-Methylglutaric acid	1.28923	9.1326e-05		0.1547	-2.6925	6.09782	0.943311	control
8Z,11Z,14Z-Eicosatrienoic acid	1.2429	0.0079011		0.49402	-1.0174	45.9659	22.708	control
Adenosine 5'-diphosphoglucose	1.26501	0.0011924		0.19903	-2.3289	0.62138	0.123674	control
Adrenic acid	1.29338	5.9989e-05	C16527	0.14581	-2.7779	53.1565	7.7505	control
albiflorin	1.25984	0.0014493	C17457	0.39086	-1.3553	0.601417	0.23507	control
all-cis-4,7,10,13,16-Docosapentaenoic acid	1.28306	0.0018808		0.2715	-1.881	40.9855	11.1275	control
Carnosine	1.28721	0.00044202	C00386	0.24049	-2.056	3.87854	0.932747	control
Cholic acid	1.26934	0.0034159	C00695	15.538	3.9577	23.3314	362.522	Model
Cytidine 5'-Monophosphate-N-Acetylneuraminic Acid	1.26515	0.0019085		0.35959	-1.4756	11.6178	4.17758	control
D-(-)-Mannitol	1.27336	0.0032288		6.7191	2.7483	4.14976	27.8827	Model
DL-Citrulline	1.2449	0.0073609		2.2982	1.2005	0.795448	1.8281	Model
Dl-Indole-3-lactic acid	1.24699	0.003443		3.9911	1.9968	0.480717	1.91861	Model
Docosapentaenoic acid	1.22118	0.0054688	C16513	0.23263	-2.1039	100.864	23.4637	control
Docosatrienoic Acid	1.27766	0.0039451		0.40102	-1.3182	0.267186	0.107148	control
D-Threose	1.28392	0.00018482	C06463	0.0092635	-6.7542	0.196521	0.00182047	control
Dulcitol	1.19636	0.0090202	C01697	2.8968	1.5345	1.21184	3.51049	Model
gamma-Glutamylleucine	1.26117	0.0016637		2.5002	1.322	1.21662	3.0418	Model
Hex2Cer 31:3;2O	1.27425	0.0018745		4.8474	2.2772	0.11401	0.552658	Model
L-Anserine	1.28391	0.00019064		0.27728	-1.8506	1.2833	0.355835	control
L-arginine	1.26558	0.0032834	C00062	0.35167	-1.5077	1.6507	0.580497	control
Lauric acid ethyl ester	1.22524	0.0088403		0.42415	-1.2374	1.53472	0.650949	control
L-Methionine sulfone	1.25263	0.0018732		2.9855	1.578	0.112702	0.33647	Model
LPC 14:0	1.24702	0.004332		0.098281	-3.3469	4.62707	0.454753	control
LPC 20:3	1.27174	0.0014282		4.881	2.2872	1.15761	5.65027	Model
LPC 20:4	1.28113	0.00053111		0.49597	-1.0117	51.7053	25.6441	control
LPC 24:6	1.27191	0.0082968		6.2868	2.6523	0.0196005	0.123223	Model
LPE O-17:1	1.22625	0.0072423		3.5056	1.8097	0.0565798	0.198349	Model
LPG 22:4	1.26769	0.0012663		0.10567	-3.2424	0.978936	0.103443	control
LPG 22:5	1.28089	0.000274		0.16228	-2.6235	1.87198	0.303778	control
LPS 22:4	1.26339	0.0042529		0.34004	-1.5562	0.956638	0.325293	control
LPS 22:6	1.29049	6.1779e-05		0.33241	-1.589	10.8794	3.61644	control
L-Threonic acid	1.22338	0.0093987		0.32362	-1.6276	17.1134	5.53829	control
Mevalonic acid	1.28831	0.00048323	C00418	0.03639	-4.7803	43.6464	1.58829	control
MGDG O-24:4_16:0	1.2572	0.0019109		0.31776	-1.654	0.224756	0.0714175	control
N4-Acetylcytidine	1.2981	2.256e-07	C22293	4.3767	2.1298	0.215853	0.944719	Model
N-Acetyl-D-alloisoleucine	1.29709	1.4347e-05		4.3022	2.1051	0.678386	2.91856	Model
N-Acetyl-Dl-glutamic acid	1.25446	0.0025652		3.2573	1.7037	0.682189	2.22211	Model
N-Acetylneuraminic acid	1.28295	0.0019563	C00270	0.35646	-1.4882	20.4067	7.27429	control
NADH	1.25514	0.0020899	C00004	0.15359	-2.7029	29.1911	4.48335	control
Prostaglandin A3	1.24317	0.0031334		9.0253	3.174	0.0518611	0.468062	Model
Prostaglandin H2	1.27981	0.0064245	C00427	5.9525	2.5735	0.325276	1.9362	Model
Sodium cholate	1.27676	0.00050194		10.218	3.353	2.65519	27.1294	Model
Undecanoic acid	1.26675	0.0041101	C17715	0.075841	-3.7209	4.19038	0.317801	control
β-Muricholic acid	1.27311	0.0031979	C17726	15.953	3.9958	0.676678	10.7953	Model
