# Supplementary material for: Disruption of BCAA degradation is a critical characteristic of diabetic cardiomyopathy revealed by integrated transcriptome and metabolome analysis
Source: Open Life Sci. 2024 Dec 31;19(1):20220974. doi: 10.1515/biol-2022-0974 (PMC11736389; doi:10.1515/biol-2022-0974)
Supplement: Supplementary Table 7 [file biol-2022-0974-sm7.xlsx]

## Sheet: DAM KEGG 阳离子pathway_enrichment_
Supplementary Table 7A. The significantly enriched items in the KEGG pathway enrichment analysis of DAMs in positive mode
Item	Total	Expected	Hits	Raw p	#NAME?	Holm adjust	FDR	Impact	Fold Enrichment	#NAME?	Description	compounds
rno00970	48	0.97561	5	0.0022747	6.0859	0.19107	0.076004	0.17241	5.125	2.6431	Aminoacyl-tRNA biosynthesis	C00135, C00079, C00073, C00047, C00025
rno00400	4	0.081301	2	0.0023374	6.0587	0.194	0.076004	0.75	24.6	2.6313	Phenylalanine, tyrosine and tryptophan biosynthesis	C00166, C00079
rno00340	16	0.3252	3	0.0035524	5.6401	0.2913	0.076004	0.4	9.225	2.4495	Histidine metabolism	C00025, C00135, C00388
rno00270	33	0.67073	4	0.0037698	5.5807	0.30535	0.076004	0.15152	5.9636	2.4237	Cysteine and methionine metabolism	C00019, C00073, C00021, C01005
rno01230	56	1.1382	5	0.004524	5.3984	0.36192	0.076004	0.13208	4.3929	2.3445	Biosynthesis of amino acids	C01005, C00025, C00079, C00073, C00019
Supplementary Table 7B. The significantly enriched items in the KEGG pathway enrichment analysis of DAMs in negative mode
Item	Total	Expected	Hits	Raw p	#NAME?	Holm adjust	FDR	Impact	Fold Enrichment	#NAME?	Description	compounds
rno01232	54	0.58537	4	0.0021022	6.1648	0.17658	0.17658	0.084211	6.8333	2.6773	Nucleotide metabolism	C00655, C00055, C01346, C00214
rno00240	39	0.42276	3	0.0075314	4.8887	0.62511	0.31632	0.10345	7.0962	2.1231	Pyrimidine metabolism	C00055, C01346, C00214
rno00052	27	0.29268	2	0.033031	3.4103	1	0.92488	0.0625	6.8333	1.4811	Galactose metabolism	C00089, C01697
